# Supplementary material for: A Bench‐Stable Fluorophosphine Nickel(0) Complex and Its Catalytic Application
Source: Angew Chem Int Ed Engl. 2025 Apr 18;64(24):e202506271. doi: 10.1002/anie.202506271 (PMC12144898; doi:10.1002/anie.202506271)
Supplement: Supplementary file 2 — Supporting Information S2 [file ANIE-64-e202506271-s002.cif]

data_frfl210
_audit_creation_date               2024-04-13
_audit_creation_method
;
Olex2 1.5
(compiled 2022.04.07 svn.rca3783a0 for OlexSys, GUI svn.r6498)
;
_shelx_SHELXL_version_number       '2018/3'
_audit_contact_author_address      ?
_audit_contact_author_email        ?
_audit_contact_author_name         ''
_audit_contact_author_phone        ?
_publ_contact_author_id_orcid      ?
_chemical_name_common              n/a
_chemical_name_systematic          n/a
_chemical_formula_moiety           'C48 H40 F4 Ni P4'
_chemical_formula_sum              'C48 H40 F4 Ni P4'
_chemical_formula_weight           875.39
_chemical_melting_point            'Not measured'
loop_
  _atom_type_symbol
  _atom_type_description
  _atom_type_scat_dispersion_real
  _atom_type_scat_dispersion_imag
  _atom_type_scat_source
 'C' 'C' 0.0137 0.0067 'International Tables Vol C Tables 4.2.6.8 and 6.1.1.4'
 'H' 'H' 0.0000 0.0000 'International Tables Vol C Tables 4.2.6.8 and 6.1.1.4'
 'P' 'P' 0.2543 0.3332 'International Tables Vol C Tables 4.2.6.8 and 6.1.1.4'
 'Ni' 'Ni' -1.3357 3.2904
 'International Tables Vol C Tables 4.2.6.8 and 6.1.1.4'
 'F' 'F' 0.0583 0.0400 'International Tables Vol C Tables 4.2.6.8 and 6.1.1.4'

_shelx_space_group_comment
;
The symmetry employed for this shelxl refinement is uniquely defined
by the following loop, which should always be used as a source of
symmetry information in preference to the above space-group names.
They are only intended as comments.
;
_space_group_crystal_system        'tetragonal'
_space_group_IT_number             88
_space_group_name_H-M_alt          'I 41/a'
_space_group_name_Hall             '-I 4ad'
loop_
  _space_group_symop_operation_xyz
 'x, y, z'
 '-y+3/4, x+1/4, z+1/4'
 '-x, -y+1/2, z'
 'y+1/4, -x+1/4, z+1/4'
 'x+1/2, y+1/2, z+1/2'
 '-y+5/4, x+3/4, z+3/4'
 '-x+1/2, -y+1, z+1/2'
 'y+3/4, -x+3/4, z+3/4'
 '-x, -y, -z'
 'y-3/4, -x-1/4, -z-1/4'
 'x, y-1/2, -z'
 '-y-1/4, x-1/4, -z-1/4'
 '-x+1/2, -y+1/2, -z+1/2'
 'y-1/4, -x+1/4, -z+1/4'
 'x+1/2, y, -z+1/2'
 '-y+1/4, x+1/4, -z+1/4'

_cell_length_a                     19.0448(7)
_cell_length_b                     19.0448(7)
_cell_length_c                     11.2888(4)
_cell_angle_alpha                  90
_cell_angle_beta                   90
_cell_angle_gamma                  90
_cell_volume                       4094.5(3)
_cell_formula_units_Z              4
_cell_measurement_reflns_used      10127
_cell_measurement_temperature      150(2)
_cell_measurement_theta_max        63.87
_cell_measurement_theta_min        3.96
_shelx_estimated_absorpt_T_max     ?
_shelx_estimated_absorpt_T_min     ?
_exptl_absorpt_coefficient_mu      3.841
_exptl_absorpt_correction_T_max    0.1826
_exptl_absorpt_correction_T_min    0.0765
_exptl_absorpt_correction_type     multi-scan
_exptl_absorpt_process_details
;
STOE LANA, absorption correction by scaling of reflection intensities.
J. Koziskova, F. Hahn, J. Richter, J. Kozisek, "Comparison of different
absorption corrections on the model structure of tetrakis(\m~2~-acetato)-
diaqua-di-copper(II)", Acta Chimica Slovaca, vol. 9, no. 2, 2016, pp. 136 - 140.
;
_exptl_absorpt_special_details     ?
_exptl_crystal_colour              yellow
_exptl_crystal_colour_primary      yellow
_exptl_crystal_density_diffrn      1.420
_exptl_crystal_density_meas        ?
_exptl_crystal_density_method      'not measured'
_exptl_crystal_description         Sticks
_exptl_crystal_F_000               1808
_exptl_crystal_size_max            0.21
_exptl_crystal_size_mid            0.08
_exptl_crystal_size_min            0.07
_exptl_transmission_factor_max     ?
_exptl_transmission_factor_min     ?
_diffrn_reflns_av_R_equivalents    0.0143
_diffrn_reflns_av_unetI/netI       0.0130
_diffrn_reflns_Laue_measured_fraction_full  0.981
_diffrn_reflns_Laue_measured_fraction_max  0.975
_diffrn_reflns_limit_h_max         22
_diffrn_reflns_limit_h_min         -25
_diffrn_reflns_limit_k_max         21
_diffrn_reflns_limit_k_min         -23
_diffrn_reflns_limit_l_max         14
_diffrn_reflns_limit_l_min         -5
_diffrn_reflns_number              5965
_diffrn_reflns_point_group_measured_fraction_full  0.981
_diffrn_reflns_point_group_measured_fraction_max  0.975
_diffrn_reflns_theta_full          53.597
_diffrn_reflns_theta_max           62.482
_diffrn_reflns_theta_min           3.960
_diffrn_ambient_temperature        150(2)
_diffrn_detector_area_resol_mean   13.33
_diffrn_measured_fraction_theta_full  0.981
_diffrn_measured_fraction_theta_max  0.975
_diffrn_measurement_device_type    'STOE STADIVARI'
_diffrn_measurement_method         'rotation method, \w scans'
_diffrn_radiation_type             GaK\a
_diffrn_radiation_wavelength       1.34143
_diffrn_source                     'Metaljet D2'
_reflns_Friedel_coverage           0.000
_reflns_Friedel_fraction_full      .
_reflns_Friedel_fraction_max       .
_reflns_number_gt                  2348
_reflns_number_total               2428
_reflns_special_details
;
 Reflections were merged by SHELXL according to the crystal
 class for the calculation of statistics and refinement.
 
 _reflns_Friedel_fraction is defined as the number of unique
 Friedel pairs measured divided by the number that would be
 possible theoretically, ignoring centric projections and
 systematic absences.
;
_reflns_threshold_expression       'I > 2\s(I)'
_computing_cell_refinement
;
X-Area Recipe 1.36.0.0 (STOE, 2020)
;
_computing_data_collection
;
X-Area Pilatus3_SV 1.31.170.0 (STOE, 2020)
;
_computing_data_reduction
;
X-Area Integrate 1.78.3.0 (STOE, 2020)
X-Area LANA 1.83.8.0 (STOE, 2020)
;
_computing_molecular_graphics      'Olex2 1.5 (Dolomanov et al., 2009)'
_computing_publication_material    'Olex2 1.5 (Dolomanov et al., 2009)'
_computing_structure_refinement    'SHELXL-2018/3 (Sheldrick, 2018)'
_computing_structure_solution      'SHELXT 2015 (Sheldrick, 2015)'
_refine_diff_density_max           1.177
_refine_diff_density_min           -0.382
_refine_diff_density_rms           0.058
_refine_ls_extinction_coef         .
_refine_ls_extinction_method       none
_refine_ls_goodness_of_fit_ref     1.042
_refine_ls_hydrogen_treatment      constr
_refine_ls_matrix_type             full
_refine_ls_number_parameters       129
_refine_ls_number_reflns           2428
_refine_ls_number_restraints       1
_refine_ls_R_factor_all            0.0382
_refine_ls_R_factor_gt             0.0371
_refine_ls_restrained_S_all        1.046
_refine_ls_shift/su_max            0.001
_refine_ls_shift/su_mean           0.000
_refine_ls_structure_factor_coef   Fsqd
_refine_ls_weighting_details      
 'w=1/[\s^2^(Fo^2^)+(0.0370P)^2^+10.0108P] where P=(Fo^2^+2Fc^2^)/3'
_refine_ls_weighting_scheme        calc
_refine_ls_wR_factor_gt            0.0889
_refine_ls_wR_factor_ref           0.0895
_refine_special_details            ?
_olex2_refinement_description
;
1. Rigid bond restraints
 P1, F1
 with sigma for 1-2 distances of 0.0001 and sigma for 1-3 distances of 0.0001
2.a Aromatic/amide H refined with riding coordinates:
 C1(H1), C4(H4), C5(H5), C6(H6), C7(H7), C8(H8), C9(H9), C10(H10), C11(H11),
 C12(H12)
;
_atom_sites_solution_hydrogens     geom
_atom_sites_solution_primary       difmap
_atom_sites_solution_secondary     ?
loop_
  _atom_site_label
  _atom_site_type_symbol
  _atom_site_fract_x
  _atom_site_fract_y
  _atom_site_fract_z
  _atom_site_U_iso_or_equiv
  _atom_site_adp_type
  _atom_site_occupancy
  _atom_site_site_symmetry_order
  _atom_site_calc_flag
  _atom_site_refinement_flags_posn
  _atom_site_refinement_flags_adp
  _atom_site_refinement_flags_occupancy
  _atom_site_disorder_assembly
  _atom_site_disorder_group
 C1 C 0.39907(12) 0.55853(11) -0.2397(2) 0.0314(5) Uani 1 1 d . . . . .
 H1 H 0.398264 0.519563 -0.292259 0.038 Uiso 1 1 calc R U . . .
 C2 C 0.40076(9) 0.67322(10) -0.08598(17) 0.0199(3) Uani 1 1 d . . . . .
 C3 C 0.37589(10) 0.81832(10) -0.07269(16) 0.0207(4) Uani 1 1 d . . . . .
 C4 C 0.32338(13) 0.93026(12) -0.20403(19) 0.0346(5) Uani 1 1 d . . . . .
 H4 H 0.305314 0.968767 -0.247978 0.042 Uiso 1 1 calc R U . . .
 C5 C 0.38277(11) 0.60635(10) -0.04474(19) 0.0255(4) Uani 1 1 d . . . . .
 H5 H 0.371194 0.599833 0.036376 0.031 Uiso 1 1 calc R U . . .
 C6 C 0.30956(10) 0.81389(12) -0.12608(18) 0.0259(4) Uani 1 1 d . . . . .
 H6 H 0.282394 0.772346 -0.117687 0.031 Uiso 1 1 calc R U . . .
 C7 C 0.41843(10) 0.68142(10) -0.20501(17) 0.0242(4) Uani 1 1 d . . . . .
 H7 H 0.431147 0.726455 -0.234152 0.029 Uiso 1 1 calc R U . . .
 C8 C 0.41758(11) 0.62424(11) -0.28127(19) 0.0294(4) Uani 1 1 d . . . . .
 H8 H 0.429750 0.630295 -0.362237 0.035 Uiso 1 1 calc R U . . .
 C9 C 0.38945(13) 0.93483(11) -0.1533(2) 0.0330(5) Uani 1 1 d . . . . .
 H9 H 0.416860 0.976058 -0.163664 0.040 Uiso 1 1 calc R U . . .
 C10 C 0.38169(13) 0.54944(11) -0.1215(2) 0.0321(5) Uani 1 1 d . . . . .
 H10 H 0.369041 0.504240 -0.093058 0.039 Uiso 1 1 calc R U . . .
 C11 C 0.41568(11) 0.87891(10) -0.08722(18) 0.0254(4) Uani 1 1 d . . . . .
 H11 H 0.460857 0.882189 -0.051975 0.030 Uiso 1 1 calc R U . . .
 C12 C 0.28343(11) 0.86990(13) -0.19109(19) 0.0322(5) Uani 1 1 d . . . . .
 H12 H 0.238307 0.866908 -0.226621 0.039 Uiso 1 1 calc R U . . .
 P1 P 0.40796(2) 0.74593(2) 0.01809(4) 0.01730(12) Uani 1 1 d . U . . .
 Ni1 Ni 0.500000 0.750000 0.125000 0.01455(13) Uani 1 4 d S T P . .
 F1 F 0.33452(6) 0.73123(6) 0.09096(10) 0.0241(2) Uani 1 1 d . U . . .

loop_
  _atom_site_aniso_label
  _atom_site_aniso_U_11
  _atom_site_aniso_U_22
  _atom_site_aniso_U_33
  _atom_site_aniso_U_23
  _atom_site_aniso_U_13
  _atom_site_aniso_U_12
 C1 0.0368(11) 0.0274(10) 0.0301(11) -0.0092(8) -0.0046(9) 0.0040(8)
 C2 0.0169(8) 0.0216(8) 0.0212(9) -0.0014(7) -0.0037(7) 0.0009(6)
 C3 0.0217(8) 0.0229(9) 0.0174(8) 0.0006(7) 0.0004(7) 0.0049(7)
 C4 0.0437(12) 0.0369(11) 0.0232(10) 0.0102(9) 0.0075(9) 0.0197(10)
 C5 0.0295(10) 0.0227(9) 0.0244(9) 0.0008(7) -0.0012(8) -0.0005(7)
 C6 0.0217(9) 0.0340(10) 0.0220(9) 0.0032(8) -0.0004(7) 0.0049(8)
 C7 0.0250(9) 0.0256(9) 0.0220(9) -0.0004(7) -0.0015(7) -0.0011(7)
 C8 0.0314(10) 0.0344(11) 0.0224(10) -0.0056(8) -0.0007(8) 0.0011(8)
 C9 0.0457(13) 0.0261(10) 0.0273(10) 0.0071(8) 0.0071(9) 0.0041(9)
 C10 0.0410(12) 0.0204(9) 0.0348(12) -0.0009(8) -0.0035(9) -0.0008(8)
 C11 0.0293(10) 0.0252(9) 0.0217(9) 0.0019(7) 0.0027(8) 0.0019(7)
 C12 0.0265(10) 0.0478(13) 0.0224(10) 0.0045(9) 0.0011(8) 0.0154(9)
 P1 0.0170(2) 0.0178(2) 0.0171(2) 0.00051(16) -0.00180(15) 0.00024(15)
 Ni1 0.01431(16) 0.01431(16) 0.0150(2) 0.000 0.000 0.000
 F1 0.0199(4) 0.0293(6) 0.0231(5) 0.0038(5) 0.0000(3) -0.0046(4)

_geom_special_details
;
 All esds (except the esd in the dihedral angle between two l.s. planes)
 are estimated using the full covariance matrix.  The cell esds are taken
 into account individually in the estimation of esds in distances, angles
 and torsion angles; correlations between esds in cell parameters are only
 used when they are defined by crystal symmetry.  An approximate (isotropic)
 treatment of cell esds is used for estimating esds involving l.s. planes.
;
loop_
  _geom_bond_atom_site_label_1
  _geom_bond_atom_site_label_2
  _geom_bond_distance
  _geom_bond_site_symmetry_2
  _geom_bond_publ_flag
 C1 H1 0.9500 . ?
 C1 C8 1.382(3) . ?
 C1 C10 1.385(3) . ?
 C2 C5 1.399(3) . ?
 C2 C7 1.394(3) . ?
 C2 P1 1.8211(19) . ?
 C3 C6 1.402(3) . ?
 C3 C11 1.390(3) . ?
 C3 P1 1.8232(19) . ?
 C4 H4 0.9500 . ?
 C4 C9 1.385(3) . ?
 C4 C12 1.386(3) . ?
 C5 H5 0.9500 . ?
 C5 C10 1.388(3) . ?
 C6 H6 0.9500 . ?
 C6 C12 1.387(3) . ?
 C7 H7 0.9500 . ?
 C7 C8 1.388(3) . ?
 C8 H8 0.9500 . ?
 C9 H9 0.9500 . ?
 C9 C11 1.393(3) . ?
 C10 H10 0.9500 . ?
 C11 H11 0.9500 . ?
 C12 H12 0.9500 . ?
 P1 Ni1 2.1296(4) . ?
 P1 F1 1.6465(12) . ?

loop_
  _geom_angle_atom_site_label_1
  _geom_angle_atom_site_label_2
  _geom_angle_atom_site_label_3
  _geom_angle
  _geom_angle_site_symmetry_1
  _geom_angle_site_symmetry_3
  _geom_angle_publ_flag
 C8 C1 H1 120.0 . . ?
 C8 C1 C10 120.05(19) . . ?
 C10 C1 H1 120.0 . . ?
 C5 C2 P1 119.75(15) . . ?
 C7 C2 C5 118.82(18) . . ?
 C7 C2 P1 121.23(14) . . ?
 C6 C3 P1 119.86(15) . . ?
 C11 C3 C6 119.36(18) . . ?
 C11 C3 P1 120.75(15) . . ?
 C9 C4 H4 119.8 . . ?
 C9 C4 C12 120.49(19) . . ?
 C12 C4 H4 119.8 . . ?
 C2 C5 H5 119.8 . . ?
 C10 C5 C2 120.44(19) . . ?
 C10 C5 H5 119.8 . . ?
 C3 C6 H6 119.9 . . ?
 C12 C6 C3 120.3(2) . . ?
 C12 C6 H6 119.9 . . ?
 C2 C7 H7 119.8 . . ?
 C8 C7 C2 120.47(19) . . ?
 C8 C7 H7 119.8 . . ?
 C1 C8 C7 120.19(19) . . ?
 C1 C8 H8 119.9 . . ?
 C7 C8 H8 119.9 . . ?
 C4 C9 H9 120.0 . . ?
 C4 C9 C11 119.9(2) . . ?
 C11 C9 H9 120.0 . . ?
 C1 C10 C5 120.0(2) . . ?
 C1 C10 H10 120.0 . . ?
 C5 C10 H10 120.0 . . ?
 C3 C11 C9 120.2(2) . . ?
 C3 C11 H11 119.9 . . ?
 C9 C11 H11 119.9 . . ?
 C4 C12 C6 119.8(2) . . ?
 C4 C12 H12 120.1 . . ?
 C6 C12 H12 120.1 . . ?
 C2 P1 C3 100.79(9) . . ?
 C2 P1 Ni1 117.08(6) . . ?
 C3 P1 Ni1 124.53(6) . . ?
 F1 P1 C2 97.42(7) . . ?
 F1 P1 C3 97.17(7) . . ?
 F1 P1 Ni1 114.97(5) . . ?
 P1 Ni1 P1 108.734(12) 14_565 3_665 ?
 P1 Ni1 P1 108.735(12) . 16_655 ?
 P1 Ni1 P1 108.734(12) 16_655 3_665 ?
 P1 Ni1 P1 110.96(2) . 3_665 ?
 P1 Ni1 P1 108.732(12) 14_565 . ?
 P1 Ni1 P1 110.96(2) 14_565 16_655 ?

loop_
  _geom_torsion_atom_site_label_1
  _geom_torsion_atom_site_label_2
  _geom_torsion_atom_site_label_3
  _geom_torsion_atom_site_label_4
  _geom_torsion
  _geom_torsion_site_symmetry_1
  _geom_torsion_site_symmetry_2
  _geom_torsion_site_symmetry_3
  _geom_torsion_site_symmetry_4
  _geom_torsion_publ_flag
 C2 C5 C10 C1 0.5(3) . . . . ?
 C2 C7 C8 C1 0.1(3) . . . . ?
 C3 C6 C12 C4 0.5(3) . . . . ?
 C4 C9 C11 C3 0.5(3) . . . . ?
 C5 C2 C7 C8 0.5(3) . . . . ?
 C5 C2 P1 C3 -145.24(15) . . . . ?
 C5 C2 P1 Ni1 76.57(16) . . . . ?
 C5 C2 P1 F1 -46.44(16) . . . . ?
 C6 C3 C11 C9 0.6(3) . . . . ?
 C6 C3 P1 C2 55.38(17) . . . . ?
 C6 C3 P1 Ni1 -170.71(13) . . . . ?
 C6 C3 P1 F1 -43.62(16) . . . . ?
 C7 C2 C5 C10 -0.8(3) . . . . ?
 C7 C2 P1 C3 40.08(17) . . . . ?
 C7 C2 P1 Ni1 -98.12(15) . . . . ?
 C7 C2 P1 F1 138.87(15) . . . . ?
 C8 C1 C10 C5 0.1(3) . . . . ?
 C9 C4 C12 C6 0.5(3) . . . . ?
 C10 C1 C8 C7 -0.4(3) . . . . ?
 C11 C3 C6 C12 -1.1(3) . . . . ?
 C11 C3 P1 C2 -126.35(16) . . . . ?
 C11 C3 P1 Ni1 7.56(19) . . . . ?
 C11 C3 P1 F1 134.65(16) . . . . ?
 C12 C4 C9 C11 -1.0(3) . . . . ?
 P1 C2 C5 C10 -175.63(16) . . . . ?
 P1 C2 C7 C8 175.25(15) . . . . ?
 P1 C3 C6 C12 177.22(15) . . . . ?
 P1 C3 C11 C9 -177.70(15) . . . . ?

_shelx_res_file
;
TITL frfl210
    shelx.res
    created by SHELXL-2018/3 at 16:10:06 on 14-Apr-2023
CELL  1.34143  19.0448  19.0448  11.2888   90.000   90.000   90.000
ZERR     4.00   0.0007   0.0007   0.0004    0.000    0.000    0.000
LATT   2
SYMM  3/4 - Y, 1/4 + X, 1/4 + Z
SYMM  - X, 1/2 - Y,   Z
SYMM  1/4 + Y, 1/4 - X, 1/4 + Z
SFAC  C    H    P    NI   F
UNIT  192 160 16 4 16
MERG   2
DELU 0.0001 P1 F1
FMAP   2
PLAN   20
ACTA
BOND   $H
CONF
LIST   4
L.S.  10
TEMP  -123.10
WGHT    0.037000   10.010800
FVAR       0.29576
C1    1    0.399071    0.558527   -0.239732    11.00000    0.03682    0.02740 =
         0.03010   -0.00923   -0.00459    0.00397
AFIX  43
H1    2    0.398264    0.519563   -0.292259    11.00000   -1.20000
AFIX   0
C2    1    0.400764    0.673218   -0.085975    11.00000    0.01695    0.02162 =
         0.02124   -0.00136   -0.00365    0.00086
C3    1    0.375888    0.818322   -0.072689    11.00000    0.02175    0.02294 =
         0.01739    0.00057    0.00038    0.00492
C4    1    0.323384    0.930258   -0.204025    11.00000    0.04370    0.03690 =
         0.02322    0.01020    0.00751    0.01967
AFIX  43
H4    2    0.305314    0.968767   -0.247978    11.00000   -1.20000
AFIX   0
C5    1    0.382765    0.606350   -0.044741    11.00000    0.02952    0.02270 =
         0.02438    0.00083   -0.00119   -0.00046
AFIX  43
H5    2    0.371194    0.599833    0.036376    11.00000   -1.20000
AFIX   0
C6    1    0.309556    0.813888   -0.126077    11.00000    0.02167    0.03400 =
         0.02204    0.00318   -0.00040    0.00495
AFIX  43
H6    2    0.282394    0.772346   -0.117687    11.00000   -1.20000
AFIX   0
C7    1    0.418432    0.681419   -0.205011    11.00000    0.02498    0.02564 =
         0.02198   -0.00040   -0.00151   -0.00114
AFIX  43
H7    2    0.431147    0.726455   -0.234152    11.00000   -1.20000
AFIX   0
C8    1    0.417578    0.624240   -0.281269    11.00000    0.03139    0.03438 =
         0.02242   -0.00563   -0.00072    0.00114
AFIX  43
H8    2    0.429750    0.630295   -0.362237    11.00000   -1.20000
AFIX   0
C9    1    0.389452    0.934831   -0.153346    11.00000    0.04567    0.02610 =
         0.02732    0.00715    0.00710    0.00407
AFIX  43
H9    2    0.416860    0.976058   -0.163664    11.00000   -1.20000
AFIX   0
C10   1    0.381694    0.549439   -0.121546    11.00000    0.04099    0.02044 =
         0.03482   -0.00087   -0.00353   -0.00076
AFIX  43
H10   2    0.369041    0.504240   -0.093058    11.00000   -1.20000
AFIX   0
C11   1    0.415679    0.878910   -0.087218    11.00000    0.02933    0.02517 =
         0.02170    0.00188    0.00273    0.00186
AFIX  43
H11   2    0.460857    0.882189   -0.051975    11.00000   -1.20000
AFIX   0
C12   1    0.283425    0.869900   -0.191088    11.00000    0.02650    0.04781 =
         0.02239    0.00454    0.00106    0.01538
AFIX  43
H12   2    0.238307    0.866908   -0.226621    11.00000   -1.20000
AFIX   0
P1    3    0.407959    0.745930    0.018089    11.00000    0.01702    0.01780 =
         0.01708    0.00051   -0.00180    0.00024
NI1   4    0.500000    0.750000    0.125000    10.25000    0.01431    0.01431 =
         0.01503    0.00000    0.00000    0.00000
F1    5    0.334524    0.731231    0.090957    11.00000    0.01994    0.02927 =
         0.02314    0.00376    0.00004   -0.00460
HKLF    4


REM  frfl210
REM wR2 = 0.0895, GooF = S = 1.042, Restrained GooF = 1.046 for all data
REM R1 = 0.0371 for 2348 Fo > 4sig(Fo) and 0.0382 for all 2428 data
REM 129 parameters refined using 1 restraints

END

WGHT      0.0370     10.0174

REM Highest difference peak  1.177,  deepest hole -0.382,  1-sigma level  0.058
Q1    1   0.3090  0.7320  0.1221  11.00000  0.05    1.18
Q2    1   0.3577  0.7437  0.0727  11.00000  0.05    0.48
Q3    1   0.4437  0.7456  0.0737  11.00000  0.05    0.37
Q4    1   0.4005  0.7051 -0.0463  11.00000  0.05    0.33
Q5    1   0.5580  0.7262  0.1201  11.00000  0.05    0.26
Q6    1   0.3973  0.7896 -0.0422  11.00000  0.05    0.25
Q7    1   0.3783  0.5757 -0.0849  11.00000  0.05    0.23
Q8    1   0.3919  0.6409 -0.0678  11.00000  0.05    0.22
Q9    1   0.5184  0.7409  0.0135  11.00000  0.05    0.21
Q10   1   0.3959  0.8463 -0.0840  11.00000  0.05    0.21
Q11   1   0.4950  0.7088  0.0560  11.00000  0.05    0.20
Q12   1   0.4199  0.6476 -0.2423  11.00000  0.05    0.19
Q13   1   0.3573  0.8146 -0.1056  11.00000  0.05    0.18
Q14   1   0.3974  0.9030 -0.1192  11.00000  0.05    0.18
Q15   1   0.3081  0.8345 -0.1768  11.00000  0.05    0.18
Q16   1   0.3027  0.9061 -0.1731  11.00000  0.05    0.18
Q17   1   0.4119  0.5902 -0.2558  11.00000  0.05    0.18
Q18   1   0.2770  0.7404  0.0536  11.00000  0.05    0.18
Q19   1   0.4217  0.7522  0.1375  11.00000  0.05    0.18
Q20   1   0.2884  0.8513 -0.1511  11.00000  0.05    0.17
;
_shelx_res_checksum                12764
_shelx_hkl_file
;
   0 -12  12    6.59    1.92
   1 -22   5  132.82    2.57
   2 -20   8  124.13    2.48
   3 -20   7    6.78    1.88
   3 -19   8    1.71    1.88
   3 -10  11  181.15    3.02
   4 -18   8   16.55    2.17
   5 -14   9    7.23    2.40
   5 -13   0   -0.14    1.34
   5  -6   9   13.30    1.83
   6 -17   5  466.72    4.53
   6 -14   8  175.51    3.43
   6 -13   1    8.06    1.44
   7 -14   3  107.33    2.48
   7 -11   2  651.66    3.78
   7  -9   2  243.03    2.27
   7  -8   7    6.69    1.81
   3 -15  10   35.47    2.36
   4 -19   3    3.94    2.07
   4 -17   1   12.60    2.03
   4 -12  10   21.76    2.40
   4  -8  10  128.01    3.03
   5 -18   5  201.38    3.38
   6 -16   6   44.52    2.73
   7 -14   5  529.66    4.60
   7 -10   7  118.72    2.76
   7  -6   5 1169.56    4.76
  -1 -22   7    9.59    1.40
  -1 -13  12   15.26    1.69
   0 -22   6    7.30    1.66
   2 -21   5  120.52    2.54
   2 -20   2   18.75    1.98
   2 -16  10  194.28    3.01
   4 -15   9   17.39    2.39
   5 -12   9    3.70    2.37
   5 -11   0    1.07    1.05
   6 -16   4  961.11    5.75
   7 -12   3  545.57    3.87
   7  -8   3  936.17    4.13
   7  -7   6 1301.96    5.41
  -2 -23   5   15.45    1.50
  -2 -14  12  157.04    2.29
  -1 -21   8  149.18    2.43
  -1 -20   9   45.13    1.72
   0 -22   4  169.40    2.58
   0 -18  10   68.62    2.03
   1 -21   6   60.42    2.43
   1 -17  10   30.36    1.99
   2 -11  11   56.95    2.45
   2  -9  11   65.93    2.39
   4  -5   9   22.93    1.72
   5 -17   6  344.20    4.06
   5 -10   9   14.69    2.29
   5  -5   8  204.12    2.50
   6 -15   3  103.50    2.43
   6 -15   5  505.55    4.51
   6 -13   7  438.36    4.37
   6 -10   8  123.96    2.42
   7 -12   5  285.78    3.41
   7 -11   4   12.08    1.65
   7 -10   3 1635.78    5.84
   7  -9   6  511.96    3.95
   7  -8   5  976.06    4.74
  -1 -16  11   29.05    1.85
   0 -21   7   78.88    2.16
   0 -15  11  301.10    3.31
   1 -21   4   47.40    2.40
   2 -17   9   16.09    2.14
   3 -19   6   61.64    2.55
   3 -16   9    9.98    2.21
   3 -13  10   25.40    2.34
   3  -7  10   25.19    2.30
   4 -18   6  121.06    3.02
   4 -17   7    4.19    2.37
   4 -14   0 1511.74    5.23
   5 -14   1    2.99    1.42
   5  -4   7  159.49    2.01
   5  -3   6  335.85    2.34
   6 -14   6   35.70    2.54
   7  -9   4   18.82    1.43
  -2 -12  12   58.86    2.16
  -1 -22   5    2.48    1.90
   0 -20   8  623.68    4.28
   1 -18   9   26.32    2.13
   1 -12  11   19.92    2.20
   2 -20   4    5.00    2.12
   2 -19   7    5.56    2.07
   2 -14  10  190.09    3.47
   3 -18   7   44.21    2.52
   3  -4   9  126.72    2.24
   4 -18   4  568.02    4.63
   4 -13   9   10.63    2.41
   5 -16   5   90.26    2.76
   5 -13   8   38.16    2.56
   6 -14   4  977.19    5.51
   6 -13   3    9.59    1.63
   6 -12   2  879.85    4.35
   6 -11   7  610.92    4.71
   6  -9   7  385.24    3.65
   6  -8   2  154.17    1.70
   6  -6   6   75.62    1.72
   6  -5   5 4666.76    8.60
  -3 -22   7   14.11    1.57
  -3 -13  12   98.83    2.22
   1 -19   8   16.63    2.01
   1 -10  11  237.99    3.29
   2 -18   8   62.44    2.47
   4 -15   1    8.88    1.72
   4  -4   8    6.56    1.30
   5 -15   6  147.77    3.15
   5 -11   8  322.57    3.80
   6 -13   5  197.23    3.07
   6 -10   2 1537.17    5.17
  -3 -21   8  119.81    2.21
  -2 -22   6   31.32    1.79
  -2 -18  10    5.20    1.62
   0 -21   3    1.39    1.84
   0 -21   5   22.16    2.05
   0 -16  10  223.46    3.39
   1 -15  10   98.25    2.71
   2  -6  10  115.59    2.37
   3 -18   3   10.41    2.40
   3 -14   9    0.34    2.30
   4 -17   5 1148.43    6.37
   4 -14   8  167.81    3.37
   4  -9   9  134.73    2.82
   4  -3   7   89.41    1.51
   5 -12   1    9.50    1.14
   5  -9   8  526.77    4.22
   6 -12   4  639.61    4.26
   6 -11   3   97.11    1.92
   6 -10   6  570.66    4.19
   6  -8   6  640.10    4.03
   6  -7   3 1822.99    5.22
   6  -6   4 3110.88    6.90
  -3 -16  11   12.27    1.68
  -3 -11  12  153.08    2.60
  -2 -22   4   33.63    1.88
  -2 -15  11  136.40    2.50
  -1 -17  10   84.89    2.29
   1 -20   3    7.49    2.08
   2 -19   3  420.85    3.88
   2 -19   5   12.29    2.22
   2 -15   9  108.46    2.91
   2 -12  10    9.28    2.34
   3 -18   5   55.26    2.57
   3 -16   1  127.28    2.43
   3  -3   8   13.37    1.19
   4 -16   6   87.59    2.84
   5 -12   7  107.58    2.81
   5  -6   7   80.19    1.86
   6 -11   5  114.51    2.40
   6 -10   4  152.03    2.21
   6  -9   3   39.25    1.35
   6  -7   5  362.26    2.71
  -4 -12  12   44.29    1.99
  -2 -21   7   66.62    2.05
  -2 -20   8  170.38    2.60
  -1 -21   6   24.13    1.91
   0 -20   2   20.02    1.96
   0 -11  11  140.53    2.88
   0  -9  11  296.47    3.65
   1 -16   9    4.35    2.19
   2 -18   2   67.86    2.47
   2 -10  10  113.98    2.87
   2  -8  10    7.56    2.05
   3 -17   2  218.37    2.91
   3 -17   6   76.99    2.73
   3 -15   8   15.58    2.54
   3 -12   9   33.87    2.52
   4 -16   4  854.22    5.31
   4 -12   8  390.56    4.11
   4  -6   8   15.85    1.61
   5 -13   6   72.40    2.57
   5  -8   7  115.90    2.27
   5  -5   6 2798.08    6.85
  -5 -13  12   84.33    1.91
  -4 -22   6  252.19    2.80
  -3 -22   5  172.78    2.52
  -1 -21   4   -0.24    1.90
  -1 -20   7    9.24    1.96
  -1 -18   9    7.95    1.93
   0 -17   9  179.71    3.15
   1 -19   6   21.36    2.31
   1 -13  10  479.86    4.43
   2 -18   6  329.53    3.93
   3 -16   7  199.93    3.43
   3 -10   9  267.04    3.50
   4 -13   1   40.45    1.48
   4  -8   8   58.12    2.05
  -5 -16  11    1.34    1.63
  -4 -18  10   47.89    1.79
  -1 -19   8   90.03    2.47
  -1 -12  11  107.03    2.61
   0 -20   4   25.99    2.48
   0 -19   7    7.16    2.16
   0 -18   8   47.53    2.46
   0 -14  10    6.02    2.23
   1 -18   7  460.79    4.38
   2 -17   7  102.52    2.93
   2 -13   9  503.44    4.63
   3 -17   4  159.66    3.01
   3 -13   0   -0.59    1.02
   4 -15   5   78.76    2.57
   4 -13   7   83.55    2.80
   5 -13   4   67.45    2.09
   5 -11   2  882.00    4.02
   5 -11   6  764.70    4.81
   5  -7   6 1003.57    4.57
  -4 -22   4   88.82    2.25
  -4 -21   7  297.30    3.09
  -4 -15  11    3.64    1.74
  -3 -17  10    3.19    1.80
  -2 -21   3    3.41    1.82
  -2 -21   5    7.16    1.92
  -2 -16  10   14.73    2.06
  -1 -15  10  107.73    2.75
  -1 -10  11   65.16    2.47
  -1  -8  11   61.10    2.25
   3  -5   8 1504.37    5.49
   4 -14   6    2.97    2.11
   5  -9   2   11.29    0.74
   5  -9   6  385.45    3.31
   5  -6   5  368.83    2.61
  -6 -22   6   41.98    1.74
  -6 -12  12    2.25    1.21
  -4 -20   8    6.57    1.69
  -3 -21   6   31.41    1.93
   1 -14   9  204.08    3.48
   2 -11   9  116.53    2.92
   3 -16   5  225.45    3.36
   3 -14   1  151.05    2.22
   4 -14   4  143.05    2.63
   4 -11   1 2037.77    5.54
   4 -11   7  242.93    3.22
   4  -7   7   10.90    1.44
   5 -11   4 1147.70    5.15
   5 -10   3  226.77    2.29
   5  -8   3  878.79    3.72
   5  -8   5   15.71    1.30
   5  -7   4    4.42    0.94
  -5 -22   5  144.63    2.31
  -3 -18   9   32.21    2.13
  -2 -11  11   39.21    2.32
  -1 -20   5   20.19    2.22
   0 -19   5    5.33    2.16
   0 -15   9  146.48    3.16
   2 -17   3  822.64    5.03
   2 -14   0  869.08    3.87
   2 -14   8   17.33    2.42
   2  -7   9   28.69    1.90
   3 -15   6  476.39    4.42
   3 -11   8   99.08    2.72
   4 -13   5   18.63    1.97
   4  -9   7  503.79    3.85
   5  -9   4   51.52    1.50
  -6 -21   7  132.24    2.28
  -5 -17  10  216.82    2.82
  -3 -21   4    5.54    1.93
  -3 -20   7   54.90    2.19
  -3 -19   8    6.91    1.89
  -3 -12  11  318.92    3.74
  -2 -20   2  150.37    2.86
  -2 -17   9    2.05    2.06
  -2  -9  11   49.06    2.30
  -1 -16   9   19.57    2.31
  -1 -13  10  475.42    4.39
   0  -6  10   20.09    1.83
   1 -15   8  173.48    3.35
   1  -4   9  117.29    1.98
   3  -9   8  717.75    4.65
   3  -4   7  266.82    2.27
   4 -13   3   14.93    1.53
  -7 -22   5   13.24    1.62
  -6 -22   4   51.92    1.83
  -6 -20   8   42.06    1.77
  -4 -16  10    2.69    1.91
  -4 -13  11   48.77    2.25
  -3 -15  10   19.38    2.51
  -2 -19   7   30.36    2.25
  -2 -18   8    8.75    2.17
  -2 -14  10    4.79    2.20
  -1 -19   6   23.29    2.32
  -1 -18   7  507.81    4.51
   0 -18   6  327.36    3.91
   0 -17   7   62.68    2.71
   0  -8  10  403.30    3.80
   1 -17   6  169.30    3.25
   2 -15   1   43.09    1.63
   2  -4   8  129.58    1.90
   4 -10   6   13.23    1.70
   4  -8   6   24.48    1.47
   4  -5   5 3698.52    7.18
  -5 -21   6   54.66    2.04
  -5 -18   9   36.74    2.00
  -4 -21   3   13.44    1.88
  -4 -21   5   24.61    1.95
  -3 -10  11  334.38    3.82
  -2 -20   4   53.04    2.39
   0 -18   2  106.02    2.43
   0 -13   9  491.52    4.60
   1 -17   2  299.55    3.15
   1 -16   1 1401.27    5.52
   2 -16   4  329.46    3.62
   3 -14   5   72.64    2.39
   3 -13   6  155.96    2.92
   4 -11   5   43.37    1.86
   4 -10   2  377.45    2.55
  -8 -22   4   27.52    1.72
  -7 -17  10   16.51    1.58
  -5 -20   7    9.66    1.87
  -5 -19   8    3.45    1.79
  -3  -8  11   46.06    2.18
   0 -17   1   47.92    1.87
   1 -13   8   70.74    2.71
   2  -3   7  555.24    2.94
   3 -10   7  153.87    2.60
   3  -8   7  118.31    2.21
   4 -10   4  141.68    2.04
   4  -7   5 1640.49    5.30
  -6 -16  10   18.58    1.87
  -6 -13  11   16.77    2.17
  -5 -12  11  308.52    3.64
  -4 -20   6  290.88    3.37
  -4 -17   9   84.51    2.52
  -4 -11  11   67.31    2.48
  -3 -20   5   76.37    2.47
  -3 -16   9   11.80    2.31
  -2 -15   9   19.06    2.44
  -1 -14   9  128.49    3.05
  -1  -7  10  354.62    3.51
   1  -3   8   16.48    1.16
   2 -15   3  574.56    4.08
   2 -15   5   29.82    2.22
   2 -14   6    1.71    2.23
   2 -12   0 2949.86    6.31
   3 -11   6   11.80    1.75
   4  -9   3   44.41    1.25
  -9 -14  11    8.69    1.62
  -7 -18   9    7.18    1.65
  -5 -15  10   52.03    2.36
  -4 -19   7  190.23    3.09
  -4 -18   8   15.18    2.24
  -4  -9  11   29.26    2.41
  -3 -13  10    5.99    2.27
  -2 -19   5  208.07    3.28
  -1 -18   5   17.56    2.27
   0 -14   8   80.31    2.88
   0 -11   9  735.53    5.21
   1 -16   5  113.86    2.82
   1 -15   6  204.16    3.32
   3 -12   5   39.54    1.92
   3  -5   6  272.51    2.23
  -7 -20   7   77.24    2.10
  -7 -19   8   49.43    2.03
  -6 -21   3  107.72    2.35
  -4 -20   2  149.78    2.66
  -4 -14  10   11.04    2.22
  -3 -19   6  189.18    3.18
  -3 -18   7   53.36    2.57
  -2 -19   3   15.01    2.10
  -2 -16   8   20.25    2.62
  -2 -10  10   14.99    2.27
  -1 -18   3   26.28    2.11
  -1 -15   8  281.10    3.87
   0 -17   3  707.85    4.69
   0  -5   9   22.93    1.63
   1 -11   8    5.67    2.15
   2 -13   1  689.26    3.54
   2 -11   7  151.75    2.77
   3 -12   3  406.35    3.09
   3 -11   2  844.75    3.80
   3  -7   6  134.98    1.94
  -8 -16  10   14.78    1.70
  -8 -13  11   24.96    1.84
  -7 -21   4    5.96    1.99
  -6 -20   6   19.85    2.23
  -6 -17   9   27.43    2.07
  -5 -10  11  155.35    2.86
  -4 -20   4  192.02    3.07
  -2 -17   7   11.49    2.46
  -2  -8  10    3.69    2.33
  -2  -6  10    2.97    1.75
  -1 -17   6  166.63    3.20
  -1 -16   7  541.52    4.80
  -1 -12   9  241.38    3.61
   0  -7   9  116.67    2.42
   1  -5   8  702.62    3.82
   2  -9   7  228.03    2.80
   2  -5   7   36.13    1.36
   3 -11   4  541.32    3.56
 -10 -13  11  107.16    2.17
  -9 -20   7   59.46    1.80
  -9 -19   8   10.19    1.54
  -8 -21   5   32.20    1.75
  -7 -15  10   28.15    2.09
  -7 -12  11  216.89    3.00
  -6 -19   7   62.95    2.61
  -6 -18   8   47.68    2.30
  -6 -11  11   82.69    2.45
  -5 -16   9   24.59    2.34
  -2 -13   9  239.19    3.66
   0 -12   8  499.65    4.50
   1 -15   4  361.28    3.61
   1 -14   1 2108.83    6.22
   1 -12   7   69.72    2.45
   1  -9   8  215.49    2.94
   2 -13   5   11.99    1.40
   3  -8   5  334.79    2.65
   3  -6   5  666.39    3.25
 -10 -21   5   23.89    1.55
  -8 -21   3    5.82    1.70
  -8 -17   9   54.32    2.08
  -6 -14  10   84.70    2.61
  -5 -20   3  525.73    4.11
  -5 -13  10    7.94    2.17
  -4 -15   9   54.72    2.61
  -3 -14   9   12.12    2.42
  -2 -18   2   56.27    2.19
  -1 -17   4   13.14    2.51
  -1 -10   9  878.53    5.49
   0 -16   2  137.94    2.41
   0 -16   4  321.11    3.55
   1 -13   6   47.70    2.32
   3 -10   3   33.11    1.23
   3  -9   4    0.88    1.07
  -9 -21   4   14.32    1.68
  -9 -15  10   61.83    2.10
  -9 -12  11  186.79    2.69
  -8 -20   6    6.99    1.77
  -8 -11  11   63.75    2.42
  -7 -10  11  137.18    2.88
  -6  -9  11  132.88    2.70
  -5 -18   7    3.92    2.19
  -4 -19   5  326.51    3.71
  -3 -18   1  211.83    2.73
  -2 -14   8  113.46    3.02
  -1 -13   8   66.84    2.70
  -1  -8   9  165.01    2.80
  -1  -6   9  250.61    3.02
   0 -10   8 1230.60    6.10
   2 -11   1 1457.00    4.55
   2 -10   6   66.44    1.92
   3  -7   4   23.74    1.04
 -11 -21   4    1.26    1.12
 -11 -21   4    2.22    0.74
 -11 -15  10   61.41    1.82
 -11 -12  11   17.53    1.53
 -10 -20   6   46.36    1.92
 -10 -17   9   72.25    2.00
  -8 -19   7   47.79    2.08
  -8 -18   8    7.40    1.88
  -7 -16   9    0.92    2.09
  -6 -20   4  161.38    2.87
  -4 -18   6   27.05    2.44
  -4 -17   7   75.63    2.77
  -4 -16   8   25.15    2.55
  -3 -18   5  504.70    4.49
  -3 -15   8   16.70    2.48
  -3  -7  10  112.31    2.56
  -2 -17   1   34.76    1.82
  -2 -11   9  744.98    5.30
  -1 -16   1  127.45    2.19
  -1 -16   5   68.76    2.58
   0 -15   5  119.33    2.69
   0 -14   6    1.05    2.09
   0  -4   8  974.02    4.21
   1 -14   3   35.61    1.77
   1 -10   7  193.99    2.78
   1  -4   7  710.90    3.40
   2 -11   5   71.31    1.92
   2  -8   6   78.03    1.75
   2  -6   6  415.86    2.79
 -10 -18   8   21.37    1.67
  -8 -14  10   10.07    2.07
  -7  -8  11  116.58    2.56
  -4 -10  10   84.75    2.71
  -3 -18   3  525.79    4.23
  -3 -17   6  437.83    4.37
  -3 -16   7   49.68    2.70
   0  -6   8  405.74    3.21
   1  -8   7  268.00    2.80
   1  -6   7 1076.71    4.56
 -12 -11  11   50.01    1.49
 -10 -19   7   17.15    1.66
  -9 -16   9    3.54    1.81
  -9 -10  11  367.56    3.51
  -8  -9  11    7.97    1.94
  -7 -20   3  280.78    3.25
  -7 -19   6   45.83    2.28
  -7 -18   7  160.90    2.94
  -7 -13  10  291.45    3.63
  -6 -19   5  146.25    3.14
  -6 -12  10   18.60    2.36
  -5 -19   2  111.31    2.50
  -5 -14   9    5.21    2.37
  -4  -8  10    4.99    2.16
   0 -11   7   46.50    2.18
   1 -13   4   61.84    1.97
   1 -12   5   19.68    1.76
   2 -11   3  204.18    2.06
   2 -10   4    9.72    1.20
   2  -9   5  198.66    2.26
 -12 -14  10   80.96    1.98
 -11 -20   5    7.44    1.77
 -11 -16   9   63.00    2.20
 -10 -14  10   58.90    2.07
  -8 -20   4   12.53    2.02
  -6 -16   8   30.74    2.53
  -4 -18   4  782.89    5.40
  -4  -6  10    2.67    1.80
  -2  -7   9   23.42    1.95
  -2  -5   9    6.03    1.54
  -1  -3   8   98.14    1.76
   0 -14   4   19.95    1.82
   1 -12   1 1491.90    4.80
  -9 -19   6  238.75    3.11
  -9 -13  10  389.14    3.87
  -8 -15   9  118.20    2.87
  -6 -17   7    7.95    2.38
  -5 -18   5  386.37    4.08
  -5 -15   8  391.31    4.38
  -4 -18   2  166.29    2.78
  -4 -14   8   65.13    2.80
  -3 -17   4   36.24    2.33
  -3 -10   9  364.62    3.97
  -1 -15   4   19.29    1.95
  -1  -9   8    5.61    1.84
   0 -13   5    8.86    1.83
   0  -3   7  191.51    1.83
   1 -12   3  399.09    3.02
 -13 -19   6   62.51    1.83
 -11 -19   6   12.14    1.90
 -11 -13  10   74.38    2.44
 -10 -20   4   31.50    1.99
  -9 -18   7  200.90    3.01
  -7 -14   9    9.13    2.34
  -6 -19   3   91.98    2.54
  -6 -10  10    1.00    2.25
  -5 -18   1    0.53    1.77
  -5 -17   6  704.45    5.25
  -5 -16   7   70.77    2.80
  -5  -7  10   84.42    2.71
  -4 -17   5  278.27    3.67
  -3 -17   2  522.11    3.98
  -2 -16   4  186.02    3.05
  -2 -13   7  114.15    2.92
  -1 -15   2   18.18    1.67
  -1 -14   5   25.54    2.04
  -1 -13   6  215.18    3.19
  -1  -5   8  326.80    2.82
   0 -13   1  380.23    2.73
   0  -9   7   90.46    2.12
   1  -7   6  604.53    3.44
   1  -5   6  537.49    2.94
 -13 -18   7   67.63    1.83
 -11 -20   3    6.08    1.68
 -11 -18   7  182.13    2.70
 -10 -15   9   52.58    2.25
  -8 -19   5   14.76    2.02
  -8 -16   8   65.74    2.67
  -7 -19   2   53.76    2.48
  -4 -16   6    2.51    2.40
  -3 -16   5  557.15    4.67
  -3  -4   9   40.25    1.69
  -2 -15   5  300.84    3.61
  -2 -14   6   37.03    2.38
  -2 -10   8  827.38    5.23
   0  -5   7   33.86    1.35
   1 -11   2 1021.18    4.09
   1 -11   4    9.84    1.31
 -12 -15   9   30.24    1.90
  -8 -18   6   60.05    2.56
  -6  -8  10    0.23    2.13
  -4 -17   1   11.13    1.74
  -3 -15   6  399.01    3.88
  -3  -6   9  728.40    4.47
  -1 -10   7    6.98    1.80
   0 -10   6    5.62    1.59
 -14 -12  10   56.58    1.72
 -12 -19   5  214.67    2.89
 -10 -19   5   46.14    2.12
 -10 -16   8  182.61    3.12
  -9 -19   4    6.49    2.35
  -9 -14   9   83.66    2.70
  -7 -18   5   27.43    2.42
  -7 -15   8   11.50    2.44
  -7  -9  10   28.19    2.40
  -6 -18   4  658.93    4.88
  -6  -6  10   12.51    2.31
  -3 -16   1  254.23    2.78
  -3 -11   8   77.14    2.68
  -2 -15   1   83.58    1.90
  -2  -8   8  116.86    2.37
  -1 -14   3   35.67    1.83
  -1 -13   0    0.62    0.95
   0 -11   5  101.45    2.11
   1  -8   5  915.32    4.08
 -14 -16   8    2.61    1.45
 -12 -16   8    7.24    1.90
 -11 -14   9   49.98    2.27
 -10 -18   6  293.87    3.48
 -10 -17   7    9.39    2.11
  -8 -13   9  437.01    4.44
  -8 -10  10  118.79    2.88
  -7 -17   6  415.25    4.30
  -6 -14   8   32.24    2.68
  -5 -13   8  527.81    4.86
  -5 -10   9    5.65    2.31
  -4 -12   8   74.47    2.74
  -2 -15   3  716.12    4.50
  -2 -14   0  521.85    3.11
  -2 -11   7  283.90    3.42
  -2  -4   8  681.48    3.69
   0 -12   2  264.05    2.40
   0  -8   6  113.92    1.91
   1  -9   4  472.96    2.97
   1  -6   5    7.56    0.92
 -14 -18   6   16.88    1.50
 -14 -17   7   27.69    1.65
 -13 -14   9    3.71    1.74
 -13 -11  10  283.79    3.08
 -12 -18   6  276.74    3.11
 -12 -17   7    3.06    1.82
 -11 -19   4   97.50    2.43
  -9 -19   2  114.83    2.56
  -9 -15   8  295.30    3.84
  -7  -7  10  289.40    3.50
  -6 -17   5  277.16    3.71
  -6 -11   9  162.13    3.30
  -5 -17   4   11.09    2.21
  -4 -16   4  884.58    5.41
  -4  -7   9    2.93    1.91
  -4  -5   9    8.40    1.90
  -3 -12   7  223.10    3.33
  -2  -6   8  263.78    2.78
  -1 -13   4  103.25    2.21
  -1 -12   5  286.22    3.09
  -1  -8   7  841.67    4.52
 -13 -19   4   17.60    1.68
 -10 -13   9  142.79    3.00
  -9 -18   5   25.46    2.28
  -9  -9  10  195.52    3.45
  -8 -18   4   47.80    2.46
  -8  -8  10   31.74    2.36
  -7 -18   3   28.31    2.31
  -6 -16   6    5.11    1.74
  -5 -17   2   21.54    2.03
  -5 -16   5  705.18    5.20
  -4 -13   7   90.82    2.87
  -3 -15   4  124.44    2.65
  -3  -9   8    6.47    1.99
  -2 -14   4   12.99    1.80
  -2 -13   5   26.95    1.99
  -1  -6   7 3027.82    7.60
   0 -11   1 1687.63    4.88
 -15 -18   5  294.64    2.74
 -15 -15   8   86.03    1.95
 -14 -19   3   28.36    1.69
 -14 -13   9   41.09    1.91
 -14 -10  10   26.26    1.81
 -13 -15   8   19.43    1.86
 -12 -19   3   16.60    1.88
 -12 -13   9  297.68    3.72
 -11 -19   2   58.70    2.20
 -11 -15   8  432.84    4.17
  -9 -17   6  114.34    2.92
  -8 -14   8   45.83    2.78
  -4 -16   2  170.86    2.69
  -4 -15   5  338.04    3.81
  -4 -14   6    9.44    2.27
  -4 -10   8  257.53    3.48
  -3 -15   2  199.51    2.64
  -2  -9   7   90.79    2.21
   0 -11   3  307.65    2.46
   0 -10   4   44.83    1.45
 -15 -17   6  191.21    2.46
 -15 -16   7    5.03    1.53
 -15  -9  10   14.17    1.76
 -13 -18   5   70.08    2.15
 -11 -17   6   20.36    2.15
 -11 -16   7  265.32    3.53
 -11  -9  10  574.04    4.64
  -8 -18   2   14.21    2.10
  -8 -11   9    8.54    2.39
  -8  -6  10    8.47    2.05
  -7 -13   8    5.02    2.57
  -7 -10   9  179.21    3.63
  -6 -17   1   70.89    2.17
  -5 -11   8  306.10    3.87
  -5  -6   9   48.21    2.12
  -3  -3   8   16.42    1.45
  -1 -12   1  403.08    2.72
  -1  -9   6   26.94    1.26
 -16 -18   4  401.96    3.03
 -16 -14   8   24.65    1.61
 -13 -17   6  135.51    2.60
 -13  -9  10  350.41    3.50
 -11 -12   9  227.17    3.44
 -10 -18   4  152.04    2.97
 -10 -14   8  282.54    3.85
 -10  -8  10   -0.20    2.11
  -9 -18   3   39.25    2.38
  -9  -7  10   17.62    2.18
  -8 -16   6   79.72    2.92
  -7 -17   4    1.42    2.22
  -5 -16   1   89.33    2.14
  -5  -4   9   21.79    1.68
  -3 -10   7  269.26    3.28
  -3  -5   8  152.52    2.24
  -1 -12   3  678.20    3.83
   0 -10   2   -0.06    0.88
   0  -7   5  652.59    3.33
 -15 -12   9  202.08    2.70
 -14 -14   8   25.09    1.91
 -14  -8  10    2.62    1.94
 -13 -12   9  181.17    3.02
 -12 -14   8  239.94    3.40
 -12  -8  10   18.31    2.32
  -7 -15   6  416.80    4.41
  -6 -16   4  912.85    5.59
  -6 -13   7   78.20    2.85
  -6  -7   9  306.35    3.53
  -4 -15   1  140.19    2.27
  -4 -11   7 1201.66    6.24
  -3 -14   3  382.58    3.40
  -2 -13   1  210.71    2.21
  -2 -13   3  154.35    2.31
  -2 -10   6   92.64    2.14
  -2  -7   7   39.61    1.61
  -1 -11   4  162.25    2.19
  -1  -7   6  123.07    1.86
 -16 -17   5  126.22    2.17
 -15 -18   3  126.47    2.42
 -11 -18   3   71.50    2.55
 -11  -7  10  202.41    3.08
 -10 -18   2  449.74    4.01
 -10 -17   5   83.05    2.68
 -10 -16   6   66.53    2.75
 -10 -11   9  121.92    3.08
 -10  -6  10   19.72    2.09
  -9 -13   8  195.39    3.55
  -7 -17   2   28.62    2.09
  -6 -14   6   18.97    2.43
  -5 -15   4  213.19    3.16
  -5 -12   7    5.75    1.73
  -5  -9   8   63.67    2.44
  -3 -14   1  412.68    3.07
  -3 -11   6  122.34    2.55
  -2 -12   4   24.52    1.62
  -2  -5   7   29.59    1.37
 -17 -10   9   68.97    2.01
 -16 -16   6   39.79    1.74
 -14 -17   5  329.84    3.39
 -14 -11   9   68.25    2.60
 -13 -18   3    3.96    1.91
 -13  -7  10   28.58    2.05
 -12 -18   2   56.32    2.55
 -12 -17   5  136.77    2.88
 -12 -11   9  491.51    4.45
  -9 -17   4  236.75    3.48
  -9 -10   9  736.08    5.46
  -8 -17   1   93.81    2.44
  -8 -12   8  561.73    5.02
  -7 -11   8  166.90    3.37
  -6 -16   2   89.81    2.66
  -6 -15   5   89.68    2.36
  -6 -10   8   39.83    2.50
  -6  -5   9   14.99    1.85
  -5 -15   0   -0.94    1.62
  -5 -14   5  841.28    5.40
  -4 -14   4 1123.10    5.74
  -4  -6   8  288.32    3.01
  -3 -12   5   12.60    1.80
  -3  -8   7   82.89    2.09
  -2 -12   0 1548.21    4.69
  -1 -11   2   99.27    1.60
  -1  -5   6   76.50    1.42
 -15 -13   8  175.13    2.85
 -14 -18   2    5.19    1.80
 -14 -16   6   31.35    2.10
 -13 -13   8    4.96    2.16
 -12 -16   6   54.93    2.50
 -12  -6  10  107.11    2.52
 -11 -13   8   59.18    2.72
  -9 -16   5   60.85    2.69
  -9 -15   6   27.46    2.61
  -4 -14   0  160.93    2.06
  -4 -13   5   19.96    1.55
  -4  -4   8    7.32    1.37
  -3 -13   0    1.25    1.04
  -2  -8   6    3.51    1.31
  -1  -8   5   16.24    1.19
 -17 -16   5  167.40    2.32
 -17 -14   7    3.71    1.53
 -15 -17   4    4.02    2.00
 -11 -17   4  194.26    3.21
 -11 -10   9  511.58    4.68
 -10 -12   8  422.59    4.53
  -9 -17   2  157.37    2.96
  -7 -16   3   17.12    2.23
  -7  -6   9   64.99    2.34
  -5 -15   2   68.01    2.11
  -4  -9   7 1799.69    7.02
  -2 -12   2  492.39    3.16
 -17 -15   6  111.20    2.14
 -16 -12   8   44.62    2.03
 -15 -14   7   33.61    2.12
 -13 -17   4   90.90    2.54
 -13 -10   9  382.67    4.03
 -11 -15   6   15.25    2.45
 -11 -14   7  214.25    3.60
  -8  -7   9  272.47    3.54
  -7 -16   1   10.23    1.85
  -7 -12   7  239.33    3.69
  -7  -4   9   39.45    1.93
  -6 -11   7  972.53    5.91
  -5 -10   7 1135.25    6.00
  -3  -9   6   84.41    2.03
  -3  -6   7  628.49    3.76
  -2  -9   5   11.55    1.28
 -18 -16   4  124.98    2.06
 -18 -13   7   75.12    1.90
 -17 -17   2   27.66    1.62
 -16 -17   3   74.61    2.10
 -16  -9   9   27.65    1.99
 -15 -16   5  353.88    3.53
 -15 -15   6  210.36    3.08
 -14 -12   8  213.18    3.32
 -13 -16   5   69.68    2.54
 -13 -15   6  301.01    3.73
 -12 -12   8  378.00    4.28
 -10 -17   1   20.14    2.12
  -8 -10   8  399.55    4.32
  -7 -15   4  109.98    2.81
  -7  -9   8  109.38    2.88
  -5  -5   8  196.72    2.61
  -3  -4   7   90.34    1.63
  -2 -11   3  293.94    2.58
  -2 -10   4   17.79    1.31
  -2  -6   6 1498.13    5.15
  -1  -6   5  126.92    1.60
 -18 -15   5   79.76    1.90
 -18 -14   6    0.59    1.49
 -18  -7   9   44.71    1.74
 -17 -11   8  267.78    3.09
 -17  -8   9    5.09    1.65
 -14 -17   3   14.28    2.06
 -11 -17   2   10.70    2.24
 -10 -16   4   85.54    2.81
 -10 -13   7   40.04    2.79
  -8 -16   2  320.66    3.55
  -7 -14   5   49.42    2.56
  -6 -15   1  158.30    2.48
  -6 -14   4  927.20    5.42
  -5 -11   6  599.34    4.49
  -5  -3   8 1490.73    5.41
  -4 -13   3  246.70    2.80
  -4 -10   6 1926.84    7.03
  -4  -7   7    9.12    1.54
  -3 -12   3  708.21    4.01
 -18 -10   8  156.02    2.61
 -16 -16   4  757.97    4.60
 -16 -13   7  152.40    2.78
 -15 -17   2   15.29    1.95
 -15  -8   9   91.89    2.76
 -14 -17   1   14.90    1.98
 -13 -17   2    4.48    2.11
 -12 -17   1   10.70    2.07
 -12 -13   7  136.75    3.28
 -11 -11   8  212.91    3.70
 -10 -15   5   87.02    2.94
 -10 -14   6   14.29    2.56
 -10  -7   9  499.76    4.50
  -9  -6   9   18.46    2.23
  -6 -13   5  857.38    5.37
  -6  -6   8  411.98    3.66
  -5 -14   1   15.05    1.53
  -5 -13   4    1.10    1.79
  -5 -12   5  850.70    5.09
  -4 -12   4  776.85    4.52
  -4 -11   5    5.64    1.68
  -3 -12   1  212.80    2.11
  -3 -11   4  228.27    2.54
 -19 -15   4    2.20    1.36
 -16 -15   5  160.66    2.76
 -16 -14   6   22.07    2.04
 -15 -11   8   63.58    2.46
 -14 -16   4  360.59    3.76
 -14 -13   7  106.07    2.85
 -13 -11   8   88.88    2.92
 -13  -8   9   10.57    2.37
 -12 -16   4   53.08    2.49
 -12 -14   6   21.55    2.55
 -10 -10   8  752.51    5.61
  -9 -15   4   38.38    2.46
  -9  -4   9  136.50    2.79
  -8 -11   7   67.87    2.79
  -7 -15   0    0.61    1.49
  -7 -15   2   61.24    2.22
  -4 -13   1  934.11    4.31
  -3  -7   6  477.09    3.25
  -2  -7   5  774.67    3.68
 -19 -14   5   17.48    1.50
 -18 -16   2   86.56    1.98
 -17  -6   9   17.53    1.83
 -16  -7   9   85.06    2.31
 -14 -15   5  146.10    3.02
 -14 -14   6    7.11    2.34
 -14  -7   9   16.99    2.51
 -12 -15   5   40.09    2.56
 -12  -7   9   10.92    2.35
 -11  -6   9   11.54    2.54
 -10 -16   0  104.57    2.44
 -10  -5   9   12.03    2.16
  -9 -14   5    3.21    2.33
  -9  -9   8   89.06    2.90
  -8 -15   3   42.44    2.34
  -8  -8   8  126.05    2.90
  -6  -9   7 3305.58    9.66
  -6  -4   8   17.69    1.64
  -4  -5   7  168.25    2.21
  -2 -10   2  858.68    3.68
 -16 -10   8   42.11    2.27
 -15 -12   7   50.35    2.48
 -14 -10   8   11.73    2.38
 -13 -16   3   27.81    2.39
 -13 -12   7    8.92    2.46
 -12 -10   8  156.56    3.38
  -8 -14   4  231.01    3.33
  -6 -14   0   34.25    1.58
  -4  -8   6  123.19    2.14
  -4  -3   7  267.80    2.32
 -17 -16   1    4.96    1.66
 -17 -15   4    6.95    1.83
 -17 -14   5  264.99    3.21
 -17  -9   8   47.43    2.20
 -16 -16   2   10.16    1.95
 -16  -5   9    6.38    2.11
 -15  -6   9   70.10    2.46
 -13  -6   9  150.00    3.05
 -12 -16   0   30.57    2.36
 -12 -16   2  141.15    2.97
 -12  -5   9    7.19    2.43
 -11 -16   1  252.17    3.32
 -11 -15   4  256.46    3.64
 -11 -14   5   19.92    2.43
 -11  -9   8   22.05    2.58
  -8 -15   1   45.35    2.02
  -8 -13   5  548.79    4.66
  -7 -14   3   21.10    1.97
  -7 -11   6   11.58    2.14
  -7  -5   8   16.28    1.87
  -6 -10   6  900.75    5.26
  -5 -13   0    0.41    1.14
  -5 -13   2  770.32    4.27
  -5  -9   6  308.37    3.16
  -5  -6   7  287.72    2.88
  -4 -12   0  748.74    3.54
  -4 -12   2  978.17    4.46
  -3 -11   2  573.15    3.27
  -3  -8   5  493.75    3.22
  -3  -5   6  341.49    2.56
  -2  -9   3   75.18    1.25
 -19 -10   7   27.68    1.77
 -15 -16   1   10.54    2.00
 -15 -15   4   25.66    2.30
 -15  -9   8    1.79    2.56
 -14  -5   9    6.44    2.06
 -13 -16   1   81.94    2.55
 -13 -15   4   -1.92    2.28
 -13  -9   8    1.77    2.40
 -10  -8   8  270.80    3.75
  -9 -15   2  118.11    2.72
  -9 -10   7  572.33    4.90
  -8  -6   8  197.15    3.04
  -7 -13   4   47.49    2.25
  -7 -12   5   53.57    2.39
  -6 -13   3    9.57    1.71
  -6  -7   7  102.53    2.28
  -4  -9   5  307.75    2.85
  -3 -10   3   41.35    1.35
  -3  -9   4   20.03    1.25
 -20  -9   7    4.29    1.57
 -19  -7   8   53.86    1.93
 -18 -12   6  119.88    2.59
 -16 -11   7  482.56    4.43
 -15 -14   5  105.33    2.82
 -15  -4   9   18.26    2.06
 -14 -11   7  285.88    3.87
 -13 -14   5   57.57    2.72
 -12 -11   7  154.22    3.42
  -9 -15   0    0.92    1.72
  -9  -7   8   65.94    2.51
  -8  -9   7   18.46    2.22
  -7 -14   1   35.86    1.78
  -7  -8   7  172.86    2.89
  -7  -3   8  640.05    3.94
  -6 -12   4  115.51    2.42
  -6 -11   5    8.14    1.86
  -5 -12   3 1570.54    6.00
  -5 -11   4  604.28    3.95
  -5  -4   7   74.31    1.83
  -4 -11   3  225.57    2.42
  -4 -10   4  336.71    2.87
 -18 -14   4   92.15    2.27
 -18 -13   5   32.91    2.05
 -16 -15   3   12.59    2.05
 -16  -8   8    3.21    2.22
 -12 -15   3  370.66    4.03
 -12  -8   8   57.16    2.79
 -10 -15   1  218.96    3.31
 -10 -13   5  111.91    3.04
  -4  -6   6  640.36    3.61
 -20 -14   2    3.72    1.49
 -20  -4   8    7.26    1.64
 -19 -14   3    6.51    1.67
 -19 -11   6   22.20    1.94
 -18 -15   1  119.95    2.33
 -17 -10   7   35.87    2.38
 -16 -14   4  217.88    3.22
 -14  -8   8    5.74    2.42
 -12 -14   4   13.19    2.34
 -11  -7   8  162.39    3.26
  -8 -14   0  796.06    4.48
  -8  -4   8   62.28    2.10
  -6 -13   1  662.67    3.89
  -5  -7   6 2150.44    6.84
  -5  -2   7   33.57    1.26
  -3  -6   5  993.29    4.03
 -20 -10   6    4.13    1.68
 -19 -13   4   66.05    2.15
 -19 -12   5    9.71    1.86
 -19  -5   8    9.97    1.74
 -18  -9   7   70.77    2.42
 -18  -6   8    6.54    1.94
 -17 -15   0   -1.85    1.75
 -16 -13   5   81.52    2.69
 -15 -15   2   31.44    2.32
 -15 -10   7  132.32    3.20
 -14 -14   4   77.87    2.78
 -14 -13   5   22.44    2.52
 -13 -10   7   10.09    2.53
 -12 -13   5   68.18    2.82
 -10  -9   7   35.38    2.57
  -9 -12   5    6.05    2.21
  -9  -5   8  561.63    4.32
  -8 -10   6    5.76    2.00
  -8  -2   8  169.75    2.37
  -7 -13   2  268.34    2.91
  -7  -9   6  221.43    3.01
  -6  -8   6  346.62    3.28
  -5 -12   1  130.75    1.92
  -4 -11   1  781.38    3.62
 -21  -9   6    8.09    1.56
 -20 -13   3   28.11    1.69
 -19  -8   7  112.31    2.73
 -17 -11   6   52.19    2.48
 -16 -15   1    5.77    2.03
 -15 -15   0    0.83    2.19
 -14 -15   1   11.15    2.54
 -13 -15   0    1.88    2.27
 -13  -7   8  407.23    4.36
 -11 -14   3   94.37    2.74
 -11 -11   6   62.00    2.79
  -9  -8   7  333.88    3.76
  -8 -13   3    8.65    1.90
  -8 -11   5    2.88    2.02
  -8  -7   7    7.57    1.95
  -7  -6   7  560.88    4.01
  -4  -7   5  910.07    4.15
 -20 -12   4   14.70    1.77
 -20  -7   7   81.28    2.21
 -19 -14   1    6.41    1.71
 -19  -3   8    1.51    1.90
 -17 -12   5  163.59    3.05
 -16  -9   7  437.02    4.43
 -16  -6   8    9.79    2.28
 -15 -11   6   44.30    2.75
 -13 -14   3  224.75    3.43
 -13 -11   6   26.65    2.70
 -11 -13   4    4.40    2.24
 -11 -12   5   88.27    2.88
  -9 -14   1  796.53    4.73
  -9  -3   8  717.63    4.43
  -8 -12   4   10.69    1.45
  -7 -13   0    0.35    1.32
  -7 -12   3  251.34    2.91
  -6 -12   2 1258.69    5.24
  -6  -9   5  174.58    2.47
  -6  -3   7  625.27    3.59
  -5  -8   5  612.30    3.73
  -3  -7   4   98.70    1.38
 -21 -12   3    3.06    1.50
 -21 -10   5   43.09    1.89
 -18 -10   6   55.94    2.45
 -18  -4   8   12.99    1.95
 -17 -13   4   14.65    2.14
 -17  -5   8   44.67    2.33
 -15 -14   3  393.75    4.03
 -15 -12   5   67.08    2.80
 -14  -9   7   17.08    2.58
 -13 -13   4    7.61    2.33
 -13 -12   5  117.14    3.11
 -11  -5   8  327.16    3.71
 -10 -10   6   11.82    2.30
 -10  -4   8   57.15    2.29
  -7 -11   4   36.00    1.89
  -6 -11   3   14.94    1.46
  -5 -11   2  715.72    3.76
  -5  -5   6 2767.68    7.13
  -4 -10   2  189.48    1.99
 -21 -11   4   58.41    1.90
 -18 -14   0  371.16    3.39
 -18 -13   3    6.80    2.28
 -17  -8   7   36.27    2.51
 -15 -13   4   53.62    2.56
 -15  -5   8    0.71    2.29
 -12 -14   2   32.71    2.40
 -11  -8   7  552.01    4.54
 -10 -14   0  583.44    4.10
 -10 -11   5  245.21    3.54
  -9  -9   6   35.89    2.29
  -7  -4   7   12.75    1.52
  -6 -12   0  670.61    3.52
  -6 -10   4   70.53    1.84
  -5 -10   3 1634.20    5.62
  -5  -9   4   19.79    1.36
  -4  -9   3   24.92    1.17
 -22 -11   3    7.59    1.40
 -22 -10   4   72.69    1.85
 -21  -4   7   49.94    1.84
 -20 -13   1  101.83    2.22
 -19 -13   2   25.13    1.93
 -19  -9   6   20.20    2.09
 -18 -12   4   21.02    2.20
 -18  -7   7   51.68    2.45
 -16 -10   6  143.46    3.26
 -16  -4   8    2.87    2.12
 -15  -8   7   11.66    2.53
 -14 -14   2  232.64    3.48
 -14 -10   6  121.60    3.28
 -12 -10   6   97.51    3.01
 -12  -4   8  374.17    3.90
 -10 -12   4   24.80    2.28
 -10  -7   7  119.22    2.79
 -10  -2   8  511.06    3.83
  -9 -13   2  269.58    3.15
  -9  -6   7  383.87    3.72
  -8  -8   6  395.83    3.68
  -7  -7   6 1278.90    5.68
  -5 -11   0    1.30    0.94
 -22  -6   6   97.00    2.05
 -21  -7   6  104.70    2.32
 -20  -8   6  259.99    3.18
 -20  -5   7   23.58    1.94
 -19  -6   7   27.06    2.22
 -17  -3   8   37.18    2.24
 -16 -14   0   71.03    2.43
 -16 -13   3   11.68    2.27
 -15 -14   1    3.97    2.18
 -14  -4   8  164.34    3.11
 -12 -14   0   89.01    2.48
  -9 -12   3   35.04    2.04
  -7 -12   1   22.09    1.47
  -7  -2   7  215.80    2.43
  -5  -3   6  279.51    2.25
  -4  -5   5 5021.07    8.67
 -21 -12   1  244.53    2.73
 -19 -12   3   11.26    2.02
 -19 -11   4   21.00    2.08
 -16 -12   4   18.60    2.45
 -16  -7   7   41.48    2.67
 -16  -2   8  113.31    2.86
 -15  -3   8   18.10    2.20
 -14 -14   0   31.23    2.29
 -14 -13   3   28.11    2.45
 -14 -12   4  135.02    3.16
 -13  -3   8   96.83    2.69
 -12 -12   4   13.06    2.33
 -12  -7   7   21.97    2.40
 -12  -2   8  886.23    5.12
 -11 -13   2  672.30    4.67
 -11  -9   6   31.01    2.43
  -9 -13   0   -0.59    1.57
  -9 -11   4  130.13    2.63
  -8 -12   2  470.06    3.61
  -8  -9   5  194.99    2.80
  -5  -6   5 4716.38    9.04
 -21  -2   7  257.54    2.76
 -20 -12   2   -0.06    1.79
 -20  -9   5   23.11    2.04
 -19 -13   0    2.43    1.78
 -18 -13   1  346.84    3.57
 -17 -13   2  241.32    3.32
 -15  -9   6  457.53    4.71
 -14  -2   8   16.91    2.12
 -13  -9   6  181.39    3.49
 -11  -6   7  606.36    4.72
 -10 -13  -1  736.05    4.30
 -10 -13   1  749.50    4.65
 -10  -8   6  517.88    4.36
  -8 -11   3  445.10    3.57
  -8 -10   4  113.13    2.29
  -8  -3   7  117.75    2.11
  -7  -8   5   11.95    1.53
  -6  -7   5 1145.50    4.90
 -22  -7   5    8.16    1.66
 -21  -8   5    2.62    1.84
 -20 -11   3   17.13    1.94
 -20 -10   4   49.11    2.22
 -20  -3   7    9.10    1.87
 -19  -4   7   21.09    2.41
 -18 -13  -1  336.35    3.30
 -18  -8   6   23.41    2.38
 -17 -12   3  191.54    3.26
 -15 -13   2  208.69    3.33
 -15  -6   7  316.38    3.99
 -13 -13   2  166.42    3.07
 -13  -6   7  437.09    4.38
 -11 -12   3   69.95    2.45
 -11 -11   4   22.82    2.24
  -9  -7   6  525.46    4.10
  -9  -4   7  518.18    3.87
  -7 -11   2  406.13    3.12
  -6 -11  -1  125.06    1.59
 -21 -11   2   77.12    2.11
 -21  -9   4    3.28    1.79
 -21  -5   6  132.68    2.52
 -20 -12   0  265.85    3.15
 -20  -6   6  297.47    3.46
 -19  -7   6  334.73    3.82
 -17 -13   0   -1.68    2.35
 -17 -11   4   14.73    2.31
 -16 -13   1  227.22    3.36
 -16  -8   6   10.17    2.54
 -15 -12   3  510.57    4.57
 -13 -12   3  209.37    3.33
 -12 -13   1  211.19    3.14
 -12  -8   6   16.09    2.38
 -11 -13   0   -2.19    1.82
 -10  -9   5   41.70    2.22
  -8 -12   0  680.54    3.82
  -8  -6   6  637.30    4.12
  -8  -1   7  277.24    2.65
  -7 -10   3  399.67    3.16
  -6 -10   2   11.46    1.16
  -5  -7   4    4.97    1.04
 -23  -7   4    4.55    1.50
 -22 -10   2   50.02    1.90
 -21 -10   3   34.91    1.97
 -20  -1   7   91.62    2.24
 -16  -5   7   99.38    3.04
 -15 -11   4   19.91    2.46
 -13 -11   4  204.94    3.41
 -12 -13  -1  211.02    2.82
 -12  -5   7  108.06    2.80
  -6  -9   3    9.20    1.18
  -5  -9   2  191.55    1.94
  -5  -8   3 2055.26    5.74
 -23  -9   2   87.40    1.96
 -23  -8   3    2.07    1.47
 -22  -9   3   40.39    1.88
 -19  -8   5    4.37    2.17
 -19  -2   7    5.29    2.01
 -18 -11   3    2.03    2.17
 -17  -4   7    5.66    2.33
 -16  -9   5  221.45    3.67
 -15 -13   0    1.35    2.11
 -14 -13  -1   82.20    2.43
 -13 -13   0    2.28    1.98
 -12 -12   2    6.70    1.98
 -11  -7   6   80.25    2.52
 -10 -11   3   87.48    2.31
 -10 -10   4  128.84    2.63
  -9 -12  -1  587.39    3.53
  -9  -8   5  140.06    2.55
  -9  -2   7  227.61    2.60
  -7 -11   0    2.69    1.11
  -6  -2   6  434.70    2.73
 -23  -4   5    3.76    1.51
 -22  -2   6   86.78    2.07
 -21 -11   0   -1.03    1.68
 -20  -7   5   83.45    2.57
 -19 -11   2  230.55    3.21
 -16 -12   2  454.95    4.23
 -15  -7   6  465.87    4.65
 -14 -12   2  304.22    3.67
 -14  -9   5  238.21    3.71
 -13  -7   6   46.94    2.59
 -10  -6   6  573.57    4.24
  -9 -11   2  531.32    3.73
  -8  -7   5  958.13    4.81
  -6  -5   5  352.72    2.62
 -22 -10   0  461.39    3.61
 -22  -5   5    5.45    1.80
 -21  -6   5    3.13    1.96
 -20 -11   1   12.85    2.02
 -20  -4   6   52.62    2.30
 -19 -10   3   85.77    2.63
 -19  -9   4    2.26    2.33
 -19   0   7    6.98    1.88
 -18 -12   0  138.63    2.79
 -16 -11   3   10.29    2.33
 -16 -10   4  399.04    4.27
 -16  -3   7  196.36    3.53
 -14 -11   3  277.92    3.62
 -14 -10   4   38.52    2.53
 -12 -11   3   48.12    2.25
 -12  -3   7   64.45    2.29
 -10 -12   0 2660.75    7.74
  -9 -10   3   10.42    1.65
  -9  -9   4   29.31    1.79
  -9  -5   6  393.25    3.36
  -8  -4   6   23.26    1.48
  -7  -6   5  358.61    2.87
  -7  -3   6  138.39    1.92
  -6 -10   0  241.88    2.05
 -22   0   6    7.47    1.51
 -20 -11  -1    8.29    2.01
 -20 -10   2    0.04    1.92
 -17 -12  -1   35.43    2.40
 -17  -8   5   75.59    2.83
 -17  -2   7  102.69    2.71
 -16  -6   6   46.81    2.72
 -14  -3   7   66.29    2.54
 -12  -6   6  161.12    2.95
 -11  -8   5  170.39    2.88
 -10  -1   7  185.50    2.44
  -8 -11  -1  277.01    2.46
  -8 -10   2  358.09    2.90
 -23  -5   4   40.22    1.88
 -22  -6   4   56.31    2.08
 -21 -10   1  149.93    2.59
 -21  -7   4   26.88    2.15
 -20  -9   3   74.27    2.50
 -18  -7   5  448.02    4.43
 -17 -10   3  346.80    3.99
 -16 -12   0  387.18    3.89
 -14  -6   6   40.17    2.54
 -13  -8   5  553.81    4.69
 -13  -2   7   63.96    2.57
 -12 -12   0 1230.59    5.77
 -11 -11   2  309.75    3.26
 -11  -9   4   22.65    2.10
  -8  -9   3   10.56    1.40
  -7 -10   1   42.84    1.36
  -7  -7   4   15.79    1.23
 -24  -5   3  154.62    2.29
 -22  -9   1   36.10    1.93
 -21  -9   2  179.26    2.87
 -21  -8   3    3.85    1.97
 -21  -1   6   59.69    2.15
 -19 -11  -2  227.15    2.84
 -19 -11   0    1.34    2.00
 -19  -6   5  234.29    3.79
 -18 -11   1   58.62    2.44
 -17  -5   6  335.95    4.04
 -15 -11   2   39.13    2.43
 -15  -9   4   11.05    2.50
 -14 -12   0  104.31    2.60
 -13 -12  -1   92.13    2.33
 -13 -11   2   30.98    2.18
 -12  -1   7   62.14    2.11
 -11 -10   3  180.22    2.76
 -11  -5   6  790.03    4.88
 -10 -11   1  830.26    4.50
  -9 -11   0   -0.83    1.30
  -7  -9   2  495.64    3.07
  -7  -1   6  602.55    3.15
  -6  -9   1  240.49    2.03
  -6  -6   4 3189.03    7.17
 -24  -7   1   10.37    1.41
 -24  -6   2  172.10    2.38
 -23  -8   1  237.33    2.73
 -23  -7   2   27.98    1.76
 -22  -8   2  179.55    2.77
 -22  -7   3  215.41    2.97
 -22  -3   5    3.42    1.73
 -21 -10  -1  154.36    2.54
 -21  -4   5  122.84    2.67
 -20  -5   5  364.32    3.92
 -20  -2   6    0.28    2.04
 -18 -10   2  146.71    2.98
 -18  -4   6  121.38    2.95
 -16  -7   5  771.97    5.60
 -15 -10   3  401.91    4.14
 -15  -5   6  150.24    3.17
 -13 -10   3    6.11    2.09
 -12  -7   5  280.95    3.45
 -10  -4   6   14.17    1.63
  -9  -6   5   10.90    1.52
  -8  -2   6   82.03    1.66
  -7  -8   3  318.80    2.48
 -24  -2   4   11.32    1.42
 -23   0   5   21.74    1.59
 -22  -9  -1   38.19    1.83
 -18 -11  -1   56.93    2.34
 -18  -9   3  138.17    3.09
 -16 -11   1  365.62    3.85
 -16   1   7  462.23    3.92
 -15   0   7   37.54    2.20
 -14  -7   5  545.06    4.70
 -13   0   7    5.97    1.72
 -12 -11   1  684.23    4.40
 -10 -10   2   67.24    1.92
 -10  -9   3 1198.51    5.45
  -8  -5   5   17.35    1.32
  -7  -4   5 1551.98    5.16
  -6  -8   2   47.87    1.23
  -6  -7   3  919.81    3.78
 -24  -7  -1    7.69    1.31
 -23  -8  -1  256.02    2.70
 -23  -3   4   66.44    2.07
 -23   2   5   15.88    1.46
 -20 -10  -2   -0.66    1.67
 -20   0   6   47.64    2.22
 -17 -11  -2  122.79    2.54
 -17 -11   0    2.89    2.10
 -17  -6   5  479.72    4.63
 -14 -11   1  247.73    3.17
 -14  -4   6    1.96    2.04
 -11 -11   0    1.98    1.53
 -11  -6   5  115.09    2.37
  -9 -10   1  185.01    2.23
  -9  -7   4   16.93    1.45
  -8 -10   0   12.70    1.15
 -22  -4   4    5.35    1.90
 -21  -9   0   -2.68    1.84
 -21  -5   4  206.23    3.15
 -20  -9   1   36.40    2.15
 -20  -6   4   17.97    2.26
 -20   2   6   17.84    2.09
 -19  -8   3  109.20    2.85
 -19  -1   6   19.47    2.18
 -18  -5   5  194.54    3.40
 -17  -3   6   74.80    2.76
 -16 -11  -1  368.88    3.71
 -15 -11   0    4.10    2.02
 -15  -6   5  486.22    4.49
 -14 -10   2   46.82    2.23
 -14  -9   3  202.34    3.16
 -13 -11   0    2.38    1.80
 -12 -10   2   78.95    2.25
 -12  -9   3   29.86    2.02
 -11 -11  -2  311.63    2.77
 -24  -3   3   33.09    1.68
 -22  -8   0  156.99    2.59
 -21  -9  -2  167.56    2.50
 -20  -8   2  163.93    2.98
 -20  -7   3  129.79    2.95
 -20  -3   5    2.28    2.10
 -19 -10  -1  215.07    3.05
 -19  -4   5  207.31    3.38
 -17 -10   1   14.71    2.15
 -17  -7   4   46.43    2.58
 -15 -11  -2   38.86    2.04
 -14 -11  -1  259.53    3.13
 -13  -6   5  194.57    2.74
 -12 -11  -1  715.79    4.26
 -10  -5   5  299.18    2.93
 -10  -2   6   65.86    1.80
  -9  -8   3   34.06    1.51
  -8  -6   4 1349.07    5.07
  -8   0   6  111.54    1.63
 -14  10   0  563.15    4.99
 -14  11  -1 1678.32    7.97
 -14  11   3   96.23    3.08
 -14  17  -1    3.65    2.43
 -14  17   3  134.83    3.15
 -14  18   0  390.21    4.30
 -14  18   2   -0.10    2.28
 -13   8  -1  786.91    5.06
 -13  12  -3   32.51    2.35
 -13  14  -3   31.99    2.59
 -13  14   5   22.47    3.04
 -13  20   3   28.62    2.30
 -12   6   0  670.49    4.30
 -12   6   2 1282.13    5.95
 -12   9  -3   39.84    2.08
 -12  19  -3    8.61    2.01
 -12  19   5    9.19    2.19
 -11   9  -4  131.75    2.53
 -10   8   6    4.45    1.93
 -15  14   1   15.28    2.76
 -14   9   1  807.85    5.72
 -14  14   4   79.04    3.10
 -14  16  -2  106.45    3.33
 -14  19   1    9.53    2.20
 -13   7   0   -0.27    1.80
 -13   7   2  284.14    3.43
 -13   8   3    8.56    2.11
 -13   9   4  253.51    3.65
 -13  16   5   72.52    2.76
 -13  19  -2   23.35    2.16
 -13  19   4   67.36    2.41
 -13  21   0   -2.77    1.75
 -13  21   2   30.94    1.87
 -12   9   5    9.51    2.18
 -12  12  -4   12.79    2.06
 -12  14   6  138.28    3.23
 -12  16   6  185.64    3.53
 -11  19   6   21.42    2.10
 -10  11   7   15.61    2.32
 -10  17   7   34.10    2.19
 -15  13   0    2.17    2.67
 -15  15   0   -1.07    2.58
 -15  15   2   30.54    2.88
 -15  16   1    2.33    2.55
 -14  12   4   15.26    2.68
 -14  16   4  212.49    3.59
 -13  18  -3    5.90    2.24
 -12   5   1  129.62    2.24
 -12  12   6    0.84    2.36
 -11   4   1  769.81    4.12
 -11   9   6  206.47    3.24
 -15  11   0   -3.88    2.55
 -15  14   3  240.21    3.94
 -15  16  -1    4.02    2.76
 -15  17   0   -0.71    2.35
 -15  17   2   15.48    2.42
 -14   8   0  776.23    5.35
 -14   9  -1  779.89    5.42
 -14   9   3   67.44    2.76
 -14  18  -2    0.28    2.33
 -14  19   3    6.71    1.95
 -14  20   0  234.85    3.12
 -14  20   2    2.20    1.79
 -13   6   1  672.32    4.59
 -13  10  -3    7.68    2.01
 -13  10   5  108.80    3.02
 -13  18   5   35.88    2.27
 -12  10  -4   27.06    1.93
 -11  12   7  155.34    3.35
 -10   5  -3 1645.25    5.41
  -9   8   7   18.63    1.85
 -15  10   1  216.73    3.76
 -15  12   3  383.22    4.60
 -15  16   3   10.43    2.41
 -15  18   1  126.38    2.93
 -14  10   4   45.82    2.77
 -14  13  -3  239.13    3.61
 -14  13   5   52.54    3.17
 -14  15  -3  410.83    4.22
 -14  15   5  100.55    3.25
 -14  18   4   99.56    2.62
 -12   6   4  117.59    2.45
 -12  10   6   20.63    2.42
 -12  18   6  117.26    2.51
 -11   4  -1  748.26    3.92
 -11   4   3  225.16    2.53
 -11   5   4  599.49    3.85
 -11   6  -3   14.84    1.41
 -10   4   4  335.74    2.85
 -10   5   5   93.23    2.04
 -10   9   7  571.06    4.41
  -9   4   5  318.19    2.79
 -15   9   0    2.04    2.30
 -15  10  -1  208.12    3.57
 -15  10   3   69.58    2.95
 -15  13  -2   72.31    2.90
 -15  13   4   -3.33    2.48
 -15  15  -2   29.02    2.52
 -15  15   4   26.62    2.49
 -14   7   1   37.66    2.29
 -13   6  -1  657.93    4.37
 -13   7   4   49.70    2.32
 -13  13   6   22.87    2.53
 -13  15   6  164.66    3.25
 -12   5   3 1532.75    6.21
 -12   7  -3  254.72    2.88
 -12   7   5   52.39    2.31
 -10   3  -1 1194.77    4.48
 -10   3   3   42.50    1.41
 -16  12   0   38.02    2.82
 -16  13   1   81.29    3.09
 -16  14   0   65.52    3.00
 -16  14   2    4.80    2.70
 -16  15   1    6.93    2.46
 -16  16   0   93.95    3.19
 -15  18   3   44.22    2.20
 -15  19   0   -0.10    1.80
 -15  19   2   10.99    1.83
 -14  11   5   19.68    2.58
 -14  17  -3  119.44    2.71
 -14  17   5  255.13    3.39
 -13   8  -3    9.25    1.84
 -13   8   5  562.81    4.70
 -13  11  -4    2.87    1.99
 -13  11   6   26.91    2.50
 -13  17   6  182.87    2.95
 -12   4   0  750.79    4.21
 -12   4   2 1004.68    4.97
 -12  13   7    8.68    2.49
 -11   7  -4   33.95    1.58
 -11   7   6   14.23    1.96
 -11  18   7  196.99    2.67
  -8   3   5  516.57    3.00
 -16  11   1  250.93    4.08
 -16  13   3   28.20    2.78
 -16  15   3   21.77    2.44
 -16  16   2    9.42    2.31
 -16  17   1    4.62    2.25
 -15  11   4  262.27    3.96
 -15  17  -2   15.19    2.21
 -15  17   4    7.79    2.04
 -15  20   1   68.42    2.07
 -14   7  -1   35.76    2.10
 -14   7   3   19.12    2.18
 -14   8   4  226.33    3.50
 -14  20  -2    2.77    1.73
 -13   5   0    0.54    1.53
 -13   5   2  772.97    4.77
 -12   8  -4   10.63    1.66
 -12   8   6    3.21    2.11
 -11   3   0    1.93    1.09
  -8   4   6  125.92    1.98
 -16  11  -1  246.96    3.81
 -16  11   3   45.46    2.91
 -16  18   0    5.91    2.17
 -16  18   2   85.19    2.61
 -15   8  -1   44.62    2.43
 -15   8   3   42.75    2.62
 -15  14  -3  236.79    3.70
 -15  14   5  145.31    3.15
 -14   6   0   37.65    2.07
 -14   9  -3   64.36    2.41
 -14   9   5    3.66    2.37
 -12  11   7   50.68    2.56
 -12  17   7  126.46    2.59
 -10   2   0  125.05    1.70
 -10   2   2  884.71    3.98
 -16   9   1  607.70    5.34
 -16  14  -2    3.47    2.70
 -16  14   4  363.09    4.20
 -16  17   3  106.73    2.56
 -15   7   0    1.14    2.21
 -15   9   4   37.20    2.73
 -15  12  -3  381.97    4.10
 -15  12   5   40.41    2.72
 -15  16   5  157.50    2.96
 -15  19   4    2.48    1.72
 -15  20  -1   68.86    1.97
 -14  12  -4   14.66    2.43
 -14  16   6   17.81    2.06
 -14  19   5   14.50    1.60
 -13   4   1  954.63    5.04
 -13   9  -4  254.46    3.10
 -13   9   6   18.01    2.39
 -10   7   7  148.69    2.59
 -17  13   0   -0.55    2.44
 -17  13   2    8.08    2.64
 -17  14   1   17.62    2.50
 -17  15   0    0.10    2.22
 -17  15   2   12.94    2.37
 -17  16   1   40.78    2.43
 -16  12  -2  149.22    3.37
 -16  12   4   54.52    2.87
 -16  16  -2    8.40    2.15
 -16  16   4  811.69    5.31
 -16  19   1   14.35    1.70
 -15  19  -2    9.29    1.69
 -14   5   1   12.86    1.92
 -13   5   4    3.60    1.80
 -13  14   7  107.08    2.65
 -12   3   1  206.37    2.28
 -12   4   4  776.11    4.51
 -17  11   0    4.20    2.63
 -17  14  -1   20.67    2.73
 -17  14   3   20.62    2.42
 -16   8   0   55.04    2.72
 -16   9  -1  595.91    5.06
 -16  10   4   85.06    3.05
 -15   6   1  155.64    3.03
 -15  10   5   77.37    2.86
 -15  18   5   79.70    2.04
 -14   6   4  922.32    5.62
 -14  10  -4   45.40    2.50
 -14  10   6   17.90    2.47
 -13   4  -1  940.17    4.81
 -13   4   3  244.54    2.96
 -13   6  -3    8.02    1.65
 -13   6   5  832.50    5.21
 -13  16   7  128.51    2.47
 -12   3   3  712.68    4.16
 -12   5  -3 1599.09    5.86
 -12   9   7  252.35    3.47
 -11   3   4  225.24    2.49
 -11   4  -3  240.70    2.35
 -11   4   5    9.47    1.55
 -17  10   1   17.10    2.68
 -17  12  -1   12.08    2.54
 -17  12   3  348.01    4.31
 -17  16   3   71.76    2.38
 -17  17   0    2.37    1.91
 -17  17   2   26.31    2.01
 -16   7   1    9.06    2.43
 -16  13   5   66.52    2.66
 -16  15   5  354.44    3.92
 -16  18   4  140.53    2.40
 -16  19  -1    9.79    1.63
 -15   6   3   62.93    2.51
 -15   7   4  107.00    2.96
 -14   5  -1   13.89    1.80
 -14   5   3   44.99    1.77
 -14   7   5   48.80    2.50
 -14  18   6   -0.21    1.21
 -14  18   6   -0.47    0.80
 -12   3  -1  206.81    2.35
 -12   6   6  203.42    2.99
 -11   5   6  617.34    4.15
 -10   2   4   16.30    1.38
 -10   3   5   41.49    1.55
 -17  10  -1   17.29    2.48
 -17  10   3 1117.68    6.89
 -17  13   4   93.62    2.85
 -17  18   1   60.22    2.03
 -16  11   5   24.88    2.56
 -16  13  -3   27.87    2.36
 -16  15  -3   18.18    2.13
 -15   6  -1  154.14    2.90
 -15   8   5   69.28    2.74
 -15  15   6  205.17    3.04
 -14   4   0  155.48    2.58
 -14   4   2 1121.60    5.76
 -13   3   0    1.27    1.39
 -13   3   2   42.70    1.81
 -13   7   6   19.97    2.24
 -12   6  -4  113.71    2.05
 -11   2  -1 1538.92    5.21
 -11   5  -4  600.75    3.47
 -10   3  -3   42.96    1.26
 -18  12   2   55.22    2.80
 -18  13   1   55.49    2.73
 -18  14   0  231.71    3.46
 -18  14   2    3.08    2.27
 -18  15   1    5.55    2.13
 -17   8   1   95.24    3.09
 -17  11   4  194.31    3.57
 -17  15  -2   17.93    2.16
 -17  15   4    2.78    1.97
 -16   7  -1   11.72    2.28
 -16   7   3   18.74    2.54
 -16  11  -3   48.53    2.56
 -16  17   5  170.13    2.55
 -15   5   0    0.06    1.91
 -15  17   6   97.07    2.22
 -14   8   6   13.69    2.37
 -14  13   7   65.75    2.42
 -14  15   7   32.27    2.11
 -12   2   0 1545.63    5.59
 -12   2   2  486.98    3.42
  -9   2   5   12.60    1.14
 -18  12   0   77.57    2.94
 -18  13   3    2.91    2.22
 -18  16   0  124.92    2.60
 -18  16   2   25.25    1.98
 -17  11  -2    9.71    2.45
 -17  17   4   12.24    1.60
 -17  18  -1   64.09    1.98
 -16   6   0  260.73    3.65
 -16   9   5   58.91    2.75
 -15  11  -4  254.00    3.34
 -14   8  -4  225.50    2.98
 -12   7   7  236.18    3.18
 -10   1   3   53.57    1.36
 -18  10   0 1128.47    6.79
 -18  11   3   70.41    2.91
 -18  13  -1   58.49    2.63
 -18  15   3  132.25    2.68
 -18  17   1   17.30    1.79
 -17   8  -1   93.55    2.95
 -17   8   3  341.49    4.32
 -17   9   4  242.15    3.85
 -17  14   5  341.11    3.60
 -17  17  -2   25.70    1.84
 -16   9  -3    1.71    2.49
 -16  14   6   36.96    2.34
 -15   4   1  137.10    2.74
 -14   3   1  417.52    3.66
 -11   1   0   -0.71    1.02
 -11   1   2  100.65    1.73
 -18   9   1   44.51    2.80
 -18  11  -1  100.23    3.00
 -18  14   4  202.44    3.22
 -17   7   0    0.30    2.31
 -17  12   5  133.36    2.94
 -17  14  -3   17.55    2.28
 -17  16   5  123.67    2.44
 -16   5   1   86.18    2.71
 -15   5   4  206.54    3.28
 -15   6   5   87.51    2.65
 -14   4   4 1135.91    5.84
 -14   9   7   81.43    2.84
 -13   2   1  213.65    2.58
 -13   3   4    1.76    1.68
 -19  12   1   18.78    2.34
 -19  13   2  178.51    3.15
 -19  14   1    4.35    2.03
 -18  12   4  265.85    3.61
 -18  14  -2    3.65    2.26
 -18  17  -1   21.86    1.70
 -17   6   1   72.97    2.88
 -17  10   5   82.90    2.89
 -17  12  -3  342.02    3.76
 -16   5   3   98.77    2.82
 -16   6   4  940.60    6.00
 -16  16   6   40.69    1.72
 -15   4  -1  135.79    2.62
 -15   4   3 1073.46    5.90
 -15  12   7    6.88    1.99
 -15  14   7   18.17    1.82
 -14   3  -1  391.25    3.40
 -14   3   3  385.41    3.61
 -14   5  -3   45.38    1.94
 -14   6   6   24.08    2.27
 -13   4  -3  245.43    2.70
 -13   5   6  136.03    2.75
 -12   2   4   22.98    1.54
 -12   4   6  657.03    4.33
 -19  11   0    0.35    2.29
 -19  11   2   62.39    2.83
 -19  13   0    1.32    2.15
 -19  15   0    2.25    1.79
 -19  15   2   79.23    2.28
 -19  16   1    8.50    1.86
 -18   8   0   17.73    2.50
 -18   9  -1   41.50    2.66
 -18  10   4  148.28    3.26
 -18  16   4  392.80    3.34
 -17   6   3  197.25    3.51
 -17   7   4   -0.96    2.38
 -17  10  -3 1108.02    6.12
 -16   5  -1   86.29    2.56
 -16   7   5  265.17    3.75
 -15   3   2  202.83    3.00
 -15   6  -3   66.29    2.28
 -13   2  -1  210.10    2.47
 -11   2   5   18.61    1.48
 -11   3   6  126.23    2.41
 -19  10   1  225.42    3.70
 -19  12  -1   18.75    2.24
 -19  12   3   11.36    2.23
 -19  14   3   35.02    2.05
 -18  10  -2  440.73    4.38
 -18  13   5   68.17    2.27
 -18  16  -2   20.44    1.76
 -17   8   5  246.07    3.94
 -17  13   6  130.11    2.75
 -16   4   0  445.86    4.16
 -16   4   2  169.02    3.14
 -16   7  -3   17.22    2.14
 -15   3   0   -0.44    1.76
 -15  10   7    5.58    2.12
 -14   2   0  524.28    3.82
 -14   2   2   39.44    1.92
 -14   6  -4  924.83    4.91
 -13   5  -4    4.41    1.45
 -12   1   3  649.82    3.83
 -12   4  -4  774.39    4.07
 -11   1   4  176.17    2.14
 -19   9   0    1.95    2.49
 -19  10   3  291.68    3.90
 -18   7   3   30.74    2.70
 -18   8   4   50.37    2.79
 -18  11   5    7.65    2.19
 -18  15   5  275.38    2.90
 -17   5   0    1.05    2.21
 -17  11   6   22.21    2.22
 -17  15   6  182.74    2.45
 -16   8   6   79.81    2.77
 -15   7  -4  107.07    2.45
 -14   7   7    4.47    2.14
 -13   1   2  719.24    4.22
 -13   6   7   79.80    2.43
 -12   1  -1  382.29    2.76
 -12   5   7    3.25    1.81
 -11   2  -3  303.20    2.44
 -10   1   5   87.27    1.78
 -19   8   1   99.59    3.11
 -19  10  -1  220.03    3.45
 -19  11   4   98.63    2.72
 -19  13   4   16.19    1.89
 -19  15   4   23.92    1.81
 -19  16  -1    8.89    1.61
 -18   7  -1    5.96    2.39
 -16  11   7  238.85    3.25
 -16  13   7  152.90    2.53
 -15   2   1   84.92    2.29
 -15   8   7    8.46    2.51
 -11   0   3  309.21    2.57
 -11   3  -4  229.09    2.20
 -10   2   6   96.23    1.82
 -20  11   1  216.77    3.38
 -20  12   0   86.00    2.61
 -20  12   2   -3.22    2.03
 -20  13   1    5.49    1.87
 -20  14   0    9.52    2.00
 -20  14   2   16.46    1.80
 -20  15   1   10.62    1.58
 -19   8   3  182.87    3.49
 -19  11  -2   58.57    2.42
 -19  13  -2  171.95    2.84
 -18  11  -3   69.63    2.53
 -17   4   1   11.51    2.32
 -17   5   4   17.40    2.43
 -17   9   6  113.27    2.86
 -16   4   4  842.18    5.53
 -16   5   5  683.71    5.11
 -16   8  -4  104.05    2.56
 -15   3   4  123.62    2.69
 -15   4   5  336.20    3.72
 -14   1   1  178.39    2.57
 -14   2   4   15.78    1.84
 -12   0   0 2701.42    7.10
 -12   0   2  271.19    2.59
 -11   0  -1 1624.63    5.18
 -20  10   0  799.48    5.48
 -20  10   2   10.66    2.41
 -20  11   3    6.13    2.00
 -20  13   3  113.09    2.46
 -19   7   0    0.08    2.39
 -19  15  -2   81.13    2.07
 -18   5   1    4.12    2.41
 -18   9  -3   36.78    2.66
 -17   4   3  214.04    3.51
 -16   3  -1  253.99    3.24
 -16   3   3   65.41    2.45
 -16   9   7   42.58    2.49
 -15   3  -2  197.43    2.84
 -15   4  -3 1097.20    5.46
 -15   5   6  606.38    4.70
 -14   4   6   10.90    2.04
 -13   3   6  408.98    3.76
 -20   9   1  382.21    4.22
 -20  11  -1  224.23    3.32
 -19   6   1    5.51    2.57
 -19   9  -2  114.06    2.88
 -19  12   5  215.31    2.92
 -19  14   5   53.59    1.80
 -18   5   3  709.88    5.45
 -18   6   4  683.23    5.33
 -18  12   6  275.74    3.11
 -18  14   6   20.63    1.60
 -17   4  -1    9.98    2.19
 -16   5  -3   99.04    2.52
 -16   6   6    2.58    2.24
 -15   2  -1   87.46    2.23
 -14   1   3   34.73    1.87
 -14   2  -2   40.42    1.75
 -14   3  -3  387.08    3.33
  -9   0   5   52.70    1.40
 -20   8   0  452.88    4.48
 -20   9   3    2.05    2.22
 -20  12   4    5.15    1.78
 -20  15  -1    5.32    1.52
 -19   6   3   90.08    3.00
 -18   5  -1    3.31    2.29
 -18   7   5   28.53    2.48
 -18  10   6  289.91    3.43
 -17   3   0   -0.15    2.13
 -17   3   2  513.80    4.58
 -17   6  -3  201.40    3.17
 -17   7   6  421.98    4.21
 -17  12   7    3.89    1.60
 -16   2   0  431.86    3.96
 -16   2   2  542.05    4.42
 -15   1   2   15.10    1.89
 -15   5  -4  217.65    3.00
 -14   1  -1  178.44    2.46
 -14   4  -4 1127.10    5.26
 -13   0   3    7.92    1.43
 -13   1  -2  707.28    3.96
 -13   2  -3  156.47    2.23
 -12   1   5  288.16    2.83
 -12   2   6  310.82    3.04
 -11  -1   2 1048.01    4.36
 -10  -1   3   35.44    1.21
 -21  12   1  174.92    2.77
 -21  13   2   48.16    2.07
 -20   7   1   30.19    2.61
 -20   9  -1  376.64    4.03
 -20  10   4   29.28    2.18
 -19   6  -1    5.33    2.31
 -19   7   4   60.05    2.67
 -19  12  -3   13.80    1.88
 -18   4   0    6.13    2.22
 -17  10   7    2.17    1.85
 -16   6  -4  918.54    5.15
 -15   1   0   -0.50    1.66
 -15   6   7   21.42    2.19
 -13   0  -1  383.18    3.00
 -13   3  -4    1.43    1.60
 -13   4   7   89.31    2.34
 -12   0   4  104.56    1.92
  -9  -1   4  484.98    2.75
 -21  10   1  247.73    3.39
 -21  11   0    1.40    1.90
 -21  11   2  103.81    2.48
 -21  12   3    2.95    1.86
 -21  13   0   -1.41    1.57
 -20   7   3  291.75    3.83
 -20  10  -2   10.40    2.33
 -20  12  -2    2.89    1.74
 -20  14  -2   14.03    1.66
 -19   5   0    2.38    2.38
 -19   8   5   14.41    2.22
 -19  10  -3  285.41    3.36
 -18   8   6   63.59    2.47
 -17   2   1   35.59    2.35
 -16   3   5  540.10    4.47
 -16   7   7  255.52    3.35
 -14   0   0  614.32    4.00
 -14   0   2 1079.96    5.16
 -12   1  -3  657.41    3.58
 -12   3   7  226.57    2.77
 -11   0   5  104.88    1.87
 -11   1   6   25.27    1.68
 -21   9   0    0.37    2.06
 -21   9   2  171.86    3.15
 -21  10   3   23.28    2.04
 -20   6   0   93.35    2.91
 -20   7  -1   27.34    2.41
 -20   8   4   10.56    2.22
 -20  11   5    6.69    1.64
 -19   4   1   33.90    2.65
 -19  11   6   13.58    1.73
 -18   3   1  205.77    3.06
 -18   4   4  793.52    5.60
 -17   3   4   34.91    2.43
 -17   4   5  286.76    3.73
 -17   7  -4    0.86    1.97
 -17   8   7   27.50    2.32
 -15   2   5  294.00    3.45
 -12  -1   3  399.68    3.04
 -20   8  -2   12.63    2.50
 -19   4   3   36.08    2.63
 -19   5   4  146.64    3.22
 -18   5   5  368.54    4.02
 -17   2   3   87.18    2.25
 -17   5   6  698.68    5.02
 -16   2  -2  526.44    4.11
 -15   0   1  548.74    4.10
 -15   3   6  408.78    3.90
 -13  -1   0    2.95    1.30
 -12  -1  -1 1464.60    5.19
 -11  -1   4    9.57    1.23
 -10  -2   2   12.59    1.03
 -21   7   2   31.96    2.47
 -21   8   3    6.58    2.12
 -20   5   1   42.45    2.67
 -20   9   5    8.15    1.84
 -19   4  -1   29.04    2.42
 -19   6   5  142.74    3.03
 -19   9   6  223.07    2.96
 -18   2   2   54.62    2.60
 -18   3  -1  209.51    3.34
 -18   6   6   14.66    2.21
 -18  11   7  156.05    2.32
 -17   2  -1   38.04    1.78
 -17   4  -3  223.18    3.16
 -16   1  -1  130.21    2.58
 -16   3  -3   61.36    2.23
 -15   0   3  152.05    2.64
 -15   1  -2   18.09    1.75
 -15   2  -3  708.59    4.39
 -11   0  -3  311.51    2.40
 -10  -2   0 3226.08    6.88
 -22  11   1   84.82    2.18
 -21   7   0   -0.20    2.20
 -21   8  -1   50.25    2.47
 -21   9   4   16.33    1.96
 -20   5   3  529.43    4.76
 -20   6   4  156.46    3.12
 -20  11  -3    6.49    1.73
 -18   9   7  179.99    2.66
 -17   1   2   36.67    2.38
 -16   5   7   67.37    2.41
 -15   0  -1  550.87    3.99
 -14   1  -3   37.93    1.73
 -13   1   6  226.24    2.83
 -11  -2   3  207.09    2.15
 -11  -1  -2 1022.03    4.12
 -11   1  -4  167.39    1.98
 -10  -1   5   17.67    1.23
 -22   9   1  171.99    2.84
 -22  10   0  353.60    3.43
 -22  11   3   22.75    1.61
 -22  12   0  323.37    2.99
 -21   6   1    9.36    2.30
 -21  11  -2  105.08    2.24
 -20   5  -1   40.34    2.56
 -20   6  -2   87.31    3.00
 -20   7   5   18.30    2.15
 -20   9  -3    2.89    1.91
 -19   7   6   54.80    2.34
 -17   5  -4   11.19    1.99
 -17   6   7    3.70    2.00
 -16   0   0  897.21    5.21
 -16   4  -4  861.66    4.91
 -15   3  -4  127.74    2.37
 -14   0  -2 1062.86    4.97
 -12  -2   0 2998.89    7.42
 -12  -2   2    1.37    0.89
 -22   8   2   22.07    2.12
 -22   9   3    3.55    1.74
 -21   6   3  106.85    2.86
 -21   7   4    3.91    2.07
 -21   9  -2  173.50    2.82
 -21  10   5   23.51    1.63
 -20  10   6   45.45    1.78
 -18   3   5  493.00    4.44
 -18   6  -4  660.30    4.67
 -17   1   4   17.63    2.21
 -15  -1   0    0.89    1.69
 -15  -1   2   94.58    2.33
 -14  -1  -1 2085.39    6.86
 -14   2  -4   16.13    1.58
 -13   2   7  119.21    2.38
 -11  -2  -1 1479.00    4.94
 -22   7   1   17.23    2.19
 -22   8   0  245.99    3.20
 -22  11  -1   83.13    2.01
 -21   5   0   -1.89    2.33
 -21   6  -1    9.28    2.17
 -20   7  -3  283.19    3.53
 -19   2   3   16.13    2.40
 -19   3   4   25.27    2.46
 -19   4   5  335.27    3.89
 -19  10   7   15.19    1.59
 -18   7   7  145.74    2.61
 -17   0   1   47.75    2.38
 -17   3   6  427.96    4.06
 -16   0   4  306.91    3.49
 -16   2   6    9.03    2.13
 -13  -2   3  221.71    2.57
 -13  -1  -2 1139.39    4.86
 -13   0  -3    9.03    1.37
 -12   0   6  117.18    2.16
 -22   7   3  133.60    2.64
 -22  10   4   50.33    1.76
 -21   4   1  338.71    4.04
 -21   7  -2   28.17    2.20
 -21   8   5   30.86    1.89
 -20   3   3   30.50    2.58
 -20   4   4  188.11    3.26
 -20   5   5  156.13    2.92
 -20   8   6    6.83    1.75
 -18   1  -1  305.06    3.65
 -18   4   6   30.41    2.25
 -17   0   3  723.58    5.09
 -17   1  -2   36.98    2.20
 -16  -1   1 1400.81    6.43
 -15   1   6   22.61    2.08
 -14  -2   0  864.59    4.58
 -14  -2   2  585.88    3.99
 -13   1  -4  109.05    1.91
 -12  -2   4  152.03    2.14
 -10  -3   1   83.85    1.30
 -23  10   1  180.45    2.43
 -22   6   0   44.98    2.33
 -22   7  -1   21.28    2.32
 -21   5   4   25.76    2.25
 -20   3  -1   14.85    2.31
 -19   4  -3   33.16    2.57
 -19   5   6   61.88    2.41
 -19   8   7   45.91    1.86
 -18   0   2  105.41    2.87
 -18   3  -3  525.42    4.30
 -17   0  -1   40.23    2.24
 -17   2  -3   85.46    2.45
 -16  -1   3  117.18    2.66
 -16   1  -3   20.31    1.88
 -16   3   7   50.45    2.50
 -15  -1   4  358.91    3.51
 -13  -2  -1  667.00    3.82
 -11  -3   0    0.52    1.00
 -11  -3   2  866.93    3.95
 -10  -3   3   32.50    1.21
  -9  -2   5  206.04    2.05
 -23   8   1  199.37    2.72
 -23   9   0    0.20    1.73
 -23   9   2  155.57    2.39
 -22   5   1    4.24    2.16
 -22  10  -2   10.87    1.55
 -21   4  -1  327.24    4.01
 -21   6   5   12.94    1.87
 -20   2   0  192.43    3.37
 -18   0   0   77.03    2.70
 -18   5   7    5.68    2.14
 -17  -1   2  305.46    3.66
 -16  -1  -1 1372.53    6.18
 -15  -2   1   42.21    1.62
 -15   2   7    7.30    1.99
 -12  -2  -2    1.32    1.11
 -12  -1  -3  422.18    2.93
 -11  -2   5   72.81    1.63
 -11  -1   6  208.64    2.35
 -23   7   2   81.88    2.42
 -22   6   4   53.39    2.35
 -21   3   0    2.32    2.28
 -21   8  -3    9.39    1.77
 -21   9   6   22.25    1.46
 -20   5  -3  515.20    4.22
 -18   4  -4  771.08    4.82
 -17  -1   0   -0.21    2.02
 -17   3  -4   33.34    2.03
 -16   2  -4  187.51    2.72
 -15  -2   3  574.51    4.19
 -15  -1  -2   91.56    2.15
 -15   0  -3  155.56    2.49
 -14  -2   4  156.51    2.53
 -13  -3   0    1.04    1.27
 -13  -3   2  479.34    3.47
 -12  -3   3  411.34    3.08
 -12   0  -4  113.19    1.77
 -10  -3  -1   85.97    1.42
 -23   7   0    0.83    1.75
 -23   8   3   46.68    1.77
 -20   1   1  170.25    3.37
 -20   2   4   51.40    2.56
 -19   1   4    1.34    2.25
 -19   2   5  210.70    3.29
 -18   1   5   18.85    2.32
 -17   0   5   92.28    2.61
 -16  -2   0  654.66    4.50
 -16  -2   2  302.86    3.42
 -14   1   7  203.28    2.80
 -13  -2   5   14.73    1.89
 -12  -3  -1  233.19    2.32
 -11  -3   4  545.56    3.31
  -9  -3   4    0.04    0.86
 -23   6   1   89.36    2.34
 -22   7   5   12.76    1.61
 -21   2   1  457.42    4.44
 -21   3   4    6.15    2.15
 -21   7   6    4.08    1.54
 -20   1   3   33.64    2.55
 -20   3   5   75.97    2.50
 -19   0   3  103.81    2.92
 -19   3   6  190.56    3.06
 -18   2   6   63.58    2.53
 -17  -1   4  326.41    3.70
 -17   1   6  159.55    2.97
 -14  -3   3   63.44    1.99
 -14  -2  -2  575.26    3.79
 -14  -1  -3   37.78    1.72
 -23   6   3   23.01    1.83
 -22   3   1    7.10    2.20
 -22   6  -2  214.42    2.89
 -21   2   3    3.30    2.24
 -21   4   5   23.64    2.07
 -20   1  -1  174.05    3.22
 -20   4   6  285.97    3.27
 -20   7   7   76.79    1.96
 -18  -1   3   32.89    1.92
 -18   1  -3   26.37    2.46
 -17  -2   1   14.49    2.09
 -16  -2   4  332.89    3.55
 -16   0   6  129.37    2.75
 -15  -3   0    0.25    1.64
 -15  -3   2   71.90    2.20
 -14   0  -4   21.84    1.56
 -13   0   7    4.86    1.69
 -12  -4   2  893.43    4.35
 -11  -4   1 1989.16    5.96
 -11  -2  -3  208.46    2.06
 -10  -4   0  156.18    1.79
 -10  -4   2  387.21    2.58
 -23   5   0    1.06    1.88
 -23   7   4    2.11    1.39
 -22   3   3   20.62    2.19
 -22   4   4   92.19    2.42
 -21   2  -1  456.51    4.29
 -20   0   2   20.02    2.53
 -20   3  -3   33.54    2.26
 -19   2  -3   15.45    2.10
 -18  -1  -1  155.16    2.98
 -18   3   7   53.50    2.19
 -17  -2   3  807.58    5.23
 -17  -1  -2  294.88    3.37
 -17   0  -3  698.08    4.65
 -17   2   7    7.58    1.96
 -16  -3   1  124.44    2.64
 -14  -3  -1  145.18    2.28
 -12  -4   0  299.22    2.62
 -11  -3  -2  845.79    3.82
 -11  -1  -4    9.83    1.04
 -10  -3   5    4.77    1.12
 -10  -2   6   69.77    1.58
 -24   7   1   11.04    1.55
 -23   4   1   94.36    2.46
 -22   5   5  156.46    2.49
 -21   1   0    3.55    2.26
 -21   5   6   55.75    1.97
 -20   0   0   80.23    2.23
 -19   4   7  180.50    2.68
 -18  -2   2   60.88    2.57
 -17  -2  -1   13.89    2.08
 -16  -3   3   95.60    2.45
 -16  -2  -2  300.23    3.25
 -16  -1  -3  123.32    2.41
 -15  -1   6  202.00    2.96
 -13  -4   3   13.69    1.50
 -13  -3  -2  466.29    3.28
 -13  -2  -3  224.47    2.46
 -12  -3   5   39.34    1.69
 -12  -2   6  146.49    2.23
 -24   6   2   86.08    2.00
 -23   4   3   55.92    2.11
 -23   5   4    2.05    1.59
 -23   7  -2   72.91    1.95
 -22   2   0  296.62    3.64
 -22   4  -2  501.45    4.07
 -21   4  -3   12.63    1.98
 -20   1   5   22.33    2.54
 -19   0   5    5.48    2.50
 -19   3  -4   26.08    2.05
 -18  -2   0   73.19    2.56
 -17   1  -4   17.12    1.93
 -15  -3   4   44.97    2.08
 -14  -4   0 1512.78    6.01
 -14  -4   2    1.76    1.18
 -13  -1  -4   61.62    1.68
 -11  -4  -1 2009.13    5.85
 -24   5   1    4.11    1.57
 -24   6   0   17.74    1.64
 -23   3   0   -1.84    1.90
 -23   4  -1   95.52    2.41
 -22   1   1    7.39    2.22
 -21   0   1  188.26    3.35
 -21   1   4    2.99    2.13
 -21   2   5    5.66    1.97
 -20  -1   1  238.90    3.55
 -20   0   4   26.92    2.31
 -20   5   7   10.72    1.59
 -19  -1   4    8.84    2.29
 -19   1   6   20.74    2.09
 -18  -1   5    8.13    2.17
 -17  -3   0   -2.24    2.06
 -16  -3  -1  126.77    2.55
 -16   0  -4  308.91    3.19
 -15  -2  -3  599.47    4.16
 -14  -2   6    1.86    1.78
 -12  -4   4   13.17    1.41
 -23   5  -2   58.01    2.14
 -22   2   4   34.88    2.10
 -22   5  -3  151.81    2.49
 -20  -1   3    7.27    2.28
 -20   2   6   17.86    2.01
 -19  -2   3  418.90    4.19
 -18  -3   1  250.62    3.52
 -18   0   6  315.50    3.52
 -17  -1   6  159.38    3.09
 -16  -4   2  178.24    2.92
 -15  -4   3  161.19    2.70
 -15  -3  -2   73.71    2.09
 -14  -4   4  142.05    2.41
 -14  -1   7  107.27    2.49
 -10  -5   1  457.33    2.88
 -10  -3  -3   30.06    1.11
 -24   4   2  164.91    2.52
 -24   5   3   65.46    1.78
 -23   2   1   98.21    2.49
 -22   3   5  159.37    2.55
 -21   0  -1  174.83    3.13
 -21   3   6   34.06    1.93
 -20  -1  -1  239.28    3.45
 -20   1  -3   34.74    2.19
 -19   0  -3  105.67    2.68
 -18  -3   3   12.57    2.28
 -17  -3   4  158.40    2.91
 -16  -4   0  233.07    3.12
 -15  -1  -4  370.12    3.27
 -13  -5   2  284.16    2.90
 -12  -4  -2  882.55    4.18
 -12  -3  -3  429.96    3.01
 -11  -5   0    1.81    1.07
 -11  -3   6   11.41    1.57
 -10  -5   3  234.65    2.21
  -9  -5   2   10.60    0.76
 -24   4   0  136.72    2.38
 -23   2   3   24.75    1.94
 -23   3   4    0.40    1.58
 -22   1  -1    7.11    2.10
 -21  -1   0    3.20    2.24
 -21   2  -3    2.26    1.98
 -20  -2   0  518.80    4.57
 -20  -2   2   22.70    2.40
 -19   2   7   25.48    1.89
 -18  -2  -2   68.98    2.43
 -18  -1  -3   33.96    2.19
 -18   1   7  503.98    3.96
 -17  -4   1   13.35    2.17
 -17   0   7   59.36    2.51
 -16  -2   6  157.13    2.84
 -14  -3  -3   66.43    1.89
 -13  -5   0    1.07    1.41
 -13  -3   6  166.52    2.51
 -12  -2  -4  153.33    1.99
 -11  -4   5   43.29    1.56
  -9  -5   0   -0.40    0.59
 -24   3   1   75.15    2.08
 -23   2  -1  102.71    2.50
 -23   4   5   31.43    1.63
 -22   0   0  382.98    3.92
 -22   4   6  267.58    2.68
 -20   3   7   49.15    1.86
 -19  -3   2  199.62    3.34
 -19   1  -4    2.72    1.91
 -18  -3  -1  237.99    3.32
 -17  -4   3  373.24    3.88
 -17  -3  -2  208.53    3.07
 -17  -2  -3  798.18    4.93
 -16  -4   4  848.91    5.14
 -15  -5   2  272.89    3.24
 -14  -5   3  350.81    3.35
 -14  -4  -2    1.35    1.51
 -14  -2  -4  155.00    2.30
 -13  -4   5   18.54    1.65
 -12  -5  -1    7.15    1.30
 -10  -5  -1  450.29    2.80
 -24   3   3  227.24    2.70
 -23   1   0   -4.06    1.84
 -23   3  -2   14.86    1.85
 -21  -2   1  127.18    2.93
 -21  -1   4   49.81    2.34
 -21   0   5   20.33    2.01
 -20  -2   4    7.75    2.13
 -20  -1   5  140.79    2.83
 -18  -4   2  174.75    3.17
 -17  -4  -1    9.91    2.03
 -16  -1   7  164.36    2.72
 -15  -5   0    0.97    1.70
 -15  -3   6  468.81    4.01
 -14  -5  -1    2.55    1.55
 -13  -5   4   62.88    1.91
  -9  -5   4   47.39    1.29
 -24   2   0  231.58    2.84
 -23   0   1  257.05    3.27
 -22  -1   1  206.36    3.22
 -22   0   4  171.73    2.81
 -22   1   5    2.48    1.70
 -21  -2   3   17.71    2.20
 -20  -3   1   77.66    2.79
 -20   0   6   49.32    2.18
 -19  -3   4  149.19    3.00
 -19  -2   5   11.75    2.11
 -19  -1   6   21.32    2.12
 -18  -4   0  754.56    4.96
 -16  -4  -2  179.52    2.83
 -16  -3  -3   94.47    2.38
 -12  -6   2  899.76    4.54
 -11  -6   1 1409.98    5.26
 -11  -4  -3   28.78    1.28
 -23   0   3    3.24    1.79
 -23   1   4   10.21    1.76
 -23   4  -3   54.80    1.96
 -22  -1   3    9.56    1.98
 -21   1   6   25.43    1.77
 -20  -3   3  160.27    3.11
 -18  -2   6  314.37    3.52
 -17  -5   0   -0.22    1.95
 -17  -5   2   98.90    2.74
 -16  -2  -4  338.85    3.31
 -15  -5   4   35.40    2.08
 -15  -2   7    8.55    1.88
 -14  -6   2  136.38    2.49
 -12  -6   0  800.31    4.18
 -12  -4   6   65.23    2.05
 -11  -5  -2  895.61    4.07
 -11  -3  -4  537.86    3.08
 -10  -6   0   72.72    1.48
 -10  -6   2 1567.43    5.25
  -9  -6   1  846.40    3.69
 -24   1   1   52.96    2.00
 -24   4  -2  155.03    2.20
 -22  -1  -1  201.91    3.09
 -22   2   6   26.81    1.64
 -21  -2  -1  119.95    2.82
 -21   0  -3    1.57    1.94
 -20  -3  -1   80.01    2.64
 -19  -3  -2  203.02    3.18
 -19  -2  -3  413.79    4.10
 -19   0   7    8.89    1.98
 -18  -5   1    5.24    2.16
 -18  -4   4  539.66    4.43
 -16  -5  -1  239.46    3.11
 -14  -6   0  686.03    4.34
 -14  -4   6    1.43    2.03
 -13  -6   3   11.73    1.63
 -13  -3  -4    8.04    1.41
 -12  -5   5  144.08    2.27
 -10  -4   6   13.20    1.26
 -24   1   3   32.34    1.76
 -24   2   4   81.34    1.87
 -23   0  -1  253.30    3.14
 -23   1  -2   69.69    2.18
 -22  -2   0  849.28    5.33
 -22   1  -3    2.86    1.84
 -21  -3   0    0.01    2.18
 -21  -3   2   34.41    2.34
 -20  -4   2   39.53    2.55
 -20   1   7   12.08    1.62
 -19  -4  -1    2.76    2.19
 -18  -1   7  443.21    3.70
 -17  -5   4    7.62    2.07
 -16  -6   2   17.47    2.16
 -15  -6   3  104.92    2.52
 -15  -5  -2  270.57    3.08
 -15  -4  -3  164.25    2.56
 -15  -3  -4   49.53    2.14
 -14  -5   5  291.39    3.18
 -13  -6  -1    6.83    1.50
 -12  -6   4  616.69    3.83
 -11  -6  -1 1411.19    5.16
  -9  -6   3   36.29    1.02
  -8  -6   2  157.89    1.59
 -25   2   1    2.66    1.39
 -24   1  -1   47.25    1.91
 -23  -1   0   -1.28    1.84
 -20  -4   0  358.06    3.92
 -20   0  -4   27.59    2.02
 -19  -5   2   51.13    2.48
 -19  -1  -4    8.97    1.96
 -18  -4  -2  172.82    2.99
 -18  -3  -3   10.35    2.04
 -17  -2   7  104.25    2.41
 -16  -6   0  823.58    5.11
 -15  -6  -1   77.64    2.19
  -9  -6  -1  825.51    3.60
  -8  -6   0   61.41    1.08
 -24   0   0  218.40    2.82
 -24   2  -2   40.51    1.74
 -23  -2   1  312.05    3.43
 -23   2  -3   22.14    1.67
 -22  -3   1  205.45    3.24
 -22  -2   4   36.24    2.09
 -22  -1   5  124.40    2.43
 -21  -3   4    1.58    2.01
 -21  -2   5  118.20    2.55
 -19  -5   0   -0.42    2.20
 -18  -5  -1    4.72    2.14
 -17  -4  -3  384.79    3.74
 -13  -7   2   23.68    1.78
 -12  -7   1  112.00    2.12
 -12  -5  -3  980.03    4.49
 -11  -7   2  663.42    3.86
  -8  -5   5   15.64    1.01
 -24  -1   1   74.80    2.11
 -23  -1   4   17.34    1.75
 -22  -3   3   63.85    2.36
 -21  -1   6   62.14    2.06
 -20  -5   1    9.03    2.23
 -20  -2   6    0.77    1.79
 -17  -3  -4  153.79    2.87
 -16  -6   4  901.16    5.31
 -15  -7   2  359.42    3.69
 -14  -6  -2  137.30    2.41
 -14  -5  -3  358.99    3.26
 -13  -7   0    0.77    1.55
 -13  -5   6   70.29    2.08
 -12  -7   3  547.25    3.74
 -12  -6  -2  886.75    4.39
 -12  -4  -4   11.01    1.30
 -11  -7   0   -0.51    1.22
 -11  -5   6  809.64    4.23
 -10  -7   1  689.38    3.67
 -10  -5  -3  240.85    2.19
 -24  -1   3    9.92    1.78
 -24   0   4    8.41    1.47
 -23  -2   3    9.98    1.74
 -22   0   6    8.59    1.48
 -21  -4   3   78.61    2.49
 -19  -5   4   50.80    2.42
 -19  -3   6   69.42    2.32
 -17  -6  -1   34.68    2.27
 -15  -7   0    5.94    1.89
 -14  -7   3  106.31    2.41
 -14  -4  -4  148.00    2.36
 -13  -6   5  202.65    2.72
 -12  -7  -1  102.25    1.98
 -11  -6   5  120.17    2.05
 -10  -7   3 1620.18    5.53
 -10  -6  -2 1527.12    5.11
 -10  -4  -4  137.98    1.71
  -9  -7   2  246.57    2.25
  -8  -6   4 1376.31    4.48
 -25   0   1   21.40    1.57
 -23  -2  -1  310.40    3.35
 -23  -1  -2  230.35    2.94
 -22  -4   2    8.86    2.03
 -22  -3  -1  201.47    3.02
 -21  -4  -1  176.76    3.06
 -21  -2  -3   17.48    2.04
 -20  -4  -2   38.11    2.30
 -20  -3  -3  162.86    2.93
 -20  -1   7   84.42    2.18
 -19  -6   1   12.33    2.35
 -18  -4   6  124.14    2.63
 -17  -7   2  381.21    3.99
 -16  -7   3  313.86    3.57
 -16  -6  -2   14.25    2.03
 -16  -5  -3  201.18    2.94
 -15  -5   6  155.32    2.72
 -14  -7  -1   59.95    2.06
 -13  -7   4   21.46    1.81
 -10  -7  -1  670.03    3.57
  -9  -7   0    0.68    0.70
  -8  -7   1   21.02    1.07
 -24  -1  -1   65.87    2.00
 -24   0  -2    4.85    1.69
 -23  -3   0    1.36    1.89
 -23   0  -3    3.00    1.79
 -22  -4   0  201.47    3.11
 -21  -5   0    1.36    2.08
 -20  -5  -1    6.54    2.22
 -19  -6   3   55.86    2.53
 -19  -4  -3    2.35    2.08
 -18  -6   4  637.56    4.73
 -17  -7   0    0.10    2.20
 -16  -7  -1   27.16    2.12
 -16  -4  -4  873.48    4.94
 -15  -7   4  121.59    2.63
  -9  -6   5    8.92    1.19
 -24  -2   0  312.87    3.16
 -20  -6   2  225.66    3.42
 -20  -2  -4    8.46    1.92
 -19  -6  -1   14.41    2.26
 -19  -3  -4  154.20    2.93
 -18  -3   7   43.68    2.03
 -14  -8   2   57.94    2.23
 -13  -8   1  522.26    3.77
 -13  -7  -2   24.24    1.71
 -13  -5  -4   66.96    2.01
 -12  -8   0 1538.86    6.00
 -12  -8   2  170.10    2.48
 -11  -8   1  499.65    3.50
 -11  -6  -3   99.96    1.84
  -9  -7   4   17.95    1.25
  -8  -7   3  936.97    3.83
  -7  -7   2  558.54    2.84
 -25  -1   0    1.42    1.40
 -23  -4   1   47.92    2.17
 -23  -3   4   60.65    1.90
 -22  -4   4    6.98    1.84
 -20  -6   0   32.49    2.37
 -18  -7   3  380.94    3.98
 -17  -7   4   45.67    2.37
 -16  -8   2   83.23    2.65
 -15  -8   3  455.22    4.04
 -15  -7  -2  357.29    3.56
 -15  -5  -4   36.42    2.16
 -14  -8   0  421.90    3.52
 -14  -7   5  547.79    4.09
 -14  -6   6   35.88    2.03
 -13  -8   3  197.41    2.78
 -12  -7   5  278.94    2.92
 -12  -6   6  164.68    2.42
 -11  -8   3  149.68    2.26
 -11  -7  -2  638.90    3.71
 -11  -5  -4 1178.14    4.64
 -10  -8   2  838.49    4.20
 -24  -3   1  127.13    2.34
 -24  -2   4   10.93    1.42
 -23  -4   3    3.15    1.65
 -22  -5   3  352.41    3.52
 -22  -2   6   89.19    1.88
 -21  -6   1   96.46    2.71
 -21  -5   4  203.94    2.94
 -21  -3   6    6.63    1.65
 -19  -7   0   -0.18    2.24
 -19  -7   2   13.62    2.31
 -18  -7  -1   10.24    2.22
 -18  -4  -4  558.83    4.26
 -17  -4   7    3.49    1.82
 -16  -8   0  315.88    3.63
 -13  -8  -1  498.35    3.79
 -10  -8   0 1329.83    5.04
 -10  -6   6  581.05    3.57
  -9  -8   1    9.42    1.15
  -9  -6  -3   42.21    1.26
 -25  -2   1   25.57    1.52
 -24  -3   3   41.99    1.76
 -23  -3  -2  210.63    2.74
 -21  -6   3   38.43    2.23
 -20  -7   1   15.03    2.28
 -20  -6   4   18.82    2.09
 -20  -4   6   50.21    2.00
 -17  -8   3  185.29    3.15
 -17  -7  -2  371.95    3.85
 -17  -6  -3  174.53    2.99
 -15  -8  -1    5.37    1.98
 -14  -8   4  244.93    3.10
 -12  -8   4  631.99    4.07
 -11  -8  -1  499.95    3.32
 -10  -7   5  455.27    3.20
  -9  -8   3   34.06    1.36
  -9  -7  -2  247.48    2.23
  -7  -6   5  364.83    2.34
 -24  -3  -1  125.28    2.26
 -24  -2  -2   94.95    2.14
 -23  -5   2   44.81    2.03
 -23  -4  -1   46.97    2.00
 -23  -2  -3    8.94    1.80
 -22  -5  -1    2.38    1.93
 -22  -3  -3   59.94    2.15
 -21  -6  -1   96.36    2.57
 -21  -4  -3   81.04    2.40
 -20  -7   3  129.68    2.80
 -19  -7   4  181.58    3.07
 -19  -5   6  114.84    2.50
 -18  -8   0   46.97    2.51
 -18  -8   2   17.34    2.40
 -17  -8  -1   73.23    2.54
 -17  -5  -4   11.75    2.05
 -14  -9   1   12.36    2.14
 -13  -9   2   85.02    2.37
 -12  -9   1  224.27    2.83
  -9  -5  -4   43.46    1.19
  -8  -8   0   26.44    1.13
 -24  -4   0   19.07    1.67
 -23  -5   0    1.31    1.81
 -22  -6   0   22.39    2.04
 -22  -6   2  374.55    3.68
 -20  -5  -3   98.78    2.60
 -18  -6   6   16.41    2.28
 -15  -9   0   -0.16    2.01
 -15  -9   2    9.93    2.08
 -14  -8  -2   69.28    2.25
 -14  -6  -4  983.73    5.04
 -13  -9   0    1.98    1.77
 -13  -7   6   46.67    2.24
 -12  -9   3   33.15    1.91
 -12  -8  -2  167.61    2.43
 -12  -6  -4  634.16    3.80
 -11  -9   0    0.38    1.41
 -11  -9   2  553.78    3.83
 -10  -9   1  661.80    3.88
  -7  -7   4   14.75    1.00
 -25  -3   0   -0.63    1.27
 -24  -1  -3    3.83    1.30
 -21  -7   0    1.58    2.08
 -21  -7   2   57.15    2.34
 -21  -3  -4    1.45    1.73
 -20  -7  -1   16.82    2.18
 -20  -4  -4    8.40    1.90
 -19  -8   3  113.27    2.81
 -19  -7  -2   15.68    2.24
 -19  -6  -3   55.00    2.45
 -18  -8   4  489.88    4.22
 -17  -9   2  306.95    3.80
 -16  -8  -2   79.85    2.53
 -16  -6  -4  928.26    5.21
 -15  -8   5  361.32    3.67
 -14  -9  -1   11.17    1.92
 -13  -8   5  560.49    4.08
 -11  -8   5  176.74    2.61
 -11  -7   6   82.64    2.19
 -10  -8  -2  826.18    4.13
  -8  -7   5  930.77    3.95
  -7  -8   1   73.17    1.37
 -23  -6   1   52.74    1.99
 -23  -5   4   36.03    1.88
 -20  -8   2  169.51    3.08
 -19  -8  -1   30.31    2.33
 -19  -5  -4   50.56    2.23
 -16  -9  -1  212.21    3.18
 -15  -9   4    9.06    2.38
 -13  -9   4   29.91    1.97
 -12  -9  -1  198.76    2.43
 -10  -9   3 1184.71    5.10
 -10  -6  -4  147.57    1.92
  -9  -9   2  133.16    1.99
  -8  -8   4   53.65    1.46
  -7  -8   3  312.85    2.33
 -24  -5   1   14.68    1.57
 -22  -7   1   19.19    2.00
 -22  -6   4   53.10    1.94
 -22  -4   6  192.23    2.36
 -21  -7   4   30.17    2.20
 -20  -8   0  169.43    3.04
 -18  -7  -3  403.98    3.96
 -17  -7   6  692.80    4.63
 -14 -10   2   50.24    2.35
 -13 -10   1  151.11    2.77
 -10  -9  -1  633.99    3.81
  -9  -9   0    1.02    1.17
 -24  -5   3  162.63    2.27
 -23  -6   3    1.69    1.50
 -22  -7   3  214.20    2.82
 -21  -8   1  105.87    2.73
 -21  -5   6  131.79    2.20
 -19  -9   0    2.23    2.15
 -19  -9   2  175.17    3.16
 -18  -6  -4  648.40    4.56
 -17  -9   4    0.23    2.10
 -15 -10   1   69.63    2.55
 -15  -9  -2   10.98    2.03
 -14 -10   0  332.03    3.68
 -13 -10   3    5.30    1.90
 -13  -9  -2   82.35    2.25
 -13  -7  -4   21.68    1.79
 -12 -10   0  681.96    4.45
 -12 -10   2   82.20    2.28
 -11 -10   1  402.25    3.47
  -9  -8   5  141.48    2.04
  -7  -8  -1   70.55    1.35
  -6  -8   2   45.63    1.14
 -18  -9  -1   61.90    2.08
  -7  -1   6  614.77    2.70
  -7   0   9  117.89    2.00
  -7   2   9   20.54    1.94
  -7   4   9    3.20    1.68
  -6   3  11   17.49    1.86
  -6   6  10   15.31    2.00
  -6   7   9   68.42    2.33
  -5   1  12  517.86    3.67
  -5   3  12    0.06    1.90
  -5   7   4    4.78    0.87
  -5   9   6  384.21    3.04
  -2   2  14    9.66    1.40
  -2   7  13   21.82    2.13
  -1   5  14    7.00    1.72
   3  15   6  387.56    3.03
  -7  -1   8   92.71    1.62
  -7   1   6  118.41    1.53
  -7   3   6  476.57    2.82
  -7   3   8   27.24    1.62
  -7   4   7    8.96    1.34
  -5   6  11  108.21    2.59
  -4  10   6   14.60    1.51
  -1  13   8   67.80    2.28
   0   9  13    7.71    1.67
   0  13   5    7.36    1.54
   1  10  13    6.68    1.66
   1  12   3  656.34    2.95
   1  13   4  107.28    1.68
   2  12  12   58.52    2.03
   2  13  11   35.31    1.95
   3  15   8   17.48    1.87
   4  15   9   48.80    1.97
   5  14  11   76.02    1.93
   7  14  11   53.79    1.74
  -7   0   7   23.34    1.17
  -6   4  10    3.66    1.88
  -6   5   5 4656.49    8.09
  -6   6   6   74.41    1.64
  -5   7  10    6.80    2.06
  -5   8   9  136.56    2.71
  -4   7  11   34.26    2.22
  -4   8   4  827.46    3.43
  -4   9   5   21.26    1.25
  -4  10   8   58.86    2.22
  -3   0  13   33.80    1.95
  -3   2  13  209.32    2.89
  -3   7  12   89.21    2.55
  -3  11   8  100.15    2.47
  -2  12   8  887.65    5.01
  -1   3  14   88.66    1.95
   0   6  14    1.62    1.46
   0  13   9  473.23    3.94
   1   7  14   90.10    1.97
   1  14   7  205.10    2.76
   2   8  14   10.39    1.43
   4  11  13   33.41    1.54
   6  15   9   99.10    2.26
   7  13  12   62.10    1.39
  -6   2  10    5.39    1.80
  -6   6   8  404.56    3.36
  -5   4  11   13.01    2.12
  -4   4  12  201.44    2.98
  -2   5  13   48.90    2.39
  -2   8  12   98.24    2.61
  -1   1  14   88.63    1.94
  -1   9  12   30.45    2.54
   0  10  12   18.26    2.00
   0  12   4  111.92    1.68
   1  11  12   16.69    1.88
   1  12  11  105.64    2.55
   2  14   6   34.70    2.00
   3  14   5   53.08    1.79
   4  14  10    9.11    1.84
  -6   3   5  995.60    3.60
  -6   5   7  289.30    2.67
  -4   0  12   78.23    2.17
  -4   2  12  684.46    4.44
  -3   8  11  124.50    2.85
  -3   9   4    0.69    0.90
  -3  10   9  270.44    3.36
  -2  10   4   11.72    1.06
   0   4  14   -0.15    1.59
   0  11  11  145.87    2.83
   0  12  10   91.84    2.62
   2  14   8  114.87    2.47
   3  10  13    7.12    1.66
   3  14   9   12.02    1.97
   4  12  12   51.23    1.98
   4  13  11   50.54    2.11
  -6   3   9  715.23    4.25
  -6   4   6  660.93    3.37
  -6   4   8  285.51    2.83
  -5   5  10   10.64    2.01
  -5   6   5  358.21    2.46
  -5   7   6 1026.38    4.43
  -5   7   8   16.53    1.80
  -4   5  11    4.94    2.41
  -4   9   7  514.67    3.65
  -3   5  12   25.52    2.22
  -3  10   7  153.61    2.42
  -2  10  10  111.07    2.76
  -1   6  13   89.20    2.40
  -1  10  11  235.99    3.30
  -1  11  10  550.19    4.39
  -1  12   7   63.56    2.06
   1   5  14    8.48    1.82
   6  14  10   84.33    2.10
   8  14  10    7.93    1.62
  -6   1   9  247.52    2.66
  -2   1  13    4.24    2.03
  -2  11   7  145.16    2.43
   0   0  14    1.61    1.47
   0   2  14   -0.78    1.57
   0   7  13   36.39    2.08
   1   8  13  141.19    2.65
   1  13   6  225.63    2.60
   1  13   8   71.83    2.30
   2   6  14   -0.49    1.57
   2  13   9  231.83    3.37
   3   7  14  226.25    2.59
   3  11  12  197.76    2.87
   3  13  10    8.54    2.07
   3  14   7   39.52    1.98
   6  12  12    5.35    1.51
   6  13  11   13.84    1.76
   8  12  12    9.36    1.31
  -6   0   8  395.69    2.85
  -6   2   6 1506.37    4.69
  -6   3   7  651.31    3.54
  -5   3  10   15.19    1.99
  -5   6   7   77.99    1.86
  -4   6  10    5.61    2.11
  -4   7   9   39.51    2.09
  -4   8   6   22.62    1.41
  -3   6  11    4.10    2.12
  -2   6  12   38.86    2.37
   2  13   5   27.56    1.45
   3  12  11  329.74    3.46
   5  10  13   15.86    1.53
   5  14   9    2.68    1.89
   8  13  11   25.03    1.60
  -6  -1   7 1133.34    4.02
  -6   0   6  634.34    2.91
  -6   1   7 3151.66    7.08
  -5   1  10   48.01    2.00
  -5   4   9   11.73    1.81
  -4   7   5 1591.00    4.98
  -3   1  12  270.31    3.20
  -3   9   6  171.56    2.23
  -3   9   8  696.38    4.45
  -2  10   6   69.62    1.78
  -2  10   8  509.33    4.00
  -1   4  13  188.50    2.90
  -1  11   6  201.23    2.45
  -1  11   8    6.24    1.94
   0   8  12    6.83    2.19
   1   9  12    0.97    2.19
   2  12  10   62.19    2.51
   2  13   7  120.31    2.63
   4   9  13  130.01    2.56
   7  14   9   10.48    1.74
  -5   4   5 5018.31    8.19
  -5   5   6 2858.86    6.91
  -4   1  11   22.15    2.01
  -3   7  10   23.05    2.19
  -3   8   9  351.74    3.60
  -2   7  11  251.08    3.43
  -1   2  13   15.06    2.28
   0   5  13    3.88    2.03
   0  11   9  707.61    4.84
   1  -1  14   90.58    2.01
   1   1  14   93.62    2.10
   1  10  11   64.52    2.60
   1  11  10  531.33    4.42
   1  12   5  282.42    2.56
   2   4  14   18.49    1.76
   2  12   4   21.12    1.17
   4   6  14    3.51    1.49
   5   7  14  181.84    2.32
   5  11  12  308.21    3.17
   5  12  11  308.12    3.32
   5  13  10    6.86    1.91
   5  14   7   77.34    2.18
  -4   4  10    2.14    1.97
  -4   7   7   10.96    1.15
  -3   8   5  327.18    2.38
  -2   4  12   37.14    2.32
  -2   8  10    8.76    2.22
  -2   9   9   18.14    2.06
  -1   0  13  156.53    2.63
  -1   8  11    8.46    2.31
  -1  10   9  991.49    5.54
   0   9  11  289.98    3.68
   0  10  10   22.73    2.43
   1   6  13  145.35    2.80
   1  12   7    5.22    1.72
   2   7  13   50.27    2.31
   2  11   3  284.94    2.02
   3   5  14  261.86    2.86
   3  13   6  393.97    3.20
   3  13   8  123.04    2.63
   4  13   9  133.18    2.76
   7  11  12  106.30    2.22
   7  13  10  282.19    3.10
   9  11  12   12.51    1.63
   9  13  10  368.96    3.23
  -5   3   8  148.48    2.25
  -5   4   7  165.37    2.13
  -4   5   9   22.97    1.98
  -2   8   4  210.05    1.85
  -1   5  12  490.66    4.39
   1  11   4  161.37    1.84
   4  10  12   59.59    2.30
   4  12  10   79.13    2.54
   4  13   5   17.40    1.40
   6   9  13  239.26    2.76
   7  12  11  219.30    2.91
   9  12  11  187.06    2.43
  -5   3   6  330.53    2.42
  -4   6   6   12.18    0.94
  -3   5  10    9.26    2.06
  -2  -2  12  102.20    2.32
  -2   0  12    7.15    2.24
  -2   9   7  231.30    2.71
  -1   9   4  468.33    2.69
  -1  10   7  187.65    2.64
   0   3  13   39.97    2.19
   0   6  12   90.50    2.74
   0  10   4   44.52    1.26
   0  11   7   42.29    1.54
   2   0  14    0.91    1.58
   3   3  14  110.77    2.27
   3   9  12   19.30    2.28
   3  12   9   83.38    2.57
   4  11  11   66.96    2.45
   4  13   7   84.28    2.21
   5   8  13    6.98    1.74
   6   6  14    4.29    1.46
   6  13   9   20.70    2.09
   8   9  13   29.14    1.63
  -5  -1   8  738.16    3.69
  -5   2   7   25.68    1.32
  -4   5   5 3649.05    7.15
  -3  -2  11  155.26    2.51
  -3   0  11  553.16    4.14
  -3   6   9    7.19    1.99
  -3   7   8  643.26    4.20
   0  -1  13  159.38    2.82
   0   1  13  165.93    2.87
   1   4  13  126.63    2.86
   1   7  12   28.32    2.45
   1  11   8    9.57    2.01
   3  10  11  340.47    3.89
   3  11  10  202.86    3.28
   4   4  14   24.19    1.84
   5   5  14  484.21    3.57
   6  10  12  192.36    2.88
  -5  -2   7   31.93    1.11
  -4   3   9   39.79    1.95
  -3   7   6  141.71    1.81
  -2   6  10  116.16    2.86
  -2   7   9   29.75    2.10
  -2   8   8  177.89    2.71
  -1   3  12  132.22    2.97
  -1   6  11  226.85    3.44
   0   7  11  519.43    4.62
   0  10   8 1268.18    5.97
   2   5  13   21.13    2.23
   2   9  11   51.53    2.68
   2  11   9  744.03    5.06
   3  -1  14    6.45    1.75
   3   1  14  100.88    2.27
   3   6  13  229.23    3.25
   3  12   5   11.88    1.37
   7   8  13   37.52    1.88
   8  10  12  233.98    2.90
   8  13   9  423.29    3.59
  12  11  11   78.31    1.71
  -3   3  10  101.69    2.55
  -3   6   5  646.18    3.22
  -1   7  10   52.66    2.56
  -1   8   9   62.53    2.41
  -1   9   6   11.15    1.39
   0   8  10  396.85    4.15
   0   9   9  210.35    3.19
   0  10   6    5.81    1.42
   1  10   9  820.76    5.26
   2  10  10   10.81    2.27
   4   2  14   34.50    1.87
   5   9  12  105.90    2.71
   7   5  14  339.44    3.01
   7  13   8    4.31    1.93
   8  12  10   15.22    2.03
   9   8  13  186.36    2.44
  10  11  11  306.08    3.14
  10  12  10    5.98    1.92
  -4  -1   9  120.08    2.11
  -4   4   6  161.98    1.89
  -3   6   7  636.91    3.84
  -1  -1  12    2.16    1.97
   1  -2  13   11.25    2.12
   1   0  13  161.28    3.07
   2  11   5   18.03    1.36
   4  -2  14   14.13    1.72
   4   0  14    1.96    1.87
   4   8  12   49.28    2.54
   5   3  14  403.34    3.48
   5  10  11  161.77    3.12
   5  11  10  120.83    2.87
   6   4  14   10.68    1.62
   6   7  13  129.86    2.64
   9  13   8  169.42    2.64
  -4   2   8  650.63    3.87
  -4   3   7   93.60    1.75
  -3   1  10  274.94    3.24
  -2   4  10  569.72    4.46
  -2   7   5  659.83    3.34
  -1   4  11   35.28    2.52
   2   3  13  207.72    3.26
   2   6  12   50.64    2.70
   2  11   7  276.40    3.06
   3   4  13  154.81    3.28
   3  11   4  234.22    2.12
   4  12   6  674.51    4.07
   5   6  13   63.44    2.45
   7   9  12    2.25    2.05
  -2  -1  11  105.49    2.51
  -2   7   7  216.09    2.37
  -1   8   5  909.95    3.97
  -1   8   7  268.26    2.85
   0   2  12    7.46    2.33
   0   9   7   93.31    2.11
   1  10   7    7.55    1.69
   3  11   8   77.64    2.48
   4   5  13  127.80    2.82
   4   9  11   31.83    2.59
   4  10  10   83.97    2.82
   5  12   5  830.42    4.17
   6   2  14    1.27    1.58
   7   3  14  128.52    2.31
   7  10  11  133.53    2.84
   7  12   9   54.61    2.40
   8   7  13   18.44    1.81
   9   9  12    4.50    1.83
  10   7  13    6.83    1.53
  11  12   9  225.68    2.99
  -4  -2   8  131.47    1.88
  -4   0   8  978.78    4.43
  -3   2   9  391.66    3.43
  -3   5   6  277.29    2.39
  -2   5   9  253.04    3.16
  -2   6   8  594.90    4.07
  -1   5  10   57.85    2.52
   0   0  12   60.70    2.82
   1   6  11   49.59    2.75
   2  -3  13   36.52    2.05
   2  -1  13    6.71    2.31
   2  10   8  793.88    4.98
   3  10   9  369.80    3.92
   5  -1  14   11.26    1.66
   5  12   7    5.40    1.87
   6   8  12  146.45    3.05
   6  12   8  164.95    2.92
   9  12   9  153.33    2.83
  11  10  11   56.50    2.26
  -2   2  10    5.14    2.01
  -1   2  11   89.86    2.72
  -1   6   9    7.65    2.09
   0  -2  12    7.29    2.04
   0   6  10   20.85    2.41
   0   8   8  176.46    2.77
   1   3  12  288.50    3.84
   1   9   8    5.69    1.89
   2   9   9  353.68    3.88
   3   2  13   31.67    2.40
   3  11   6  118.54    2.20
   5   7  12    1.52    2.29
   6  -2  14   -1.26    1.64
   7   1  14    7.77    1.81
   8   2  14    8.96    1.50
   9  11  10  795.11    5.08
  11  11  10  420.63    3.60
  -3   3   8   15.16    1.18
  -1   0  11   97.83    2.68
   1   8   9  163.18    3.03
   2   4  12  676.16    5.29
   2  10   6   96.84    2.00
   3   5  12   -0.67    2.44
   4   3  13  305.27    3.75
   4   6  12   76.63    2.96
   5   4  13  147.79    3.05
   6   5  13   88.08    2.56
   6   9  11  141.50    3.17
   6  12   6  219.09    2.71
   8   8  12  509.92    4.32
   8  12   8  554.85    4.30
   9   6  13  170.53    2.65
  10   8  12   10.60    1.84
  12   8  12   22.32    1.68
  14   9  11    8.47    1.19
  -2  -2  10    4.42    2.01
  -2   0  10  279.28    3.26
  -2   3   9  339.39    3.39
  -1  -2  11   13.77    2.04
   0   3  11  542.52    4.73
   1   1  12    0.84    2.42
   1   9   6   28.86    1.54
   3  -2  13  212.85    3.10
   4  11   5    7.62    1.34
   5   8  11    7.81    2.55
   7  -1  14   91.59    2.09
   7  12   7  240.24    3.07
   8   0  14    3.16    1.46
  -3   1   8   99.50    1.96
  -3   3   6  944.84    4.00
  -2   5   7   35.37    1.51
   0   8   6  110.79    1.72
   1  -3  12  129.31    2.77
   1  -1  12    2.81    2.23
   4   1  13  198.80    3.32
   4   7  11   26.86    2.70
   5   9  10   13.81    2.51
   5  10   9    4.39    2.32
   5  11   4  585.51    3.18
   7   7  12    7.46    2.27
   8  -2  14    8.62    1.55
   8  10  10  120.05    3.00
   8  11   9   10.44    2.29
   9  12   7  260.87    3.14
  10   5  13    5.32    1.67
  10   9  11   50.07    2.31
  12   9  11  110.30    2.45
  12  11   9  475.16    3.82
  13   7  12   24.63    1.59
  -3   2   7   15.50    1.24
  -1   4   9  119.52    2.55
   0   1  11   93.53    2.82
   4  10   8  254.44    3.37
   5   2  13   50.48    2.57
   6   3  13   86.68    2.75
   6   6  12  136.37    3.28
   7   4  13  153.05    2.96
   7  11   8  173.89    3.30
   9   7  12   87.56    2.67
  10  10  10  102.19    2.78
  10  11   9  124.22    2.81
  11   7  12  373.22    3.76
  12  10  10   12.14    2.00
  -3  -3   8   15.31    1.24
  -2   1   9  487.32    3.77
  -1   1  10 1432.43    6.63
  -1   5   8  671.58    4.30
  -1   6   5    8.31    1.02
   0   7   7   23.84    1.62
   1   8   7  868.34    4.74
   2   9   7   87.19    1.85
   3   3  12   44.01    2.74
   3   7  10  111.48    3.02
   3   9   8    8.62    2.01
   4  -3  13  132.77    2.72
   4  -1  13  118.13    2.77
   4   4  12  199.09    3.66
   4   9   9   75.65    2.68
   5   5  12    0.98    2.52
   6  11   7  965.81    5.32
   7   8  11  135.13    3.25
  11   4  13  149.50    2.66
   0  -3  11  542.79    4.27
   0   5   9   23.77    2.02
   0   7   5  632.61    3.35
   1   2  11   11.14    2.43
   1   7   8  319.69    3.40
   1   8   5   16.57    1.18
   2  -2  12  104.89    3.11
   2   7   9   22.34    2.23
   2   8   8  116.22    2.58
   2   9   5   12.81    1.18
   3   8   9  286.33    3.71
   4  10   4  352.58    2.54
   5  -4  13  120.48    2.73
   5   0  13    6.22    2.22
   7   9  10   27.21    2.60
   7  10   9  169.38    3.28
   8   3  13   21.34    2.19
   8   6  12   65.49    2.71
   9   8  11   22.13    2.39
   9  11   8   21.46    2.32
  13   8  11    5.44    1.85
  -3   0   7  192.31    2.07
  -2  -3   9  388.63    3.17
  -2  -1   9 1051.62    5.09
  -2   2   8  218.38    2.57
  -2   3   7  542.61    3.43
  -1  -3  10  262.88    3.08
  -1  -1  10 1440.07    6.42
   0   2  10  300.03    3.64
   2   3  11  296.39    4.01
   4  10   6 1993.11    6.74
   5  -2  13   19.68    2.25
   6   1  13   84.58    2.73
   6   7  11   19.13    2.64
   7   2  13   23.90    2.35
  10   3  13   16.75    1.94
  10   6  12   28.38    2.30
  11   8  11   48.84    2.48
  11  11   8  217.63    3.14
  12   3  13   35.62    1.80
  12   6  12   89.10    2.42
  13   9  10  364.80    3.59
  13  10   9  391.87    3.68
  16   8  10    0.08    1.59
  -3  -2   7  544.32    3.04
  -1   2   9 1086.50    5.57
   3   9   6   84.00    1.90
   4   2  12   35.88    2.80
   4   5  11   14.73    2.66
   5   6  11  165.54    3.48
   6  -5  13   54.55    2.12
   6   4  12   40.41    2.75
   6   8  10    0.88    2.51
   6   9   9   31.08    2.57
   7  11   6   13.56    1.78
   8  11   7   70.74    2.35
  -1   3   8   14.81    1.61
  -1   4   7  681.32    3.91
   0   6   6  626.09    3.59
   1  -4  11   34.01    2.27
   1  -2  11  100.61    3.06
   1   3  10  265.94    3.62
   3  -3  12   29.67    2.71
   5   3  12   22.31    2.57
   6  -3  13  211.61    3.17
   7   0  13   33.73    2.42
   8   1  13   92.47    2.70
   8   7  11   28.50    2.68
   9   2  13   73.76    2.48
   9   5  12  266.24    3.78
  10  11   7  111.67    2.63
  11   2  13   11.28    1.86
  13   5  12   56.50    2.08
   0   0  10    4.02    2.12
   0   3   9  136.37    2.67
   1   7   6  122.02    1.96
   2   1  11   90.67    3.00
   2   8   6    4.27    0.99
   3   5  10   16.26    2.47
   4   9   7 1753.36    6.88
   5   8   9  161.04    3.30
   5   9   8   62.47    2.45
   5  10   5   95.53    1.88
   7  -4  13  186.61    2.93
   7   6  11    4.54    2.62
   8   8  10   34.30    2.80
   8  10   8  402.27    4.15
   9  11   6  194.17    2.75
  10   1  13   19.29    2.28
  10   7  11  331.11    4.12
  11   5  12  559.89    4.68
  12   1  13  105.41    2.43
  12   7  11  108.97    2.79
  14   8  10    3.65    2.22
  -2  -2   8  237.75    2.48
  -2   1   7   76.94    1.62
  -2   2   6  291.17    2.33
   0  -4  10   75.48    2.52
   0  -2  10  304.40    3.48
   0   4   8  973.14    5.14
   1   4   9  266.04    3.40
   3   2  11  154.23    3.43
   3   8   7   88.95    2.24
   4   7   9    4.05    2.34
   4   8   8   63.55    2.46
   5   1  12  487.12    5.16
   7  10   7  150.03    2.83
   8  -5  13    9.10    1.82
   8  -1  13  127.19    2.89
   9   0  13    7.60    2.06
  10  10   8  769.36    5.29
  12  10   8  153.87    3.20
  14   4  12   10.56    1.77
  14   9   9   37.21    2.22
  -1  -4   9  261.95    2.79
   1   1  10 1388.47    6.92
   1   6   7 3123.89    8.49
   2   6   8  251.38    3.17
   2   7   7   40.72    1.80
   3   6   9  748.98    5.33
   3   7   8   25.71    2.13
   4  -4  12  191.54    3.29
   4  -2  12  673.39    5.33
   4   9   5  309.22    2.70
   5   4  11    4.94    2.65
   6   2  12   49.58    2.91
   7   3  12   87.19    3.10
   7   7  10  280.89    4.14
   8  -3  13   38.21    2.23
   9  -2  13  109.12    2.85
   9   6  11    6.12    2.61
  10  -1  13   10.02    2.21
  10   4  12  195.37    3.51
  10   8  10    1.92    2.46
  11   0  13   22.47    1.97
  12   4  12   97.76    2.69
  12   9   9   59.74    2.68
  -1   1   8   32.76    1.62
   0   1   9  996.54    5.45
   5  -1  12  514.28    5.19
   7   8   9   45.24    2.78
   7   9   8  109.49    2.87
   9  -4  13  114.92    2.52
   9   3  12    1.78    2.44
  10  -5  13   12.07    1.66
  11  -2  13   86.39    2.24
  11   6  11  115.07    3.16
  12  -1  13    5.80    1.61
  13   6  11   37.21    2.29
  15   7  10   57.78    2.32
  -1   2   7  138.36    2.01
  -1   3   6  168.24    1.95
   2   2  10    6.51    2.28
   3   8   5  511.01    3.21
   5  -5  12    3.67    2.20
   5  -3  12    3.01    2.74
   6   6  10   14.47    2.74
   6   9   7 3329.53    9.72
   7  10   5  139.45    2.21
   8   2  12   97.66    3.12
   8   5  11   80.58    3.20
   9   7  10   14.65    2.76
  11   3  12   60.11    2.67
  11  10   7   18.49    2.50
  12  -3  13    8.23    1.54
  13   3  12   24.71    2.18
  15   8   9   93.80    2.54
  15   9   8    1.38    2.00
  -2  -3   7   15.49    1.11
  -1  -1   8   32.86    1.79
   0   2   8  604.21    4.06
   1  -5  10   58.08    2.21
   1   2   9  527.36    4.31
   3   3  10  105.18    3.00
   5   5  10   11.76    2.56
   6  -6  12  131.57    3.14
   6   7   9  302.97    4.09
   6   8   8   94.79    2.78
   7   1  12   90.70    3.13
  10   5  11  415.90    4.69
  11   7  10  201.08    3.68
  14   2  12   23.23    1.98
  14   5  11  119.99    2.76
  16   6  10    0.40    1.85
   1  -3  10  658.68    4.75
   4   8   6  128.67    2.17
   5   6   9   49.10    2.65
   5   8   7  214.41    3.01
   6  -4  12   68.89    3.03
   6  -2  12   46.11    2.88
   8   6  10    7.51    2.67
  10   2  12   74.37    2.89
  10  10   6   12.02    1.95
  11   9   8   22.84    2.52
  12   5  11  369.75    4.28
  13   8   9   10.72    2.43
  13   9   8    2.26    2.23
  15   4  11   36.52    2.40
  -1  -3   8   99.94    1.91
   0  -3   9  142.22    2.47
   1   3   8   96.10    2.25
   1   5   6   81.22    1.68
   2   6   6 1475.37    5.55
   3   4   9   38.71    2.36
   3   7   6  495.58    3.46
   4   5   9   11.33    2.37
   4   7   7    6.89    1.67
   5   7   8   17.39    2.13
   6   9   5  175.92    2.33
   7  -1  12   26.06    2.71
   9   1  12   31.12    2.68
   9   4  11   23.09    2.91
   9  10   5   13.18    1.62
  14   6  10   28.82    2.77
  16   7   9   87.50    2.53
  16   8   8    3.64    2.00
  17   5  10   53.05    2.07
  -1   0   7    8.76    1.19
   1   0   9 1003.10    5.57
   1   4   7 1412.63    5.71
   2   4   8  677.77    4.58
   3   1  10  652.43    5.26
   3   5   8  149.23    2.75
   3   6   7  621.29    4.18
   4  -1  11   20.21    2.61
   4   6   8  295.67    3.51
   7  -5  12    6.01    2.32
   7   5  10    6.20    2.75
   8   7   9  274.62    4.06
  10   6  10   20.85    2.79
  11   1  12   39.40    2.59
  11   4  11    6.50    2.63
  12   6  10  115.23    3.25
  13   4  11   79.43    2.86
  14   0  12   63.90    2.51
  14   9   7   19.01    2.49
  16   3  11    5.03    1.82
  18   4  10    3.15    1.59
   0   0   8  450.71    3.49
   2  -4  10  580.37    4.76
   4  -5  11    5.81    2.34
   4   2  10  564.60    5.14
   5   3  10    8.39    2.58
   6   1  11  205.76    3.93
   8  -2  12   31.05    2.71
   9  -7  12    5.93    2.21
   9  -1  12    4.39    2.53
  10   0  12   16.68    2.53
  10   7   9  505.09    5.00
  10   9   7   36.58    2.39
  12   9   7   83.43    2.99
  14   7   9   15.62    2.48
  17   6   9   17.18    2.08
   2   1   9 1022.19    5.83
   5   8   5  631.54    3.71
   7   7   8  582.64    4.89
   7   8   7  168.93    2.90
   7   9   4   88.90    1.71
   9   5  10  111.08    3.46
  10   3  11  176.14    3.84
  11  -1  12   14.71    2.40
  12   7   9    8.95    2.67
  13  -1  12   13.65    2.17
  14   3  11    8.98    2.28
  15   5  10    9.06    2.31
  17   7   8   -0.39    1.96
  18   5   9   12.68    2.07
   0  -2   8  649.35    4.01
   0   1   7    6.57    1.24
   1  -2   9 1070.02    5.61
   1   1   8   33.53    1.76
   3  -1  10  259.26    3.66
   3   2   9  340.73    3.85
   5  -6  11  110.41    2.96
   6   5   9   13.34    2.46
   9  -3  12   22.34    2.50
   9   2  11   63.99    3.21
  10  -6  12  166.50    3.05
  10  -2  12   51.43    2.72
  11  -7  12  107.98    2.48
  11   5  10   70.68    3.14
  12  -2  12   53.53    2.45
  12   3  11   67.30    2.94
  13   5  10   17.30    2.64
  14  -2  12  172.54    2.84
  15   2  11  265.14    3.58
   9   7   6  501.37    4.43
  12   8   6   17.03    2.56
  12  10   4  108.65    2.72
  15  -6   9   94.88    2.82
  15   0   9  128.87    3.52
  16  -5   9   21.46    2.34
  16  -1   9   13.43    2.59
  16   4   8    6.79    2.76
  16   8   6    8.95    2.74
  16  10   4  398.55    4.18
  17  -4   9   69.95    2.70
  17  -2   9    2.50    2.37
  17   6   7   22.09    2.82
  19   7   6  312.84    4.00
  21  -3   8  105.82    2.29
  21  -1   8  132.78    2.55
   4  -3   7   92.71    1.84
   5   7   4    5.51    1.11
   6   3   7  617.26    4.41
   8   2   8  173.23    3.25
   8   5   7  111.84    2.79
   9   3   8  727.39    5.67
  11   0   9  720.26    5.99
  14   1   9  181.25    3.92
  14   7   7    7.73    2.79
  17   0   9  159.38    3.41
  18   9   5   11.84    2.71
  20   5   7   24.38    2.56
  21   4   7   56.68    2.29
   3   1   6  163.26    2.00
   4   5   5 4913.85    9.63
   6  -4   8  281.99    3.15
   6  -2   8  243.30    3.10
   6   7   5 1118.52    5.21
   9  -2   9  379.49    4.40
  10  -5   9    4.42    2.34
  10   8   6  522.10    4.72
  12   7   7   20.24    2.07
  12  11   3   47.00    2.12
  13   2   9  463.49    5.29
  15   2   9   95.47    3.39
  15   5   8    0.49    2.79
  16   1   9    5.44    2.56
  16   7   7   46.08    2.97
  17  -6   9   24.36    2.12
  18  -5   9   30.95    2.13
  18  -1   9    6.82    2.30
  18   4   8    9.44    2.52
  18  10   4   81.18    2.89
  19   6   7   26.72    2.50
  21   1   8    5.96    1.84
  22   3   7    1.17    1.69
   5   5   6 2901.50    8.37
   6   0   8  384.65    3.78
   7   9   4   89.94    1.97
   9  -4   9   74.77    2.77
  10   1   9  998.03    6.83
  10   7   7  121.91    3.19
  11   2   9  119.14    3.52
  13   9   6  182.58    3.65
  13  10   5  113.00    3.05
  15  10   5   89.95    2.96
  17   5   8   47.33    2.90
  18   1   9   19.38    2.70
  19  -4   9   14.10    1.83
  19  -2   9   14.74    2.03
  22   7   5    3.85    1.69
   4   1   7  687.19    4.17
   6   9   3    9.62    1.13
   7   3   8  622.78    4.97
   7   7   6 1343.20    6.26
   8   9   5  185.22    2.80
  11   9   6   31.60    2.62
  11  10   5    2.81    2.22
  12   3   9   28.80    3.09
  13  11   4  215.63    3.27
  14   3   9    6.08    2.80
  14   6   8  191.09    4.00
  15   8   7    4.98    2.74
  15  11   4   15.60    2.28
  16   3   9    9.25    2.67
  16   6   8   14.95    2.71
  17   2   9   10.60    2.45
  17   9   6  127.69    3.18
  17  10   5   36.64    2.78
  18   7   7   59.47    2.75
  19   0   9   50.12    2.39
  21   7   6  101.66    2.63
  21   8   5    2.91    1.80
   5  -3   8  148.87    2.49
   6   2   8  571.80    4.59
   7   6   7  564.58    4.63
   8  -5   9  159.47    3.16
   8   8   6  411.01    4.05
  11   8   7  558.41    5.26
  13   4   9   11.45    2.90
  19   5   8    6.95    2.10
  20  -1   9   40.11    1.92
  20   4   8    6.03    2.03
  20   8   6  249.91    3.45
  20   9   5   22.71    2.04
  21   3   8    5.19    1.70
   3  -4   7  274.82    2.54
   3  -2   7   14.00    1.29
   3   3   6  939.03    4.42
   5   4   7   73.06    2.13
   7  -2   9   19.17    2.25
   8   1   9   62.24    2.84
   9   2   9   18.20    2.65
  10   6   8  130.82    3.52
  13  -3  10    7.86    2.83
  13   7   8  396.61    4.91
  15   7   8   10.18    2.73
  17   8   7   27.84    2.56
  18   3   9   32.03    2.49
  18   6   8    6.86    2.39
  19   2   9   85.55    2.60
  21   6   7  210.80    2.88
   3   0   7  184.59    2.32
   4   3   7  272.58    2.96
   5   1   8  706.52    4.78
   7  -4   9    4.95    2.07
   7   0   9  112.23    2.98
   9   9   6   35.63    2.39
   9  10   5   15.22    2.11
  11   7   8  152.99    3.69
  12  -4  10   77.97    3.16
  12  -2  10   64.22    2.99
  12   0  10   91.89    3.24
  13  -1  10  397.56    4.67
  14   0  10   -1.07    2.56
  14   9   7   19.32    2.83
  14  11   5    5.47    2.40
  15  -3  10   15.35    2.27
  15  -1  10   92.73    3.02
  16  10   6  151.77    3.26
  19   9   6   19.48    2.23
  19  10   5   44.13    2.40
  20   1   9  182.94    2.81
  20   7   7   83.33    2.48
   4  -2   8  677.91    4.38
   7   5   8   18.31    2.47
   9   8   7  347.91    3.90
  12  11   5  112.62    2.93
  13   1  10  408.11    4.87
  15  -5  10   40.90    2.32
  15   1  10   93.62    3.13
  16  -4  10    4.46    2.00
  16   0  10  191.70    3.46
  16   5   9    4.40    2.63
  16   9   7  424.68    4.66
  16  11   5    5.23    2.24
  17  -3  10    1.94    1.94
  17  -1  10   75.98    2.59
  17   7   8    0.94    2.42
   3   2   7  541.68    3.71
   4  -4   8    9.87    1.72
   4   0   8  977.05    5.24
   4   6   6  649.86    4.11
   4   7   5  912.94    4.39
   4   8   4 1809.32    5.77
   5   3   8 1503.78    6.93
   5   7   6 2176.93    7.57
   5   8   5  610.04    3.91
   6   9   5  176.66    2.56
   7   2   9   29.99    2.58
   8   3   9  341.20    4.02
   8   6   8  191.27    3.56
  10  -2  10   10.83    2.56
  10   0  10   15.60    2.71
  10   9   7   36.70    2.73
  11  -5  10  119.49    3.05
  11   1  10  517.18    5.33
  12   2  10    9.53    2.85
  12   8   8   55.57    3.02
  13   6   9  163.03    3.82
  14   2  10  157.47    3.65
  14   8   8    5.48    2.87
  17   1  10   31.76    2.29
  19   4   9   40.34    2.36
   5   6   7  277.32    3.29
   6   1   9    8.29    2.18
   6   7   7   84.49    2.47
   7   9   6  216.01    3.16
   9   7   8   70.28    2.49
  10  11   5  243.30    3.39
  11   6   9    9.89    2.88
  12  12   4   13.20    2.06
  13   3  10   20.10    2.82
  15   3  10   39.66    2.73
  15   6   9   73.75    3.07
  16   2  10  181.99    3.40
  16   8   8    3.76    2.51
  18   0  10   62.16    2.31
  18   5   9   12.38    2.21
  18  10   6   55.51    2.45
  19   7   8   53.23    2.49
  20   6   8    8.46    1.79
   2  -3   7  557.70    3.29
   2  -1   7   78.05    1.65
   6  10   4   77.19    1.87
   7   8   7  176.81    3.21
  10   2  10  114.19    3.50
  10   8   8  259.91    4.22
  11   3  10  269.38    4.38
  13  10   7   11.31    2.72
  13  11   6   27.68    2.61
  15  11   6   40.96    2.64
  17   6   9   17.55    2.32
   5  -2   9    6.35    1.94
   8  -2  10    3.75    2.42
   8   5   9  139.27    3.55
   8   9   7   22.99    2.46
   8  10   6    4.83    2.15
  10  12   4   25.64    1.98
  11  10   7   21.32    2.76
  11  11   6   65.40    2.85
  12   4  10   21.33    2.87
  12   7   9   11.68    2.89
  14   4  10   14.00    2.60
  14   7   9   16.52    2.73
  15   9   8    3.38    2.50
  15  12   5   64.01    2.56
  16   4  10    5.33    2.28
  16   7   9   87.34    3.25
  17   3  10    8.78    2.18
  18   2  10   32.84    2.12
  18   8   8    1.70    2.10
   5  -4   9   11.34    2.14
   5   5   8  196.02    3.24
   5  10   3 1681.67    5.44
   6   3   9    7.22    2.31
   7   7   8  593.05    5.22
   8  -4  10    1.57    2.25
   8  11   5    7.19    1.95
  10   4  10  256.94    4.26
  10   7   9  502.58    5.34
  11   9   8   24.38    2.92
  13   5  10   17.96    2.82
  17  11   6   45.62    2.37
   4   4   8   12.16    1.93
   5   2   9  250.37    3.57
   7  -1  10  353.96    4.26
   8   2  10    5.75    2.62
   8   8   8  128.09    3.33
   9  10   7  552.87    5.07
  11   5  10   72.50    3.32
  13  -2  11   32.45    2.66
  14  -1  11   18.37    2.51
  17   9   8   49.51    2.50
  19   6   9    5.46    1.79
  20   9   7    6.62    1.62
  20  10   6   -0.03    1.62
   1   3   6   89.78    1.64
   2   3   7   15.46    1.42
   4  -1   9  271.67    3.31
   5   9   6  305.60    3.29
   7   1  10   54.95    2.83
   9   9   8   90.71    3.23
  11  -2  11   34.43    2.83
  11   8   9  128.28    3.62
  12   1  11   17.68    2.51
  12  12   6   -2.86    2.30
  14  -3  11   19.97    2.10
  14   1  11   69.82    2.74
  14   6  10   30.86    2.73
  14  10   8   12.24    2.53
  14  11   7  279.75    3.89
  14  12   6  152.90    3.19
  15  -2  11  130.75    2.73
  15   0  11  269.73    3.59
  15   8   9   93.40    3.01
  16  -1  11   21.16    2.12
  18   4  10    1.18    1.71
  18   7   9   48.26    2.21
   3   8   5  497.80    3.40
   4  -3   9   38.64    1.95
   4   1   9  115.77    2.69
   4   7   7    8.26    1.87
   5   8   7  215.41    3.19
   6  -2  10    4.60    2.57
   6   5   9   11.37    2.49
   6   9   7 3261.70   10.39
   6  10   6  918.68    5.44
   8  12   4    9.20    1.70
   9   5  10  102.94    3.48
   9  12   5    6.37    2.03
  10  -1  11   66.73    2.92
  10  11   7  108.21    3.18
  12  10   8  154.81    3.56
  13   2  11  223.69    3.70
  15   2  11  233.00    3.39
  16   1  11   22.21    2.03
  16   6  10    3.72    2.13
  16  11   7  488.70    4.38
  16  12   6  187.02    3.04
  17   8   9    7.70    2.08
  19  10   7   22.89    1.81
   1  -2   7  142.59    1.85
   2  -2   8  236.54    2.71
   2   6   6 1531.79    5.84
   2   7   5  787.04    3.99
   5   7   8   17.95    2.31
   6   2  10  114.76    3.55
   7  10   7  147.55    3.11
   9   8   9  106.21    3.51
  10  -3  11  331.74    3.97
  10   1  11  232.06    3.96
  10   6  10   18.20    3.04
  10  10   8  767.59    6.10
  11   2  11   47.15    2.94
  12   3  11   66.61    2.98
  12   9   9   57.26    3.08
  12  13   5   58.70    2.72
  13   7  10   23.94    2.65
  14   3  11    5.06    2.32
  14   9   9   36.48    2.74
   1   2   7   76.94    1.72
   2   5   7   34.51    1.67
   4   3   9  131.41    2.92
   6   8   8   93.19    2.48
   6  11   5    6.12    1.76
   7   9   8  112.61    3.16
  11   7  10  200.82    3.98
  13   4  11   78.59    2.90
  15   7  10   58.13    2.59
  16   3  11    2.46    1.88
  16   9   9   23.93    2.24
  18  11   7  199.89    2.87
   1   6   5  116.16    1.75
   2   2   8  220.27    2.58
   2   8   4  572.27    3.21
   5  11   4  600.02    3.76
   7   5  10    8.03    2.71
   8  -1  11   58.52    2.87
   8   6  10    7.57    2.83
   8  11   7   71.23    2.86
  10   9   9  373.30    4.69
  10  13   5  112.44    2.67
  11   4  11    8.83    2.65
  11  11   8  218.81    4.14
  11  12   7   49.15    2.76
  13  11   8   97.03    3.10
  15   4  11   38.44    2.24
  15  11   8   67.96    2.65
  15  12   7   53.17    2.51
  18  10   8  156.18    2.60
   5  -3  10   16.29    2.10
   6   4  10    9.01    2.66
   7   8   9   51.38    3.06
   8  -3  11   41.97    2.81
   8   1  11    7.25    2.67
   8  10   8  385.72    4.21
   8  12   6    4.39    2.22
  12   5  11  358.02    4.41
  12   8  10   21.44    2.73
  13  13   6   18.42    2.33
  14   5  11  123.50    2.91
  17   7  10   50.42    2.03
   1   4   7 1376.66    5.66
   2   4   8  670.16    4.55
   4   5   9    8.79    2.29
   6  12   4  118.61    2.18
   7   0  11  509.11    4.92
   8   3  11  118.28    3.42
   8   9   9   27.41    3.00
   9   4  11   22.80    2.87
   9  11   8   23.20    2.65
  10   5  11  400.26    4.73
  10   8  10    2.37    2.77
  11  10   9  507.38    5.10
  11  13   6   29.86    2.46
  13   6  11   41.44    2.88
  15  10   9   46.31    2.38
  16   5  11    4.33    1.76
  16   8  10    3.11    1.87
  17  11   8  249.45    3.12
  17  12   7  126.66    2.53
   0  -1   7   10.00    1.23
   0   4   6    1.75    1.08
   1   1   8   31.42    1.64
   2   8   6    4.06    1.40
   3   8   7   83.62    2.33
   3   9   6   84.76    2.11
   4  -2  10    9.55    2.33
   4   0  10   74.79    2.68
   4   8   8   65.22    2.53
   4  10   6 1898.43    7.24
   5   9   8   62.50    2.70
   5  10   7 1135.12    6.28
   7  -2  11   19.22    2.42
   7   2  11  243.74    4.02
   9  10   9  762.45    6.04
  11   6  11  112.54    3.29
  13   9  10  357.50    4.17
   2  -1   9  510.69    3.91
   3  10   5   42.95    1.68
   4   2  10  566.96    4.91
   4  11   3  233.05    2.23
   5   5  10   12.96    2.59
   6  10   8   48.14    2.72
   6  11   7  977.00    6.04
   7  13   4   49.76    2.17
   8   5  11   77.08    3.17
   8   8  10   31.27    2.83
   9  13   6   15.54    2.33
  11   9  10  595.76    5.38
  12   0  12    6.20    2.08
  12  11   9  480.57    4.89
  12  13   7  133.78    3.03
  13  -1  12   13.46    1.86
  14   0  12   58.00    2.06
  14  12   8  211.49    3.31
  14  13   7  106.10    2.68
  15   9  10   12.75    2.06
   0   3   7  195.17    2.33
   1  -3   8   15.73    1.30
   1   3   8   95.55    2.14
   1   7   6  120.13    2.05
   4   4  10    2.01    2.41
   4  11   5    8.04    1.60
   5   8   9  165.49    3.55
   6   9   9   36.09    2.80
   6  12   6  217.97    3.24
   7   4  11   37.68    2.93
   9   6  11    5.67    2.70
  10   0  12   18.93    2.33
  10  13   7   39.20    2.56
  11  -1  12   14.77    2.14
  12  -2  12   52.84    2.15
  12   2  12    3.21    2.03
  13   3  12   20.09    2.00
  14   2  12   22.16    1.88
  14   7  11   27.08    2.16
  14  11   9   67.24    2.49
  16  12   8   40.08    2.14
   1   8   5   17.51    1.29
   2  -3   9  337.95    3.10
   3   6   9  706.41    5.30
   5  12   5  851.68    4.84
   6   3  11    3.49    2.56
   7  10   9  175.28    3.69
   9   1  12   30.87    2.81
   9   9  10  190.92    3.79
  10  -2  12   52.64    2.33
  10   2  12   62.48    2.76
  10   7  11  315.60    4.25
  10  11   9  123.31    3.29
  11   3  12   60.18    2.62
  12   4  12   92.96    2.84
  12  10  10   14.89    2.36
  12  14   6   23.80    2.26
  16  11   9   25.39    1.90
  -1   3   6  166.21    1.93
   0   6   6  623.68    3.72
   1   5   8  316.49    3.34
   3  11   4  238.84    2.57
   7   6  11    5.41    2.69
   8  12   8  547.02    5.01
   9  -1  12    2.86    2.16
   9   3  12    2.22    2.72
  10   4  12  179.17    3.60
  10  10  10  105.43    3.17
  10  14   6   15.64    2.55
  11   8  11   47.98    2.67
  13   8  11    2.65    2.08
  14   4  12    7.15    1.73
  14  10  10   27.67    2.12
   0   0   8  464.63    3.35
   0   2   8  598.87    3.92
   0   5   7   32.09    1.61
   0   7   5  644.03    3.54
   1   2   9  501.23    4.05
   1   9   4   60.45    1.45
   2   5   9    8.19    2.17
   3  10   7  275.23    3.36
   4   6  10    4.51    2.51
   4  12   4  790.52    4.19
   6   5  11  113.40    3.40
   6  13   5  854.42    4.94
   8   0  12    6.65    2.32
   8   7  11   27.48    2.85
   8  11   9   11.52    2.69
  11   5  12  510.01    4.52
  11  12   9  227.02    3.55
  11  13   8   57.71    2.68
  13   5  12   50.25    2.15
  13  13   8    4.21    2.12
  15   8  11   43.75    1.93
  -1   0   7    8.02    1.10
  -1   2   7  137.75    1.94
   0  -2   8  646.58    3.58
   2   9   7   90.03    2.37
   3   9   8    6.15    2.19
   3  11   6  119.27    2.40
   4   1  11   33.24    2.56
   4  10   8  252.47    3.65
   4  11   7 1228.79    6.38
   5   4  11    4.76    2.56
   5  11   8  310.49    4.02
   7   1  12   90.93    3.17
   8  -2  12   28.56    2.27
  11  14   7  215.36    3.26
  12   6  12   90.51    2.48
  12   9  11  107.19    2.70
  13  11  10  284.58    3.58
  13  14   7   61.98    2.31
  15  12   9  211.11    2.79
  15  13   8  162.78    2.58
  -1   5   6  548.58    3.36
   0   4   8  946.07    5.05
   1   4   9  256.72    3.32
   1   8   7  850.61    4.93
   1   9   6   31.13    1.67
   2   2  10    5.10    2.14
   2  10   6   95.86    1.91
   3   8   9  278.80    3.95
   4  -1  11   22.16    2.38
   5  10   9    4.00    2.62
   5  12   7    4.39    2.21
   7  14   5   50.59    2.08
   8   4  12   98.33    2.96
   8  14   6   14.77    2.24
   9   5  12  249.10    3.69
   9  12   9  152.84    3.37
  10   6  12   27.13    2.39
  10   9  11   48.31    2.66
  11  11  10  425.48    4.33
  14   9  11   16.69    1.74
  -1   4   7  685.84    3.95
  -1   6   5    6.41    1.02
   0   7   7   26.03    1.67
   2   4  10    8.94    2.32
   2   7   9   20.93    2.49
   5   6  11  149.22    3.51
   5  13   6  138.05    3.00
   6   0  12   93.62    3.04
   6   7  11   18.05    2.76
   6  11   9  160.72    3.51
   6  13   7   80.19    2.77
   9  11  10  793.06    5.79
   9  14   7   83.13    2.73
  11   7  12  365.14    3.77
  13   7  12   26.61    1.79
  15  11  10   66.52    1.98
   1  10   5   89.50    1.87
   3   0  11  537.23    4.73
   3   7  10  107.98    3.09
   3  12   5   12.43    1.64
   4   5  11   12.31    2.67
   5   9  10   11.52    2.73
   6  10  10    3.56    2.54
   7   5  12    5.60    2.43
   7  12   9   55.89    2.87
   8   6  12   62.07    2.73
   8   9  11    7.27    2.55
  11  10  11   57.16    2.44
  12  13   9  298.56    3.50
  12  14   8  229.08    3.11
  13  10  11   53.58    2.08
  -2   2   6  298.93    2.32
  -1   3   8   16.56    1.56
   0  -1   9  984.59    4.83
   0   3   9  132.01    2.61
   0   6   8  393.19    3.44
   0   9   5   54.09    1.55
   1   1  10 1430.75    6.59
   1   6   9  241.27    3.08
   2  11   3  302.02    2.36
   3  12   3  717.74    3.55
   6   4  12   43.60    2.72
   6  14   6   24.35    2.42
   7  11  10  565.80    5.09
   9   7  12   86.19    2.72
   9  10  11  375.24    4.13
  10  12  10    3.27    2.52
  10  14   8  282.72    3.56
  11   0  13   20.10    1.81
  11   2  13    9.80    1.84
  12  12  10    4.38    1.94
  14  13   9   37.05    1.84
  14  14   8   19.30    1.69
  -2   4   6  800.47    3.85
  -1  -1   8   33.48    1.45
  -1   7   6  635.46    3.78
   1   3  10  267.71    3.51
   2   6  10    5.01    2.38
   2  10   8  802.66    5.39
   3  -2  11  297.72    3.41
   3  11   8   79.73    2.75
   5  -1  12  502.11    4.43
   5   1  12  472.67    4.45
   5   3  12   18.54    2.56
   5   8  11    7.05    2.62
   7  14   7    2.26    2.17
   8  13   9  418.53    4.29
  10   1  13   17.47    1.80
  10   8  12   11.82    2.10
  -2   3   7  525.44    3.34
  -1   5   8  679.24    4.36
  -1   8   5  938.09    4.24
   0   5   9   22.71    2.07
   1   5  10   47.36    2.45
   1   9   8    4.92    2.04
   1  10   7    8.84    1.87
   2   1  11   98.15    2.73
   2   9   9  367.65    4.26
   2  11   7  274.75    3.36
   3  10   9  359.05    4.23
   3  12   7  201.67    3.17
   4   7  11   23.94    2.74
   6   6  12  135.08    3.27
   7   7  12    4.61    2.39
   8  12  10   14.99    2.44
   8  14   8   45.83    2.57
   9   0  13    7.20    1.76
   9   2  13   69.72    2.26
  10  11  11  295.93    3.68
  10  15   7    2.25    1.93
  11   4  13  129.49    2.33
   0   8   8  183.78    2.96
   1  11   4  169.09    2.11
   1  11   6   28.01    1.80
   2  12   4   20.58    1.42
   3   6  11   11.21    2.57
   4   0  12   79.93    2.83
   4  10  10   82.65    3.05
   5   5  12    2.06    2.35
   5  12   9  280.51    3.98
   7  10  11  139.13    3.17
   8   1  13   89.25    2.39
   8   8  12  487.70    4.45
   9   4  13   58.64    2.23
  10   5  13    6.87    1.73
  11   9  12   12.49    1.80
  11  14   9   47.61    2.16
  -1   2   9 1022.45    5.22
   0   7   9  115.65    2.72
   0  10   6    5.63    1.58
   2   8  10    3.64    2.49
   3  13   4    3.15    1.39
   3  13   6  388.34    3.62
   4   4  12  195.99    3.50
   5  11  10  124.65    3.19
   5  14   7   82.21    2.60
   6  13   9   18.07    2.49
   8  11  11   71.09    2.65
   8  15   7    4.86    2.11
   9  14   9   89.17    2.61
  11  15   8  378.45    3.43
  13  13  10   20.97    1.61
  13  14   9    3.22    1.27
  -2   0   8  653.79    3.65
  -2   7   5  690.68    3.57
  -1   8   7  275.11    2.80
  -1   9   6   12.51    1.46
   0   0  10    6.06    1.85
   0   4  10   72.97    2.59
   1   7  10  345.00    4.14
   5   7  12   10.80    2.39
   6   8  12  143.47    3.14
   6  12  10   15.42    2.52
   6  14   8   28.04    2.49
   7   0  13   31.45    2.01
   7   4  13  142.94    2.85
   8   5  13   33.36    2.12
   9   6  13  167.55    2.70
   9  13  10  377.14    3.83
   9  15   8  280.29    3.30
  11  12  11   19.75    1.95
  -3   3   6  944.93    3.99
  -2   4   8  133.13    2.26
  -1  -2   9  531.04    3.48
  -1   9   4  484.82    2.92
   1   0  11   96.93    2.56
   1   2  11   12.60    2.30
   1  12   5  281.62    2.82
   2  13   5   27.58    1.96
   3   1  12  129.84    2.92
   3   8  11   42.26    2.83
   4   6  12   72.95    2.86
   5  10  11  160.22    3.33
   6   1  13   79.79    2.35
   6   3  13   81.85    2.52
   9  12  11  188.17    2.95
  10   7  13    4.06    1.54
  10  10  12    5.09    1.68
  -3   2   7   13.61    1.20
  -1   6   9   11.86    2.02
   0  -2  10  300.16    2.98
   0   6  10   18.68    2.36
   1  10   9  888.33    5.81
   1  11   8    8.59    2.15
   2   7  11   20.56    2.47
   2  11   9  730.00    5.42
   2  12   8   74.72    2.68
   3  -1  12  254.64    3.20
   3   5  12    3.95    2.39
   3  12   9   82.50    2.87
   3  13   8  127.43    2.91
   6   5  13   83.65    2.72
   6  11  11   82.53    2.72
   6  15   7   20.44    2.19
   7   6  13  293.05    3.38
   7  15   8   11.02    2.42
   8   7  13   18.92    2.08
   8  10  12  237.22    3.19
  -3   4   7  259.54    2.56
  -3   5   6  285.94    2.48
  -2   1   9  489.35    3.56
  -2   6   8  595.20    3.98
  -2   8   4  213.15    2.00
  -2   8   6   78.14    1.57
  -1   1  10 1448.55    6.21
  -1   3  10  658.71    4.68
   0   9   9  214.90    3.46
   1   6  11   45.73    2.71
   2  13   7  113.83    2.67
   3  11  10  196.88    3.48
   3  14   5   54.54    1.96
   4  12  10   76.50    2.77
   4  13   9  144.27    3.16
   7  12  11  209.48    3.19
   9   8  13  181.14    2.63
  10  14  10   61.30    2.07
  10  15   9   49.30    1.97
  12  15   9   23.80    1.63
  -3   6   5  643.70    3.32
  -2   5   9  252.65    3.15
  -1   5  10   56.75    2.46
  -1   8   9   68.72    2.46
  -1   9   8  215.45    3.04
  -1  10   7  185.66    2.78
   0   1  11   96.75    2.49
   1  12   3  676.95    3.29
   2   4  12  656.99    5.07
   3   7  12    5.71    2.34
   3  14   7   37.93    2.30
   4   8  12   55.61    2.61
   5   0  13    8.20    1.85
   5   9  12  104.44    2.80
   8  15   9  112.26    2.46
   9  11  12   11.06    1.69
  10  13  11  110.31    2.15
 -24   6   0   15.65    1.66
 -24   7  -1   11.26    1.64
 -22   2   2  133.78    2.88
 -22   3   3   19.16    2.21
 -20   0  -2   23.03    2.30
 -20   1  -3   33.44    2.26
 -20   6   6   17.51    1.97
 -19   0  -3  104.76    2.64
 -18  -2   2   65.87    2.60
 -17  -2   3  775.13    5.07
 -14  -4   0 1554.78    6.08
 -14  -2  -4  153.77    2.27
 -14   0   6    1.81    2.03
 -13  -4  -1   40.28    1.56
 -11  -3   4  535.03    3.26
  -9  -2   5  205.46    1.97
 -24   7   1   10.93    1.52
 -23   4   1   98.45    2.52
 -23   6   3   24.70    1.81
 -22   2   0  298.62    3.72
 -21   1   2   57.26    2.53
 -21   3   4    7.77    2.05
 -20   0   2   23.45    2.46
 -18  -2   0   72.11    2.56
 -18  -1   3   32.34    2.32
 -17  -1   4  333.74    3.69
 -16  -3  -1  123.34    2.50
 -16  -3   1  127.67    2.64
 -15  -3  -2   74.78    2.09
 -14  -3   3   67.36    1.99
 -12  -4   2  873.27    4.22
 -12  -3  -3  428.01    2.95
 -10  -4   2  379.57    2.60
 -23   5   2   57.01    2.13
 -22   3  -1    9.23    2.46
 -22   5  -3  153.34    2.62
 -22   6   4   50.70    2.06
 -21   1   0    2.63    2.31
 -21   5  -4   26.22    2.09
 -21   6   5   11.59    1.88
 -20   1   3   33.35    2.43
 -20   2   4   54.70    2.47
 -19   0   3  105.43    2.85
 -19   1   4    3.19    2.23
 -15  -3   2   70.41    2.14
 -15  -1  -4  370.82    3.35
 -15   1   6   20.88    2.04
 -14  -2   4  150.80    2.49
 -14  -1   5   44.51    2.00
 -12  -4   0  304.34    2.66
 -12  -2  -4  155.34    1.97
 -11  -4  -1 2026.76    5.81
 -10  -3  -3   31.69    1.10
 -23   5   0   -0.99    1.84
 -23   8   3   44.40    1.77
 -22   3   1    9.61    2.28
 -22   4  -2  493.02    4.13
 -18   4   6   28.59    2.43
 -17  -2   1   15.23    2.15
 -16  -2  -2  304.16    3.25
 -16   2   6    7.71    2.46
 -15  -3   0   -0.76    1.71
 -13  -3  -2  473.91    3.26
 -12  -3   3  413.06    3.04
 -12   0   6  117.23    2.12
 -10  -4   0  157.84    1.80
 -23   6  -1   92.62    2.33
 -23   7   2   65.12    2.06
 -22   4   2  491.97    4.31
 -22   5   3  159.78    2.83
 -22   8   4   29.39    1.95
 -21   2  -1  449.12    4.29
 -21   2   1  462.06    4.49
 -21   4  -3   12.92    2.11
 -21   5   4   28.14    2.44
 -21   8   5   31.04    1.97
 -20   1  -1  170.85    3.21
 -20   4  -4  186.46    2.87
 -18  -1  -1  150.64    2.96
 -17   3   6  435.33    4.00
 -16  -2   2  296.05    3.36
 -16  -1  -3  119.20    2.47
 -16   0  -4  317.12    3.22
 -15  -2   3  563.43    4.08
 -14  -3  -1  143.43    2.27
 -12  -2   4  153.20    2.27
 -10  -3   3   29.92    1.17
 -10   0   6    5.25    1.20
 -22   4   0   74.56    2.58
 -22   7  -3  124.76    2.34
 -21   3  -2   45.68    2.35
 -21   3   2   44.24    2.51
 -20   1   1  167.49    3.29
 -20   2  -2  146.37    3.30
 -19   7   6   47.13    2.35
 -17  -1  -2  295.58    3.37
 -17  -1   2  304.06    3.54
 -17   1  -4   14.63    2.22
 -16  -2   0  659.36    4.52
 -15  -1   4  357.34    3.46
 -13  -2  -3  224.98    2.45
 -11  -3  -2  857.99    3.79
 -23   7   0    0.90    1.80
 -23   8  -1  197.33    2.68
 -23   9   2  150.39    2.34
 -22  10   4   46.12    1.69
 -21   4   3   12.63    2.20
 -21   7  -4    5.28    1.72
 -20   2   2  147.35    3.23
 -20   3  -3   30.95    2.25
 -20   4   4  189.14    3.20
 -19   2  -3   15.46    2.21
 -18   0   2  103.27    2.85
 -17   0  -3  713.36    4.69
 -16  -1   3  117.01    2.55
 -16   0   4  313.18    3.52
 -13  -1  -4   60.98    1.65
 -13   1   6  221.01    2.75
 -12  -3  -1  238.19    2.32
 -11  -3   2  851.71    3.91
 -22   5   1    3.29    2.21
 -22   6   2  217.33    3.16
 -22   7   3  133.39    2.53
 -22   9  -3    3.56    1.50
 -21   3   0    0.28    2.27
 -20   3   3   28.87    2.47
 -19   2   3   16.66    2.30
 -19   3   4   23.06    2.41
 -18   1   3   23.72    2.25
 -18   6   6   16.24    2.36
 -17  -1   0   -3.14    1.96
 -17   0   3  704.49    4.91
 -17   1   4   16.83    2.22
 -15  -2  -1   43.96    1.55
 -14  -2  -2  592.07    3.79
 -13  -2   3  223.85    2.53
 -13   0   5    9.71    1.88
 -23   9   0    0.11    1.60
 -23  10   1  175.64    2.42
 -21   4  -1  344.71    3.95
 -21   6  -3  105.91    2.60
 -21   7   4    6.22    1.90
 -21   9  -4   13.32    1.61
 -20   2   0  192.08    3.41
 -20   6  -4  157.04    2.93
 -19   9   6  206.83    2.74
 -18   0   0   79.10    2.58
 -16  -1  -1 1374.74    6.17
 -14  -1  -3   36.15    1.70
 -14   2   6   39.94    2.05
 -13  -1   4   61.08    1.83
 -11  -3   0    0.18    1.01
 -11  -2  -3  208.19    2.03
 -11   1   6   25.61    1.48
 -10  -3  -1   88.38    1.43
 -22   6   0   43.86    2.32
 -22   7  -1   20.91    2.35
 -22   9   3    4.24    1.65
 -22  11   3   20.50    1.71
 -21   4   1  346.39    4.04
 -21   5  -2  127.09    2.82
 -21   6   3  106.36    2.73
 -20   3  -1   11.09    2.30
 -17   5   6  696.49    4.82
 -16  -1   1 1394.90    6.37
 -15   3   6  403.75    3.78
 -14  -2   0  864.27    4.61
 -14  -1   3   34.02    1.73
 -14   0  -4   21.22    1.59
 -11  -1  -4    9.15    1.04
 -22   7   1   16.85    2.15
 -22   8   2   21.90    1.98
 -21   9   4   15.59    1.85
 -20   3   1   12.38    2.52
 -20   4  -2  149.88    3.04
 -20   5  -3  518.67    4.36
 -20   6   4  160.24    3.05
 -20   9   5    1.66    1.73
 -19   5  -4  150.60    3.03
 -18   1  -1  309.98    3.71
 -18   1   1  314.79    3.83
 -17   0   1   47.35    2.38
 -15  -1   2   93.35    2.25
 -15   0  -3  156.20    2.67
 -14   0   4   19.12    1.77
 -13  -2  -1  682.72    3.86
 -12  -2  -2    1.06    1.09
 -22   8   0  244.50    3.21
 -22  10   2   11.73    1.72
 -21   5   0    1.21    2.31
 -21   8  -3    9.12    1.92
 -21  11   4    1.66    1.53
 -20   4   2  154.13    3.29
 -20   5   3  513.08    4.61
 -20  11   5    5.49    1.54
 -19   3  -2  170.88    3.13
 -19   5   4  151.95    3.36
 -18   4  -4  785.35    5.13
 -18   8   6   60.50    2.26
 -16   0   2  138.83    2.69
 -15  -1   0    2.49    1.66
 -15   1  -4   20.24    1.77
 -12   2   6  309.28    2.94
  -9   0   5   51.96    1.40
 -22   9  -1  170.46    2.78
 -22   9   1  175.20    2.89
 -21   6  -1    9.36    2.28
 -21   6   1   11.44    2.43
 -21   7  -2   28.69    2.26
 -21   8   3    7.17    2.12
 -20   4   0   93.55    2.95
 -20   8  -4   11.26    1.90
 -19   3   2  177.17    3.37
 -19   4  -3   36.15    2.36
 -18   2  -2   53.17    2.47
 -18   3  -3  532.21    4.42
 -17   1  -2   37.21    2.12
 -17   1   2   34.54    2.35
 -17   3  -4   37.24    2.13
 -16   1  -3   23.49    1.94
 -16   2  -4  188.24    2.81
 -15   1   4   17.97    1.95
 -12  -2   0 3084.06    7.52
 -12  -1  -3  411.75    2.87
  -9  -1   4  481.37    2.72
 -22  10   0  353.12    3.51
 -22  11  -1   84.27    2.13
 -22  11   1   84.15    2.19
 -22  12   0  318.67    3.13
 -21  10  -3   24.11    1.87
 -21  12  -3    3.47    1.63
 -20   8   4   12.12    2.11
 -18   4   4  781.60    5.36
 -17   3   4   34.32    2.39
 -17   7   6  406.93    3.91
 -16   0   0  896.51    5.20
 -16   1   3   25.20    2.00
 -16   2   4  174.98    2.98
 -14  -1  -1 2087.45    6.84
 -13  -1  -2 1136.60    4.83
 -13   3   6  397.94    3.46
 -12   0  -4  112.61    1.79
 -12   1   5  286.87    2.82
 -11  -2  -1 1466.54    4.89
 -10  -2   2   14.97    0.79
 -21  10   3   21.68    1.91
 -20   5  -1   40.28    2.64
 -20   5   1   42.31    2.76
 -20   7  -3  288.37    3.55
 -20   7   3  280.51    3.67
 -20  12  -4    3.96    1.64
 -19  10   5   47.62    2.37
 -18   2   0   13.36    2.28
 -17   1   0   -1.21    1.46
 -16   6   6    3.11    2.07
 -15   5   6  605.80    4.67
 -14   4   6   10.47    1.95
 -13  -1   2 1123.79    4.86
 -12   0   4  104.18    1.90
 -10   2   6   93.74    1.73
 -21   8  -1   51.23    2.54
 -21   8   1   54.01    2.57
 -21   9  -2  170.62    2.94
 -20   6  -2   86.26    2.73
 -20   6   2   87.42    2.94
 -20  10   4   31.44    2.11
 -19   4  -1   32.53    2.55
 -19   7   4   59.80    2.62
 -15   0  -1  545.97    3.94
 -14   0  -2 1047.01    4.93
 -13  -1   0    1.01    1.29
 -13   0  -3    7.53    1.36
 -13   1  -4  108.94    2.12
 -10  -2   0 3325.14    6.98
 -10  -1   3   37.70    1.20
 -21  11  -2  107.61    2.46
 -21  13   2   47.17    2.00
 -20   6   0   93.32    2.97
 -19   5  -2  111.31    2.94
 -19   5   2  109.51    3.04
 -19   6  -3   90.68    2.82
 -18   3  -1  213.75    3.40
 -18   3   1  210.91    3.54
 -18   6  -4  672.07    4.76
 -17   2  -1   36.20    2.25
 -16   1  -1  130.37    2.60
 -16   5  -5  694.54    4.66
 -14   0   2 1041.16    5.08
 -10   1   5   89.28    1.66
 -21   9   0    2.25    2.12
 -21  10  -1  239.68    3.26
 -20   9  -3    2.73    1.97
 -20   9   3    2.83    2.19
 -19   9  -4    4.95    2.28
 -18   4  -2  167.00    3.17
 -18   6   4  668.55    5.17
 -18   9   5   27.68    2.64
 -15   1  -2   17.79    1.80
 -15   1   2   16.29    1.85
 -14   1  -3   35.59    1.71
 -14   1   3   35.28    1.86
 -14   2  -4   14.52    1.65
 -14   3   5   53.40    2.16
 -12  -1  -1 1480.91    5.22
 -11  -1  -2  994.74    4.04
 -11  -1   2 1000.58    4.18
 -11   3   6  125.87    2.08
 -21  11   0   -0.54    1.96
 -21  12  -1  176.00    2.79
 -21  13   0    2.09    1.63
 -20   7  -1   30.98    2.48
 -20   7   1   28.82    2.64
 -20   8  -2    9.42    2.29
 -20   8   2    8.89    2.41
 -20  11  -3    7.78    1.94
 -20  11   3    5.75    1.97
 -19   5   0    4.13    2.49
 -19   9   4    5.73    2.18
 -18   4   2  159.26    2.83
 -17   3  -2  492.98    4.28
 -17   3   2  508.64    4.55
 -17   4  -3  224.54    3.27
 -17   5  -4   14.58    2.16
 -17   5   4   16.83    2.40
 -16   2  -2  524.78    4.15
 -16   2   2  522.97    4.32
 -16   4  -4  882.80    5.15
 -16   8   6   81.32    2.60
 -15   2  -3  728.33    4.52
 -15   2   3  691.79    4.61
 -14   0   0  613.21    3.86
 -14   2   4   15.26    1.76
 -20   8   0  443.95    4.56
 -20  13   3  111.86    2.36
 -19  11   4   93.83    2.54
 -18   4   0   12.16    2.42
 -18  11   5    7.59    2.06
 -17   4   3  216.95    3.38
 -16   3  -3   64.58    2.31
 -16   3   3   64.42    2.43
 -16   4   4  871.71    5.47
 -15   1   0    0.54    1.73
 -13   0  -1  389.57    3.09
 -12   4   6  683.60    4.24
 -11  -1   0    2.70    1.03
 -11   0  -3  312.33    2.44
 -11   0   3  304.94    2.52
 -11   2   5   18.73    1.44
  -4   2   0 2611.37    3.20
  -1   0   7   10.28    1.29
   2   0   8  600.08    4.26
   4  -2   4   81.73    1.45
   6  -1   1 6624.74    6.59
   9   0   1 2437.27    4.57
  10   0   2   -0.09    1.00
  12   1   3  417.75    3.01
  12   1   5   21.77    1.78
  -5   1   4  110.23    0.90
  -3   0   5  312.45    1.98
  -2   3   9  347.81    3.51
   0   1  -1 3082.08    2.99
   1  -1   6  112.24    1.77
  13   2   3  222.98    2.53
  -2   0   6   11.48    1.03
   6   2  -2  780.08    1.47
   7  -1   2 3805.99    6.18
   7   0   7   24.82    1.87
   7   1   8   92.94    2.66
  12   2   6  152.28    2.87
  -2   1   7   80.51    1.80
  -2   2   8  226.81    2.65
   0  -1   5  219.17    1.89
   1   0   7    7.89    1.38
   2  -1   1 2852.45    3.32
   3   2   9  337.20    3.93
   4  -1   1  382.49    1.46
   5   2   9  264.28    3.47
   8   0   6  113.91    2.26
  11   1   2 1054.28    3.85
  -7   3   2  242.71    0.73
  -7   3   4   93.37    0.67
  -6   2   4 1696.68    2.80
   3   0   7  187.94    2.53
   5   1   8  717.48    5.05
   6  -1   5  132.82    1.78
   7  -1   4    2.83    0.81
   9   1   0    0.31    0.45
   9   2  -1  206.32    0.75
  -4   1   5  179.43    1.49
  -3   0   3  235.66    1.13
  -3   1   6   86.44    1.54
  -3   3   8   14.38    1.49
   0   2  -2 1511.88    3.04
   0   3   9  143.99    2.82
   2  -1   5  353.51    2.47
   6   0   0   46.19    0.55
   6   3   9    6.77    2.29
  10   1   1  482.07    2.24
  12   2   2    1.27    1.15
  -4   4   8    9.32    1.68
  -3   2  -1    6.24    0.40
   0   0   6   -1.10    1.05
   1  -1   4 1111.95    3.54
   2   3   9  393.92    4.15
   5  -1   2 2514.64    4.65
   5  -1   4  111.73    1.62
   6   0   6  635.48    4.01
   9   1   6    9.99    1.68
   9   2   7  229.61    3.31
   9   3   8  718.62    5.47
  10   1   5   18.08    1.61
  12   2   4  156.93    2.33
  13   3   4    9.20    1.62
  -8   4   2   60.16    0.57
  -4   1   1  391.50    0.57
   0   2   8  622.60    4.23
   6   1   7 1100.44    5.76
  11   2   5   70.71    2.09
  -4   2   6   37.39    1.22
  -1   0   5  222.61    1.82
   2   0   6   11.68    1.25
   2   2   8  228.23    3.06
   3  -1   2 2105.76    3.89
   4   0   6    2.16    1.31
   4   2   8  128.98    2.68
   7   0   5  648.49    3.77
   8   0   2  263.50    1.87
  10   3   7  156.40    2.72
  11   2   1 1464.17    3.96
  12   3   5   37.44    2.00
  13   4   5   16.89    1.94
  -5   2   5 1611.23    3.78
  -3   1   0    0.79    0.17
  -2   0   4   12.59    0.66
  -1   3   8   18.10    1.97
   2   1   7  138.42    2.26
   4   1   7  686.58    4.30
   5   4   9   24.54    2.36
   7   0   1 1162.65    2.96
   7   3   8  661.97    5.33
  10   1   3   35.67    1.30
  12   4   6   63.56    2.46
  -5   4   7  166.54    1.94
   5   0   5   41.88    1.42
   7   2   7  215.47    3.08
   8   4   8   61.81    2.67
  10   2   0 3310.67    4.69
  -6   3   5  972.44    2.88
  -5   3   6  343.13    2.19
  -1   1   6  115.77    1.68
  -1   2   7  139.17    2.11
   0   5   9   25.43    2.27
   1   0   5  217.68    1.97
   5   3   8 1501.33    7.39
   6   3  -3  360.87    1.53
   7   0   3 1822.40    4.98
   8   1   5  911.68    4.61
   9   1   4  461.41    3.16
  11   2   3  210.13    2.25
  -2   0   2 1549.21    2.30
   2   5   9    9.71    2.24
   3   0   5  298.27    2.40
   3   3   8   16.33    1.93
   4   5   9   10.73    2.38
   5   1   6  550.54    3.78
   5   2   7   33.34    1.93
   6   0   4  879.39    3.81
   8   2   6   80.91    2.17
   8   3   7  115.80    2.68
  12   3   3  418.67    3.11
  13   4   3   12.62    1.46
  -1   6   9   10.41    2.18
   1   1   6  109.87    1.83
   3   1   6  167.17    2.23
   3   2   7  532.96    3.99
   9   1   2 1211.39    3.92
   9   4   7  530.28    4.78
  10   5   7   21.15    2.26
  -4   1   3  574.33    1.63
  -3   5   8 1540.19    6.37
  -2   3   7  559.52    3.59
   0   0   4  371.98    2.05
   9   3   6  171.88    2.82
  12   4   4   10.75    1.93
  -2   1  -1 2858.04    3.45
  -2   2   6  282.67    2.33
   2   4   8  664.60    4.91
   3   6   9  735.14    5.93
   4   0   4  402.94    2.50
   6   0   2  624.99    2.53
   6   3   7  650.30    4.77
   7   5   8   19.27    1.81
  10   3   5    5.23    1.63
  10   4   6   13.89    1.99
  11   4   5   40.18    2.05
  12   5   5  140.31    2.79
  12   6   6  167.27    3.24
  -3   1   4  593.91    2.21
  -1   0   3  631.77    2.11
   4   0   0 6484.10    4.16
   6   2   6  424.03    3.38
   7   1   4  438.52    2.94
   8   1   3 1298.23    4.45
  10   2   2   17.91    1.03
  -3   4   7  272.87    2.67
   0   3   7  192.66    2.52
   0   7   9  114.34    2.97
   1   1  -2  327.00    1.28
   3   1  -2 9999.00    5.88
   4   3   7  269.40    3.22
   5   0   1  530.37    1.87
   5   5   8  197.27    3.45
  -1   8   9   73.08    2.84
   0   1   5  215.58    1.93
   0   2   6   11.39    1.24
   1   5   8  321.56    3.66
   2   1   5   94.15    1.58
   2   3   7   14.25    1.62
   3   5   8  149.43    3.04
   4   2   6  823.46    4.51
   7   2   5  676.44    4.04
   7   3   6  140.17    2.54
   8   5   7  115.16    2.90
   9   6   7  389.59    4.41
  12   4   2  902.53    4.08
  -4   5   7   72.61    1.76
  -3   3   6  976.80    4.00
  -2   6   8  618.30    4.56
   1   0   3  618.85    2.33
   2   2   6  291.54    2.73
   3   0   3  241.40    1.70
   9   2   3    8.24    1.15
  -1   0   1 3045.87    2.29
   4   0   2 3844.35    5.58
   5   1   4 1645.47    5.05
   5   4   7   74.82    2.01
   8   4   6   21.68    1.88
  11   7   6   80.72    2.81
  13   7   4   22.88    2.09
   2   6   8  253.00    3.54
   4   6   8  287.87    3.63
   7   1   2 4023.66    6.58
   9   2   1  202.27    1.62
   9   3   4   -0.24    1.28
  10   6   6  569.79    4.89
  11   4   3   27.07    1.50
  12   5   3  978.12    4.89
  12   7   5  280.49    3.68
  -4   4   6  158.92    1.85
  -1   1  -2  316.99    1.44
  -1   1   4 1107.81    3.29
   0   0   2    2.70    0.41
   1   4   7 1355.44    6.06
   5   2  -3 3546.25    4.32
   5   2   5  702.56    3.87
   5   7   8   14.95    2.33
   7   6   7  560.05    4.92
   9   4   5   20.06    1.35
  10   5   5  293.79    3.37
  11   5   4 1210.15    5.77
  11   6   5  117.40    2.71
  12   6   4  626.07    4.52
  -1   2   5   95.23    1.55
  -1   7   8   89.35    2.57
   2   0   2 1536.32    3.17
   3   3   6  964.67    4.82
   8   7   7    7.77    2.23
  -4   3   5  101.54    1.29
   1   3   6   88.90    1.83
   1   7   8  315.36    3.86
   3   0   1  610.42    1.71
   3   2   5   13.73    1.24
   3   7   8   28.01    2.28
   4   5   7  162.37    2.85
   6   2   4 2101.41    5.94
   6   4   6   11.06    1.29
  -3   6   7  650.65    4.21
  -2   8   8  183.86    3.12
   0   5   7   33.66    1.80
   1   2   5  355.75    2.52
   2   0   0 6164.30    2.86
   2   5   7   32.96    1.90
   6   3   5  645.92    3.93
   7   5   6 1021.65    5.72
  11   4   1 1997.68    5.12
   0   8   8  179.19    3.19
   4   4   6  170.79    2.49
   5   6   7  284.36    3.56
   7   2   3  480.72    2.74
   8   6   6  627.06    4.82
   9   7   6  509.20    4.66
   4   1   3   12.80    0.64
 -12  -8   4  634.34    5.78
 -12  -1   3  408.51    4.32
 -11  -9   4   16.47    2.46
 -10 -10   4  137.75    3.16
  -8 -10   4  114.03    2.80
  -2  -2   2   44.07    0.76
  -2   2   0 1028.82    1.84
 -16   0   2  143.28    3.57
 -14   5  -1   16.10    2.24
 -12 -10   4  111.06    3.40
 -10   2   2  898.22    5.00
  -8   2   2  103.65    1.91
  -4  -3   3  376.01    2.40
  -1   3  -2 9955.46    4.93
   1   1  -2  333.48    1.42
 -15   1   2   18.50    2.52
 -14  -1   3   36.26    2.65
 -12  -4   4   11.74    2.30
 -12   2   2  512.54    4.38
 -11   0   3  310.39    3.61
  -9   0   3  775.07    4.55
  -6  -8   4 1286.88    5.43
  -6  -1   3  219.81    2.11
  -3  -4   3  248.44    1.80
   1   0  -1 3107.51    3.34
 -13   0   3    8.02    2.16
  -9   4   1  361.97    2.91
  -9   5   0    0.44    1.10
  -6 -10   4   70.94    2.03
   0   2  -2 1544.84    2.52
 -14   2   2   37.34    2.51
 -13  -3   4    8.10    2.42
 -13   5   0    1.30    1.72
  -3   3   0    1.32    0.44
  -1  -3   2 2062.94    3.30
 -16   4   0  441.99    4.72
 -12  -2   4  150.89    3.23
 -12   1   3  668.80    5.26
 -11   3   2  591.83    4.39
 -10  -2   4    9.38    1.85
 -10   1   3   53.79    1.73
  -9   3   2   20.92    1.56
  -7  -3   4   24.97    1.61
  -6  -4   4 4078.47    9.26
  -5  -9   4   21.83    1.53
  -2  -9   3   78.56    1.07
  -8  -2   4  206.96    2.81
  -8   1   3 1647.98    6.26
  -5  -5   4  324.33    2.73
  -2   4  -4 1130.56    2.87
 -15   4   1  141.13    3.29
 -15   5   0    1.86    2.15
 -14  -2   4  149.38    3.67
 -14   1   3   36.06    2.68
 -11  -1   4   11.23    2.10
  -9  -1   4  461.73    4.06
  -6   6  -2  112.56    0.90
  -3   2   1    6.09    0.57
  -2  -5   3 1416.33    3.65
  -2   1   1 2870.99    3.92
 -11  -8   5  175.30    3.62
 -11   2   3  300.18    3.61
  -4  -8   4 1781.14    5.46
 -13   2   3  149.33    3.24
 -12  -9   5   70.14    3.30
 -12   0   4  104.07    2.95
 -12   4   2 1037.23    6.01
 -10  -9   5   40.20    2.59
  -9   2   3   75.72    1.81
  -6  -2   4 2112.90    6.77
  -6   1   3   10.44    1.29
  -3  -2   3 2983.32    5.89
 -16   9   7   42.00    2.89
 -16  10   6   57.51    3.36
 -16  11   5   25.95    2.85
 -16  12   2  133.07    3.51
 -15  12   1    4.85    2.99
 -15  12   3  373.07    4.74
 -13  12   3   31.16    2.79
 -11  12   1  691.90    5.10
  -8  11   3  147.40    2.49
  -6   8  -2  154.99    1.70
  -6  10   2 1525.14    5.97
  -4   7   5 1605.09    5.76
  -4   8   0  163.36    1.69
  -3   6  -1   51.34    0.82
 -19  11   2   62.57    2.80
 -17  11   4  191.37    3.75
 -16  11  -1  244.66    3.60
 -14   5   9    4.43    2.48
 -14   9   7   81.50    3.35
 -14  10   6   14.78    2.89
 -14  12   2   34.74    2.84
 -12   5   9  273.89    4.01
 -12  10   6   22.41    2.86
 -12  12   2    8.49    2.41
 -11   7   8  165.48    3.67
 -10  10  -2   65.02    1.82
  -9   8   7   20.58    2.45
  -9  10   5   43.78    2.54
  -5   7  -2  794.21    2.95
  -4   6  -2  114.49    1.08
  -4   7  -1  465.78    2.32
  -1   3   4 1179.24    3.34
 -18  11   1   99.66    3.15
 -18  11   3   72.08    3.00
 -17   8   7   26.89    2.64
 -17  11   0   -0.61    2.39
 -15   7   8    9.95    2.78
 -14  11  -1 1667.80    7.41
 -12  11  -1  711.58    4.76
 -11   4   9    6.88    2.83
 -11  11   4   23.58    2.58
  -9   9   6   35.88    2.45
  -9  11   2  542.35    4.40
  -8   7   7  180.78    3.25
  -8  10   4  350.89    3.77
  -7  10   1  686.07    4.12
  -7  10   3 1628.64    6.63
  -4   3   7   94.18    1.69
  -4   8   2  347.38    2.61
 -15  11   4  252.90    4.28
 -13  11   4    6.24    2.61
 -12  10  -2   59.21    2.03
 -11   8   7   66.53    3.07
 -11  10   5  227.62    3.80
 -10   6   8   41.08    2.68
 -10  11   3  165.44    2.81
  -9  10  -1  676.45    4.01
  -8  10   0 1370.66    5.60
  -5   4   7  158.81    2.28
 -19  10   3  281.42    4.11
 -18  10   4  146.58    3.58
 -16   6   8   32.16    2.86
 -16  11   3   44.42    2.91
 -15   8   7    6.37    2.83
 -15  11   0   -3.23    2.37
 -13   4   9  134.63    3.38
 -13   8   7  158.53    3.85
 -13  10   5  108.06    3.44
 -13  11   0    1.52    2.21
 -12  11   3   70.97    2.89
 -11   9   6  193.49    3.71
 -11  11   2  301.65    3.85
  -7   9   4   18.70    1.82
  -6   5   7  282.46    3.08
  -6   9   1  845.80    4.19
  -3   3   6  940.29    3.78
  -2   5   3 3465.91    6.38
 -19  10   1  225.88    3.84
 -17  10  -1   16.06    2.39
 -15   9   6   27.77    2.28
 -15  11   2  788.61    6.26
 -14  11   1 1699.06    8.32
 -13   9   6   20.25    2.90
 -13  11   2  679.99    5.65
 -12   6   8  171.80    3.79
 -12  11   1  724.08    5.37
  -9  10   3 1217.83    6.30
  -8  10   2  830.56    4.89
  -7   3   8   29.12    2.15
  -7   7   6 1305.79    6.27
  -7   8   5  965.11    5.39
  -4   7   3  192.99    2.10
  -3   6   3  350.79    2.39
  -2   5   1  155.73    1.31
 -20   9   3    3.33    2.38
 -18  10   0 1084.14    6.68
 -17   5   8   16.82    2.77
 -16   7   7  261.07    4.31
 -16  10   4   83.62    3.37
 -11  10  -1  839.59    4.86
 -10   8   6    4.36    2.32
 -10   9   5   17.58    2.42
  -9  10   1  650.26    4.40
  -8   9  -1   10.79    1.29
  -7   9   0    0.98    1.22
  -6   6   6   74.89    2.08
  -6   8   4 1346.88    5.72
  -5   8   1  593.32    3.27
  -4   4   6  154.31    1.98
  -3   4   5  110.10    1.54
 -20   9   1  374.01    4.43
 -19   7   6   55.97    2.97
 -17  10   3 1103.44    7.40
 -16   8   6   82.49    3.36
 -15  10  -1  214.16    3.41
 -13  10  -1  721.99    4.95
 -12   7   7  236.81    4.06
 -12  10   4   27.40    2.07
 -11   5   8  316.03    4.27
 -10  10   0 1775.40    6.91
  -6   7   5  357.57    3.10
  -5   7   4    5.07    1.29
  -4   1   7 1372.74    4.65
  -4   5   5 3719.73    8.09
  -4   6   4 4394.27    8.68
  -4   7   1  470.57    2.67
  -3   5   4    8.76    0.95
  -3   6   1   51.34    1.02
 -20   8   4   12.91    2.51
 -19   9   0    1.09    2.39
 -17  10   1   20.05    2.86
 -16  10   0  100.42    3.12
 -15   5   8  393.34    4.86
 -15  10   3   70.50    3.23
 -14   8   6   13.59    2.92
 -13   5   8  525.77    5.41
 -12   8   6    5.04    2.65
 -12   9   5    8.00    2.58
 -11   9  -2  531.87    3.71
 -11  10   3   87.81    2.82
 -10  10   2   65.49    2.42
  -9   9   4   29.08    2.24
  -8   8  -2    2.70    1.02
  -6   8   0   62.29    1.42
 -18   9   3   39.25    2.87
 -17   9   4  235.05    4.29
 -16  10   2  304.25    4.39
 -15  10   1  206.94    3.80
 -14  10   0  569.31    4.96
 -13  10   3    9.93    2.47
 -12  10   2   59.04    2.67
  -9   8   5  186.35    3.17
  -6   8   2  149.28    2.12
 -18   5   7    5.47    2.67
 -17   7   6  412.51    5.21
 -17   8   5  243.98    4.46
 -16   4   8   24.57    2.95
 -15   6   7   18.93    3.02
 -14  10   2  372.58    4.56
 -13  10   1  725.31    5.56
 -12   4   8   79.69    3.45
 -11   6   7  993.46    6.65
 -10   9  -1  183.18    2.48
  -9   3   8    7.30    2.11
  -8   8   4   60.42    2.18
  -7   4   7    7.45    1.74
  -6   3   7  642.26    4.04
  -5   7   0    0.76    0.84
 -20   8   0  445.43    4.69
 -19   8  -1   97.61    3.07
 -18   9   1   42.94    3.06
 -17   3   8    1.14    2.63
 -17   9   0   -2.52    2.89
 -16   9  -1  612.20    5.08
 -15   7   6  419.73    5.30
 -15   8   5   72.01    3.29
 -14   4   8   66.57    3.26
 -13   9   4  253.67    4.14
 -11   7   6   11.98    2.58
 -11   8   5    5.04    2.45
 -10   9   3    9.01    2.07
  -9   9   0    1.05    1.43
  -9   9   2  139.46    2.55
  -8   2   8  113.21    2.47
  -8   6   6  342.93    3.67
  -8   7   5   10.75    1.89
  -7   7  -2  583.37    2.93
  -5   7   2  778.85    3.73
  -4   6   0   76.76    1.12
  -2   4   2   76.35    1.00
 -21   7   0    1.70    2.43
 -19   8   3  174.70    3.83
 -18   6   6   14.47    2.90
 -17   9   2  153.56    3.72
 -16   5   7   64.34    3.69
 -16   9   3    0.65    2.64
 -14   9  -1  776.81    5.27
 -13   7   6   19.42    2.87
 -13   8   5  550.62    5.46
 -12   9  -1  562.38    4.26
 -10   8  -2  365.48    3.06
  -7   5   6 2184.85    7.62
  -7   6  -3  926.68    3.18
  -7   8   1   21.86    1.39
  -3   5   0    0.94    0.52
  -3   5   2   21.56    0.86
  -2   1   5  355.75    1.91
 -19   5   6   61.85    3.12
 -19   7   4   60.57    3.09
 -19   8   1  101.65    3.37
 -16   9   1  608.05    5.61
 -15   3   8   18.34    2.92
 -15   9   0    1.15    2.41
 -15   9   2  114.73    3.35
 -14   9   3   67.69    3.02
 -12   5   7    4.97    3.07
 -12   9   3   37.59    2.04
 -11   9   0    0.83    1.78
 -10   9   1  189.13    2.84
  -7   6   5 1161.38    5.54
  -7   7   4   13.37    1.57
  -6   7   3 1894.91    6.23
  -4   2   6   37.08    1.21
 -20   7   3  276.03    4.25
 -19   6   5  147.13    3.78
 -18   8   0   12.13    3.03
 -17   4   7   74.60    3.26
 -16   6   6    2.38    2.99
 -16   7   5  269.61    4.56
 -16   8   4  105.57    3.02
 -14   5   7   77.76    3.33
 -14   9   1  798.50    5.95
 -13   9   2  273.38    3.96
 -12   8  -2  477.37    3.82
 -10   6   6  913.67    6.03
 -10   7  -3  397.27    2.80
  -9   4   7 1785.58    7.79
  -9   8  -1  272.61    2.61
  -9   8   3   18.32    1.89
  -8   8   0   33.45    1.48
  -8   8   2    2.74    1.50
  -6   6  -2  108.12    1.35
  -5   6  -1    9.42    0.73
  -5   6   3 1647.96    5.36
  -2   3   3 2968.42    5.26
 -21   6   3  107.01    3.30
 -20   5   5  155.00    3.72
 -20   6   4  156.51    3.72
 -20   7   1   30.29    2.87
 -18   8   2   11.69    2.73
 -17   8  -1   94.29    2.98
 -17   8   3  333.33    4.73
 -16   2   8   17.87    2.89
 -14   7   5   48.70    3.02
 -14   8  -2  420.94    3.91
 -14   8   4  229.71    4.07
 -12   7   5   50.78    2.78
 -10   2   8  823.25    5.65
  -6   5  -3 1143.72    3.11
  -6   5   5 4547.99    9.87
  -6   6   4 3205.18    8.11
  -6   7   1   89.34    1.60
  -4   5   3  346.75    2.38
  -3   2   5  260.94    1.93
  -2   2   4  394.59    2.00
 -21   5   4   23.92    2.72
 -18   3   7   53.82    3.20
 -17   1   8  409.77    4.96
 -17   5   6  720.17    6.57
 -17   7   4    1.09    2.97
 -17   8   1   92.47    3.26
 -15   4   7  261.68    4.55
 -14   2   8  118.22    3.55
 -12   2   8   76.37    3.08
 -11   8   3  454.12    4.36
  -9   5   6  334.55    3.78
  -9   7   4   92.30    2.40
  -5   4   5 5122.71    9.65
  -5   5   4  297.48    2.52
  -4   3   5  102.05    1.56
  -4   5  -1   21.93    0.65
  -3   4   3  379.67    2.20
 -19   7   0   -3.59    2.58
 -19   7   2   50.80    3.16
 -17   6   5  283.11    4.71
 -16   8   0   57.35    2.91
 -16   8   2  299.70    4.41
 -15   8  -1   46.12    2.51
 -11   8  -1  270.49    2.95
 -10   8   0   17.10    1.63
 -10   8   2  368.00    3.65
  -9   6   5  176.69    2.96
  -9   7  -2  499.54    3.07
  -9   8   1  271.87    2.75
  -7   7   2  569.15    3.59
  -6   1   7 2975.96    7.88
  -5   5  -2 1219.01    3.25
  -5   6   1    9.13    0.93
  -4   4   4 1283.19    4.40
  -3   3   4  696.69    2.96
 -20   6   2   86.20    3.22
 -18   4   6   25.56    3.08
 -18   6   4  672.82    6.34
 -18   7  -1    9.85    2.56
 -16   3   7   51.26    3.34
 -15   1   8  278.07    4.43
 -15   5   6  597.60    6.03
 -14   8   2  409.34    4.63
 -13   8  -1  788.38    5.07
 -11   1   8    6.80    2.81
 -11   5   6  602.50    5.24
  -7   7   0    0.65    1.02
 -19   3   6  189.56    4.08
 -18   5   5  380.54    5.17
 -18   7   1    5.85    2.77
 -16   0   8  101.14    3.70
 -16   7   3   17.01    2.83
 -15   6   5   92.01    2.88
 -15   7  -2   56.21    2.66
 -13   5   6  135.81    3.59
 -13   6   5  844.48    6.44
 -13   8   1  790.77    5.63
 -12   8   0  665.33    4.76
 -11   8   1  278.92    3.33
  -8   6   4 1357.20    5.98
  -4   5   1   23.19    0.86
 -21   5   0   -0.87    2.57
 -21   5   2  125.40    3.41
 -19   4   5  340.86    4.97
 -19   5   4  147.06    3.96
 -19   6  -1    4.97    2.58
 -17  -1   8  190.10    3.85
 -17   7   0   -2.54    2.50
 -17   7   2   29.06    2.96
 -16   4   6    4.63    2.97
 -11   7  -2  406.03    3.21
 -10   7   3  396.87    3.83
  -8   7   1   70.79    1.76
  -7   6   3  931.77    4.55
  -6   6   2  102.97    1.70
  -3   4   1  118.22    1.16
 -22   4   0   72.35    3.07
 -21   4   3   13.36    2.73
 -20   3   5   74.82    3.28
 -20   4   4  182.05    4.04
 -19   6   1    6.83    2.85
 -16   5   5  679.64    6.40
 -14   0   8   72.86    3.19
 -12   0   8  485.41    5.08
 -10   4   6 1919.95    8.21
  -9   2   7   89.49    2.49
  -9   7   2  501.45    3.78
  -6   6   0  220.63    1.94
 -21   3   4    7.72    2.72
 -18   6   2   12.70    2.93
 -17   3   6  441.50    5.52
 -17   6   3  196.44    4.14
 -14   4   6   10.17    2.87
 -11   6  -3   14.14    1.53
 -10   6   4   66.27    2.33
 -10   7  -1   46.80    1.67
  -9   7   0   -0.44    1.31
  -8   6  -2   47.66    1.20
  -7   5   4    4.28    1.35
  -6   2   6 1497.27    5.62
  -4   0   6    1.20    0.82
 -21   4  -1  337.09    4.39
 -18   2   6   62.17    3.32
 -18   6   0   19.13    2.90
 -17   4   5  279.70    4.72
 -16  -2   8  107.33    3.70
 -16   6  -2   90.09    2.99
 -15  -1   8  172.69    3.82
 -14   5   5  866.14    6.64
 -13   7   2  275.85    3.81
 -12   5   5  849.91    6.14
 -12   7  -1   23.19    1.85
 -11   7   2  412.11    3.92
 -10   7   1   47.29    1.92
  -8   1   7  883.46    5.08
  -6   5   3 1134.32    4.57
 -19   5   2  115.19    3.68
 -18   5   3  711.10    6.49
 -17   6  -1   69.72    2.93
 -15   3   6  397.23    5.16
 -15   6   3   65.58    3.10
 -13   7   0    0.42    2.00
 -12   7   1   22.75    2.05
 -11   7   0    2.66    1.65
  -7   6   1  170.81    2.01
  -6  -1   7 1099.62    4.77
  -6   3   5  973.50    4.49
  -6   4   4 2421.21    6.73
  -5   5   0    1.07    0.68
 -20   4   2  147.37    3.76
 -19   5   0    1.69    2.78
 -18  -1   7  463.37    5.38
 -18   3   5  493.15    5.80
 -17   6   1   67.77    3.14
 -16   6   2   88.04    3.30
 -15   4   5  345.48    4.80
 -14   1   7  204.39    4.07
 -13   3   6  399.03    4.77
 -13   6   3    9.05    2.33
 -10   1   7    7.86    2.12
  -9   4   5  315.70    3.43
  -9   5   4   18.65    1.76
  -8   5  -3 2070.58    4.99
  -8   6   2   46.21    1.61
  -5   2   5 1677.41    5.34
  -4   4   2  119.38    1.36
 -22   2   2  129.62    3.53
 -21   0   5   19.72    2.84
 -19   2   5  207.74    4.38
 -19   4   3   34.04    3.20
 -16   2   6    6.12    3.01
 -14   6  -2  290.77    3.38
 -12  -2   8  888.78    6.34
 -12   1   7    7.21    2.56
 -10   6  -2   12.07    1.24
  -8   6   0   39.64    1.36
  -5   4   3  387.86    2.46
  -4   1   5  184.77    1.84
  -3   0   5  303.77    1.89
  -3   3   2 1183.44    3.33
 -22   1   3   -0.18    2.54
 -21   2   3    3.23    2.76
 -20   3   3   31.30    3.14
 -20   4   0   95.19    3.33
 -18   5  -1    1.05    2.44
 -18   5   1    4.26    2.82
 -15   0   7   39.73    3.20
 -15   6  -1  151.63    3.09
 -15   6   1  155.82    3.42
 -14   6   2  292.43    4.02
 -13   5   4    2.88    2.35
 -12   6  -2 1257.04    5.55
 -11   5   4  584.59    4.75
 -10   6   2   12.07    1.67
  -7   5  -2  985.21    3.48
  -6   5  -1  225.81    1.74
  -5   3   4    4.43    0.94
 -20  -2   6   -0.84    2.78
 -19   4  -1   30.86    3.23
 -18   0   6  319.74    4.88
 -17   1   6  164.93    4.06
 -17   5   2   19.96    2.78
 -16  -1   7  166.39    4.32
 -16   3   5  545.99    5.90
 -16   4   4  864.32    6.94
 -14   2   6   36.94    3.04
 -14   5  -3   45.23    2.01
 -13   6  -1  681.55    4.74
 -12   6   2 1228.88    6.47
  -9   0   7   92.58    2.44
  -9   6   1  237.41    2.44
  -8   3   5  517.53    3.83
  -8   5   3 2038.16    6.68
  -6   5   1  234.20    2.03
  -4   2   4   70.01    1.20
  -4   3   3  248.31    1.86
  -4   4   0   26.82    0.61
 -19  -1   6   19.62    2.92
 -19   4   1   29.69    3.04
 -18  -3   7   42.49    3.09
 -18   4  -2  163.62    3.47
 -17   2   5  113.89    3.80
 -14   5   3   44.85    2.84
 -13   0   7    6.20    2.67
 -13   6   1  659.24    5.04
 -12   2   6  301.73    4.13
 -12   5  -3 1580.36    5.93
 -11   0   7   42.70    2.61
 -11   6   1  122.48    2.46
 -10   2   6   93.86    2.57
 -10   5  -3 1595.35    5.13
 -10   6   0  238.36    2.69
  -8  -1   7  286.07    3.27
  -8   4   4 1816.34    6.58
  -7   1   6  119.27    2.12
  -7   5   2  983.85    4.23
  -3   1   4  592.33    2.51
  -3   2   3  129.88    1.24
 -22   1   1    8.76    2.62
 -21   2  -1  467.49    5.12
 -21   2   1  447.24    5.24
 -20   3  -1   15.09    2.82
 -20   3   1   12.50    2.96
 -18   4   2  160.99    3.86
 -17   3   4   33.14    3.33
 -16   5   1   85.85    3.17
 -15   1   6   20.57    3.02
 -15   5   2   66.82    2.94
 -14   4   4 1150.57    7.30
 -12   5   3 1577.11    7.47
  -6   0   6  646.68    3.74
 -20  -1   5  139.16    3.85
 -19   3   2  171.63    4.07
 -18   2   4  450.94    5.66
 -18   3   3  520.15    5.84
 -14  -1   7  105.73    3.52
 -12   4   4  776.19    5.61
 -10   4   4  346.91    3.57
  -7   2   5  792.46    4.28
  -7   4  -3  447.80    2.18
  -7   4   3  447.01    3.09
  -7   5   0   -0.51    0.90
  -5  -1   6  529.70    3.09
  -4  -2   6  802.41    3.28
 -22  -1   3    8.19    2.62
 -22   0   2    1.10    2.65
 -21   1   2   49.57    3.24
 -20   0   4   29.60    3.06
 -20   2  -2  151.94    3.60
 -19   1   4    2.00    3.05
 -18  -5   7   12.60    2.82
 -16   0   6  123.61    3.83
 -15  -2   7    5.79    2.90
 -15   2   5  308.53    4.68
 -15   4   3 1090.97    7.23
 -15   5   0   -0.18    2.26
 -13   1   6  217.85    3.95
 -13   5  -2  786.15    4.75
 -13   5   2  760.45    5.46
 -10  -1   7  194.22    3.16
  -9   5  -2  193.73    1.97
  -9   5   2  189.83    2.28
  -8   5   1  110.42    1.81
  -5   4  -1 1172.70    3.30
  -5   4   1 1166.70    3.75
 -21   0   3    2.39    2.74
 -20   1   3   32.87    3.14
 -18  -2   6  324.06    4.92
 -17  -4   7    6.98    2.88
 -17  -1   6  163.90    4.14
 -17   4   1   10.20    2.69
 -16  -3   7  196.20    4.17
 -16   4  -2  169.10    3.48
 -16   4   2  174.53    3.79
 -15   3   4  123.66    3.50
 -14   5  -1   14.75    2.10
 -11   5  -2  728.28    4.04
 -11   5   2  724.08    4.61
  -8   5  -1  107.05    1.58
  -6   4  -2   33.88    0.88
 -22   0   0  392.40    4.98
 -16   1   5   68.19    3.42
 -16   3   3   62.06    3.13
 -14   0   6    0.37    2.74
 -13  -2   7   66.49    3.11
 -13   2   5   27.43    2.63
 -13   5   0   -0.97    1.92
 -12   5   1  130.89    2.62
 -10   5   1  202.04    2.58
  -9  -2   7  223.37    3.05
  -9   4   3   24.94    1.62
  -9   5   0   -0.13    1.16
  -6   1   5  136.24    1.91
 -20  -3   5    2.61    2.79
 -18   3  -1  217.00    4.00
 -18   3   1  206.58    4.05
 -17  -6   7   22.47    3.20
 -17   0   5   94.85    3.69
 -17   3   2  508.20    5.51
 -16   2   4  177.21    4.00
 -16   4   0  436.50    4.75
 -14  -3   7   73.71    3.62
 -13   4  -3  240.94    2.97
 -11  -2   7  149.71    3.20
 -11   2   5   17.27    2.10
 -11   3   4  234.52    3.30
 -11   5   0    1.12    1.51
  -9   3   4   19.24    1.66
  -6   2   4 1707.42    5.43
  -6   3   3  132.30    1.74
 -22  -1  -1  206.09    3.95
 -22  -1   1  200.48    4.01
 -21   0   1  175.30    3.97
 -19  -5   6  117.71    3.58
 -19  -2   5   11.37    2.94
 -19   2  -1   42.47    3.09
 -19   2   1   37.07    3.08
 -18  -1   5    5.43    2.97
 -17   1   4   14.37    3.08
 -17   3  -2  508.50    4.89
 -16  -5   7   94.50    3.46
 -16   3  -3   61.25    2.54
 -15  -4   7   55.03    3.21
 -15  -1   6  199.37    4.13
 -14   1   5   26.81    2.72
  -8   4   2   62.87    1.63
  -6   4   0  241.24    1.85
  -5   0   5   44.33    1.35
  -4   3   1 2936.79    5.23
 -22  -2   2    8.51    2.67
 -21  -1   2  142.48    3.78
 -21   0  -1  188.57    4.05
 -20  -2   4    6.08    2.98
 -20   1  -1  166.52    3.88
 -19  -1   4    7.07    3.02
 -19   1   2  105.19    3.65
 -18   0   4   63.61    3.47
 -18   1   3   26.92    3.19
 -18   2   2   52.31    2.56
 -17   3   0    0.21    2.53
 -16  -2   6  151.99    4.06
 -14   4  -2 1143.02    5.94
 -12  -3   7   61.30    2.90
 -12   4   2 1006.24    5.78
 -11   4  -3  232.80    2.37
  -7  -1   6  627.83    3.88
  -7   4   1   10.25    1.02
  -5   3   2   66.08    1.03
 -20  -5   5  325.52    4.69
 -20  -1   3    5.43    3.07
 -20   0   2   20.97    3.03
 -19   0   3  106.32    3.82
 -18   2  -2   53.34    2.90
 -17   2  -3   84.71    3.08
 -16   3   1  257.43    4.03
 -15   0   5  110.10    3.60
 -14   4   0  158.60    3.05
 -13  -1   6   49.20    2.88
 -13   4   1  927.92    5.68
 -12   1   5  279.46    3.86
 -10  -3   7  159.54    2.98
 -10   4   2  191.55    2.37
  -8   3   3 1782.68    6.11
  -4  -1   5  417.47    2.43
 -21  -1  -2  149.17    3.68
 -20   0  -2   21.03    2.81
 -19   1  -2  107.40    3.37
 -18   2   0   14.32    2.75
 -15   1   4   19.90    2.82
 -13  -4   7   78.76    3.14
 -12   4  -2 1011.73    5.01
 -10   3   3   43.65    1.91
  -9  -1   6    7.95    1.76
  -8   2   4  575.66    3.75
  -8   4  -2   61.49    1.21
  -7   4  -1    9.94    0.83
  -6  -2   6  435.14    3.09
  -5   1   4  109.70    1.49
  -5   2   3 1398.29    4.32
 -22  -3   1  195.90    3.96
 -21  -1   0    3.03    2.87
 -20   0   0   77.18    3.45
 -19  -4   5  199.66    4.22
 -19   1   0    1.44    2.82
 -18  -6   6   18.91    2.99
 -18  -3   5   55.91    3.46
 -18   1  -3   26.02    2.65
 -17  -2   5  696.89    6.59
 -17   2   1   36.92    2.87
 -16  -1   5  116.86    3.70
 -15  -6   7  283.48    4.46
 -14  -5   7  136.68    3.62
 -14   3  -3  380.05    3.58
 -12   4   0  775.29    4.82
 -11  -4   7  244.99    3.93
 -11   4   1  747.05    4.56
 -10   2   4   17.58    1.79
 -10   4  -2  191.25    2.13
  -9   4   1  332.95    2.70
  -8   4   0 1345.03    4.76
  -3  -2   5   14.47    0.66
 -22  -4   2    7.68    2.59
 -22  -3  -1  198.12    4.20
 -21  -4   3   79.67    3.32
 -20  -4   4   11.20    2.99
 -17  -5   6  329.70    4.98
 -16   2   2  518.91    5.02
 -13   0   5    6.94    2.45
 -11   4  -1  751.99    4.32
 -10   4   0   28.57    1.50
  -9   4  -1  347.07    2.65
  -4   2   2 4912.67    6.93
 -21  -3   2   35.69    3.16
 -21  -2   1  118.04    3.63
 -20  -1   1  238.67    4.49
 -19  -3   4  146.86    4.11
 -19   0   1  331.25    4.88
 -18  -8   6   16.50    2.89
 -18  -2   4   32.93    3.29
 -17  -1   4  330.49    5.01
 -17   1   2   36.21    3.06
 -14   3   1  395.57    4.20
 -13   1   4  105.11    3.02
 -11   0   5  106.63    2.73
 -11   3   2  551.47    4.12
  -4   0   4  406.99    2.26
 -20  -2   2   18.36    3.14
 -20  -1  -1  247.25    4.39
 -19  -6   5  234.02    4.40
 -19  -1   2  935.93    7.44
 -19   0  -1  348.43    4.80
 -18   0   2  107.61    3.71
 -16   2  -2  535.67    4.81
 -14  -7   7    8.75    2.75
 -14  -1   5   42.38    2.90
 -12   3  -3  718.91    4.10
 -10  -5   7   19.09    2.14
 -10  -2   6   68.69    2.38
  -9   0   5   52.79    1.97
  -9   3   2   19.95    1.44
  -7   1   4    2.74    1.16
  -7   2   3   27.05    1.26
  -6   3   1  132.92    1.49
  -5   3   0    0.13    0.39
  -4   1   3  564.74    2.51
 -22  -5   1    2.77    2.65
 -20  -6   4   19.35    2.93
 -18  -5   5  202.47    4.38
 -17  -7   6  696.72    6.38
 -16   2   0  412.13    4.30
 -15  -2   5   30.25    3.05
 -14   0   4   20.35    2.63
 -14   2   2   39.02    2.52
 -13   3  -2   44.30    1.96
 -13   3   0    0.90    1.81
 -12   3   1  206.43    2.93
 -11   2   3  290.35    3.34
  -9   2   3   76.71    1.91
  -8   3  -3 1787.99    4.61
 -21  -6   3   32.42    2.88
 -21  -3  -2   34.69    2.98
 -21  -3   0    0.12    2.89
 -19  -8   5    6.73    2.92
 -17  -9   6  127.27    3.90
 -17  -4   5 1123.42    8.04
 -17   1   0   -0.63    2.59
 -16  -6   6   45.86    3.31
 -16  -3   5  207.15    4.23
 -15  -5   6  151.46    3.97
 -14  -4   6    4.13    2.79
 -12  -1   5   19.89    2.35
  -8   3   1  361.62    2.67
  -3  -1   4 1199.41    3.35
 -21  -5   2   35.67    3.08
 -21  -4   1  176.45    4.11
 -20  -5   3   99.19    3.61
 -20  -2  -2   20.33    2.98
 -20  -2   0  521.66    5.83
 -19  -5   4   50.93    3.37
 -19  -1  -2  996.49    7.10
 -19  -1   0   -1.82    2.84
 -18   0  -2  104.77    3.34
 -16   1  -3   22.84    2.32
 -16   1   1  129.71    3.35
 -15  -1   4  366.01    4.83
 -15   1   2   16.06    2.61
 -12   2   2  502.37    4.20
 -12   3  -1  204.83    2.73
 -11   3  -2  578.36    3.74
 -10   3   1 1166.54    5.12
  -7  -3   6  139.81    2.12
  -6   3  -1  136.38    1.33
 -20  -4   2   37.17    3.28
 -20  -3   1   82.71    3.63
 -18  -4   4  551.80    6.05
 -17  -3   4  154.39    4.11
 -17   0  -3  707.71    5.76
 -17   0   1   43.12    2.95
 -16  -2   4  337.60    4.86
 -15   0   3  156.12    3.16
 -13  -2   5   13.20    2.49
 -12   0   4  103.91    2.77
 -12   1   3  655.04    4.88
 -11   3   0    0.80    1.39
 -10  -1   5   19.44    1.93
  -7   3  -2  250.50    1.78
  -7   3   0    0.98    0.80
  -6   0   4  930.32    4.01
  -6   2   2  385.88    2.41
 -19  -4   3    6.14    2.22
 -19  -3   2  198.85    4.32
 -19  -2  -3  428.19    4.97
 -19  -2   1  277.02    4.65
 -18  -3   3    8.86    3.06
 -18  -1  -3   31.36    2.75
 -18  -1   1  153.78    3.88
 -17  -6   5  455.52    5.62
 -17  -2   3  789.63    6.79
 -17  -1   2  304.28    4.67
 -16  -1   3  119.34    3.57
 -16   0   2  141.33    3.08
 -16   1  -1  132.00    3.24
 -15  -7   6  453.70    5.60
 -14  -3   5   70.33    3.11
 -13   2  -3  155.09    2.46
 -13   2   1  206.60    3.12
 -12  -4   6   63.54    2.86
 -10   2   2  867.23    4.69
 -10   3  -1 1194.28    4.94
  -9   3  -2   19.85    1.10
  -9   3   0    1.30    1.12
  -8   3  -1  365.34    2.46
  -6   1   3   10.50    0.95
  -5  -2   5  758.31    3.43
 -21  -6   1   91.05    3.78
 -21  -5  -2   34.06    2.91
 -21  -5   0   -2.80    2.83
 -20  -7   3  128.22    3.78
 -18  -9   5   13.88    2.92
 -17   0  -1   44.01    2.84
 -16  -5   5   80.05    3.50
 -15  -4   5   77.98    3.36
 -14  -6   6   39.12    3.06
 -10   1   3   52.17    1.89
  -8   0   4   13.49    1.35
  -6  -4   6   12.56    1.18
 -18  -6   4  642.68    6.46
 -18  -1  -1  149.52    3.74
 -15   1  -2   15.35    2.19
 -14   1   1  181.77    3.22
 -13   1   2  724.25    5.03
 -13   2  -1  212.77    2.96
 -11  -2   5   71.73    2.46
 -11   2   1 1554.51    6.30
 -10  -4   6   12.67    2.01
  -8  -4   6   24.13    1.68
  -8   1   3 1622.40    5.72
  -5   2   1   54.81    0.86
 -20  -9   3   64.05    3.16
 -20  -5   1    8.78    2.90
 -20  -4   0  345.40    5.07
 -19  -9   4    2.30    2.72
 -19  -6   3   59.12    3.42
 -16   0   0  890.86    6.31
 -15  -9   6  425.69    5.19
 -14  -2   4  156.22    3.50
 -14   1  -3   36.82    2.03
 -12   2  -2  512.12    3.83
 -12   2   0 1518.13    6.41
 -11   2  -3  296.41    2.75
  -9  -2   5  204.54    2.79
  -7  -2   5  691.02    3.89
 -21  -8   1   99.68    3.40
 -21  -7   0    3.60    2.73
 -20  -5  -3   99.09    3.37
 -19  -3   0    1.19    2.87
 -18  -5   3  205.18    4.34
 -18  -2   0   73.01    3.34
 -16  -4   4  850.29    6.98
 -16   0  -2  140.22    3.18
 -15  -3   4   45.28    2.39
 -14  -8   6   58.72    3.12
 -14   0   2 1084.37    6.60
 -13  -7   6   47.41    3.32
 -12  -6   6  161.51    3.42
 -12  -3   5   39.05    2.51
 -11  -1   4   10.18    1.92
  -9   2   1  128.17    1.93
  -7   2   1  342.24    2.35
  -5  -1   4 1623.03    4.73
  -4  -3   5  101.37    1.31
 -21  -7  -2   51.65    3.11
 -19  -4   1    2.30    2.93
 -18  -8   4  502.66    5.83
 -18  -4   2  178.72    4.24
 -18  -3   1  240.72    4.34
 -18  -2  -2   63.72    3.28
 -17  -4   3  363.08    5.14
 -16  -3   3   97.14    3.46
 -16  -1   1 1357.80    7.83
 -15  -6   5  481.54    5.55
 -15  -2   3  579.40    5.55
 -15  -1   2   89.70    3.08
 -14  -5   5  277.91    4.38
 -14   1  -1  179.32    3.01
 -13  -4   5   20.53    2.58
 -11   0   3  314.73    3.39
 -11   2  -1 1564.05    5.96
  -9  -5   6  379.02    3.68
  -5   1   2 2490.38    5.27
 -20  -8   2  158.49    3.89
 -20  -5  -1   10.22    2.90
 -19  -8   3  110.28    3.69
 -19  -4  -3    2.99    2.82
 -17  -2   1   15.36    2.71
 -16  -2   2  294.11    4.44
 -14 -10   6  117.46    3.55
 -13   1   0    2.04    1.75
 -12  -2   4  149.88    3.05
 -12   1   1  393.79    3.64
 -10  -3   5    5.75    1.85
 -10   2   0  124.69    1.98
  -9  -1   4  487.71    3.69
  -9   2  -3   77.39    1.35
  -7  -5   6 1011.44    4.86
  -7  -1   4  432.72    3.02
  -5   0   3 7122.42    9.32
 -20 -10   2   -1.62    2.64
 -20  -7   1   16.32    2.91
 -20  -6  -2  237.17    4.67
 -20  -6   0   32.11    3.09
 -18 -10   4   78.10    3.33
 -18  -3  -3    9.76    2.74
 -17  -7   4   51.50    3.31
 -17  -2  -3  824.64    6.12
 -16  -9   5  196.10    4.30
 -16  -1  -3  121.64    3.06
 -13   1  -2  726.19    4.64
 -11   1  -4  168.33    2.21
  -9   0   3  809.57    4.40
  -8   2   0   81.82    1.44
  -7   1   2 3790.27    7.64
  -7   2  -3   27.74    0.78
  -6  -3   5  635.06    3.52
  -6   2   0  435.07    2.26
 -20  -7  -3  133.03    3.55
 -19  -7   2   14.18    3.22
 -19  -5   0    3.85    2.89
 -18  -7   3  375.74    5.32
 -18  -4  -4  570.03    5.42
 -18  -3  -1  246.67    4.34
 -16 -11   5    0.43    2.90
 -16  -6   4  912.84    7.25
 -16  -1  -1 1351.84    7.50
 -15  -5   4   34.61    3.00
 -14   0   0  626.16    4.89
 -12  -1   3  410.35    3.83
 -12   1  -3  652.73    4.02
 -11  -7   6   79.12    2.82
  -9   2  -1  116.73    1.70
  -7   0   3 1932.49    5.75
 -20  -9   1   38.05    3.05
 -20  -7  -1   15.49    3.00
 -19  -6   1   14.95    2.94
 -19  -5  -2   50.49    3.22
 -17  -9   4    3.75    2.95
 -17  -6   3  175.37    4.17
 -17  -3  -4  161.72    3.49
 -13  -2   3  221.94    3.52
 -13   0   1  374.65    3.63
 -12   1  -1  386.64    3.41
 -10  -2   4   11.22    1.73
 -10   1   1   21.03    1.45
  -8   2  -2  101.87    1.41
  -7   2  -1  348.57    2.16
  -6   2  -2  410.64    1.99
 -20  -8   0  169.08    3.99
 -19  -9   2  170.65    4.09
 -18  -9   3  143.06    3.99
 -18  -5   1    6.33    3.04
 -18  -4   0  772.56    6.62
 -17  -3   0    4.85    2.67
 -16  -5   3  186.22    4.06
 -16  -2   0  642.35    5.60
 -15 -10   5   79.61    3.54
 -15  -4   3  161.08    3.70
 -14  -3   3   67.13    2.91
 -14  -1   1 2082.67    8.65
 -12 -10   6   94.77    3.49
 -11   1   0    1.16    1.39
  -4  -2   4 1122.24    3.59
 -19 -11   2  223.65    4.16
 -19  -7  -4  178.70    3.83
 -19  -6  -3   58.10    3.26
 -19  -6  -1   15.47    3.08
 -17 -13   4   10.38    2.68
 -16  -8   4  570.48    6.05
 -16  -3   1  122.26    3.42
 -15 -12   5   61.37    3.25
 -15  -2   1   41.60    2.69
 -13   0  -3    7.67    1.67
 -11  -3   4  556.07    4.52
 -10  -1   3   35.22    1.76
  -9   1  -4   62.02    1.32
  -8  -2   4  209.53    2.46
  -8   1   1  880.53    3.89
 -20 -10   0   87.95    3.30
 -20  -9  -1   35.73    3.04
 -19  -8   1   32.58    3.15
 -19  -7   0    2.37    2.98
 -18 -11   3    1.57    2.71
 -18  -5  -3  215.23    4.43
 -17  -8   3  181.67    4.25
 -15  -7   4  129.92    3.73
 -14  -9   5  224.43    4.28
 -13   0  -1  392.21    3.69
 -12   0  -4  108.33    2.04
  -7  -4   5 1641.08    5.90
  -6   1   1 6692.71    8.86
 -18  -5  -1    4.52    2.87
 -14  -6   4  960.96    6.93
 -13  -8   5  551.84    5.50
 -13  -5   4   63.57    2.86
 -12  -4   4   11.23    2.22
 -12   0   0 2681.06    8.38
 -11  -2   3  206.68    2.97
 -11   0   1 1681.42    6.50
 -10   1  -3   54.42    1.41
 -10   1  -1   24.52    1.36
  -9   1   0    1.69    1.07
  -8  -1   3 1315.89    5.14
  -8   0   2  274.50    2.45
  -4  -1   3   13.98    0.68
  -4   0   2 3665.68    5.71
 -18  -7   1   12.39    3.10
 -18  -6   0  273.09    4.64
 -17 -10   3  333.27    4.96
 -17  -7   2  391.88    5.27
 -17  -4  -3  375.10    4.74
 -17  -4  -1    9.72    2.79
 -16 -14   4  225.27    4.11
 -16 -12   4   21.94    3.13
 -16  -7   3  310.18    4.77
 -16  -3  -3   99.29    3.10
 -14 -13   5   22.19    2.92
 -14 -11   5    8.72    2.93
 -14  -1  -1 2091.74    8.27
  -6  -1   3  226.80    1.98
  -6   0   2  631.84    2.94
 -19 -12   1  240.29    4.17
 -19  -9   0   -5.02    2.74
 -19  -8  -1   34.23    3.05
 -18 -12   2  187.28    4.29
 -18 -10   2  143.84    3.90
 -17 -12   3  181.95    4.02
 -17  -6   1   34.91    3.02
 -17  -5  -4   11.87    2.66
 -17  -5   0   -1.32    2.71
 -16  -3  -1  123.47    3.23
 -15  -9   4   11.98    2.93
 -13  -1   0    2.97    1.78
 -12  -3   3  429.77    4.18
 -12  -1   1 1485.15    6.55
  -8  -5   5   15.82    1.83
 -19 -11   0    1.96    2.76
 -16  -6   2   15.96    2.96
 -16  -4   0  236.72    4.06
 -15  -3  -4   47.53    2.52
 -15  -3   0   -0.49    2.26
 -14  -5   3  362.35    4.49
 -14  -2   0  867.89    5.70
 -13 -10   5  101.25    3.46
 -12  -2   2    1.47    1.81
  -9   0   1 2362.92    6.69
  -7   1   0    0.11    0.74
 -19 -10  -3   83.59    3.34
 -19 -10  -1  220.93    4.35
 -18  -8  -4  507.00    5.41
 -18  -8   0   40.48    3.27
 -18  -7  -1    7.89    3.00
 -17  -9   2  309.42    4.93
 -17  -5  -2   96.29    3.39
 -16  -9   3   38.29    3.16
 -16  -5   1  245.68    3.80
 -15 -13   4   59.82    3.32
 -15  -5   2  265.43    4.17
 -14  -8   4  231.48    4.17
 -13 -12   5  104.52    3.51
 -13  -3   2  477.03    4.44
 -13  -2   1  683.94    4.79
 -12  -9   5   74.11    2.99
 -11   0  -3  301.64    2.73
 -11   0  -1 1625.48    6.02
  -9  -2   3   14.25    1.43
  -9  -1   2 1186.32    5.02
  -8   1  -3 1621.95    4.50
  -8   1  -1  881.25    3.59
  -5   1   0    1.11    0.52
  -4  -5   5 4959.41    8.02
 -19 -12  -1  244.05    4.28
 -18 -11   1   55.24    3.29
 -16 -11   3    6.90    2.87
 -16  -4  -2  180.42    3.65
 -15  -3  -2   71.04    2.75
 -14  -2  -2  572.98    4.63
 -13  -7   4   22.45    2.59
 -12  -6   4  645.49    5.33
 -11  -8   5  174.76    3.38
 -11  -5   4 1172.93    6.40
 -10  -7   5  433.64    4.22
 -10   0  -4   41.62    1.29
 -10   0   0 9273.71   13.54
 -18 -13   1  332.95    4.71
 -18 -10   0   16.67    2.98
 -18  -8  -2   22.00    3.06
 -17 -13   2  231.98    4.33
 -17 -11   2  127.44    3.89
 -17  -7   0   -3.61    2.76
 -17  -6  -3  173.27    3.92
 -16 -13   3    9.10    2.93
 -16  -8   2   80.98    3.49
 -15  -8   3  454.55    4.98
 -14 -10   4   40.93    3.19
 -12 -11   5   96.49    3.36
 -12  -1  -1 1475.98    6.19
 -10  -3   3   35.18    1.79
 -18 -10  -4   76.65    3.23
 -18  -9  -1   64.04    3.51
 -16  -5  -1  251.13    4.11
 -14 -12   4  134.63    3.85
 -14  -7   3  109.45    3.33
 -12 -13   5   57.40    3.09
 -12  -1  -3  420.82    3.44
 -11  -1   0    1.59    1.42
 -10  -2   2   15.10    1.53
 -10  -1   1  476.33    3.44
  -8  -4   4  829.92    4.44
  -7  -6   5  364.96    3.10
  -7   0   1 1217.08    4.12
 -18 -12   0  147.53    3.81
 -18 -10  -2  144.90    3.85
 -17 -10   1   18.30    3.09
 -17  -7  -2  377.84    5.02
 -16  -7   1   29.40    2.97
 -16  -6   0  836.64    6.61
 -15 -10   3  401.47    5.21
 -15  -4  -1    8.33    2.36
 -14  -3  -1  135.68    2.92
 -13  -9   4   29.61    2.83
 -13  -2  -3  223.86    3.00
 -13  -2  -1  681.66    4.72
 -12  -5   3  969.68    6.03
 -11 -10   5    5.97    2.48
 -11  -4   3   27.61    1.59
 -11  -1  -4    8.10    1.57
  -7  -1   2 4253.63    8.04
 -18 -13  -1  334.85    4.78
 -18 -11  -1   53.59    3.17
 -17 -14   1    4.87    2.69
 -17 -12   1   37.55    3.21
 -17 -10  -5   37.67    2.97
 -17  -9   0    1.29    2.91
 -17  -8  -1   80.87    3.46
 -16 -10   2  250.43    4.08
 -16  -7  -5  754.38    5.95
 -16  -6  -4  961.52    6.69
 -15 -12   3  506.63    5.72
 -15  -6   1   89.99    3.28
 -15  -5   0    1.96    2.44
 -14  -3  -3   62.31    2.45
 -12  -8   4  631.70    5.44
 -12  -2   0 2992.93    8.95
 -11 -12   5   89.70    3.20
 -11  -3   2  848.67    5.02
 -11  -2   1 1470.54    6.17
  -9  -8   5  139.35    2.73
  -9  -5   4   48.64    1.91
  -9   0  -1 2353.21    6.23
  -8   0   0  742.85    3.42
  -5  -2   3 3390.35    6.44
 -18 -12  -2  196.25    4.06
 -17  -9  -4    3.21    2.84
 -16 -14   2   90.96    3.47
 -16 -12   2  456.16    5.55
 -14  -9   3  200.41    4.04
 -14  -4   0 1545.89    7.59
 -13  -5   2  292.63    3.82
 -13  -3   0   -0.90    1.86
 -12  -4   2  898.05    5.54
 -12  -3   1  230.02    3.05
 -12  -2  -4  151.30    2.60
 -11  -7   4   14.64    2.19
 -11  -1  -2 1004.34    4.74
 -10  -6   4  151.61    2.78
  -9   0  -3  817.45    3.58
  -8  -3   3  154.38    2.10
  -5  -1   2 2533.74    5.24
 -17 -11   0    1.16    2.97
 -16  -7  -1   26.88    2.89
 -15  -6  -5  511.55    4.91
 -13 -13   4    6.95    2.79
 -13  -3  -4    6.71    1.85
 -10 -11   5  224.89    3.70
  -8   0  -4   14.27    0.96
 -17 -11  -4   13.47    2.87
 -17 -10  -1   16.04    3.11
 -16 -11   1  373.68    5.10
 -16  -8   0  322.91    4.72
 -15  -5  -2  267.91    3.91
 -14 -15   3  234.36    4.33
 -14 -11   3  262.02    4.46
 -14  -5  -5  295.05    3.73
 -14  -4  -2    0.82    2.12
 -13  -8   3  206.09    3.77
 -12  -2  -2    2.07    1.56
 -10 -13   5  111.82    3.23
  -9  -4   3   44.17    1.70
  -8  -2   2 1165.77    4.66
  -8  -1   1 1019.76    4.09
  -4  -4   4 1276.62    3.92
   0   0   0    0.00    0.00


_computing_data_collection
)
X-Area Pilatus3_SV 1.31.170.0 (STOE, 2020)
)
_computing_cell_refinement
)
X-Area Recipe 1.36.0.0 (STOE, 2020)
)
_computing_data_reduction
)
X-Area Integrate 1.78.3.0 (STOE, 2020)
X-Area LANA 1.83.8.0 (STOE, 2020)
)
_computing_publication_material
)
STOE & Cie GmbH, X-Area, software package for collecting single-crystal or
multi-domain crystal data on STOE area-detector diffractometers, for image
processing, for the correction and scaling of reflection intensities and
for outlier rejection, version 1.90, Darmstadt 2020
)

_symmetry_cell_setting           tetragonal

_cell_length_a                   19.0448(7)
_cell_length_b                   19.0448(7)
_cell_length_c                   11.2888(4)
_cell_angle_alpha                90.00
_cell_angle_beta                 90.00
_cell_angle_gamma                90.00
_cell_volume                     4094.5(3)
_cell_formula_units_Z            4
_cell_measurement_temperature    150
_cell_measurement_reflns_used    10127
_cell_measurement_theta_min      3.96
_cell_measurement_theta_max      63.87

_exptl_crystal_description       'Sticks'
_exptl_crystal_colour            'yellow'
_exptl_crystal_size_max          0.21
_exptl_crystal_size_mid          0.08
_exptl_crystal_size_min          0.07
_exptl_crystal_density_diffrn    1.663
_exptl_crystal_density_meas      ?
_exptl_crystal_density_method    'not measured'
_exptl_crystal_F_000             2076
_exptl_absorpt_coefficient_mu    10.45
_exptl_absorpt_correction_type   multi-scan
_exptl_absorpt_process_details
)
STOE LANA, absorption correction by scaling of reflection intensities.
J. Koziskova, F. Hahn, J. Richter, J. Kozisek, "Comparison of different
absorption corrections on the model structure of tetrakis(\m~2~-acetato)-
diaqua-di-copper(II)", Acta Chimica Slovaca, vol. 9, no. 2, 2016, pp. 136 - 140.
)
_exptl_absorpt_correction_T_min  0.0765
_exptl_absorpt_correction_T_max  0.1826

_diffrn_measurement_device         'Eulerian 4-circle diffractometer'
_diffrn_measurement_device_type    'STOE STADIVARI'

_diffrn_detector                   'EIGER4M'
_diffrn_detector_type              ?
_diffrn_detector_area_resol_mean 13.33

_diffrn_source                   'Metaljet D2'
_diffrn_source_type              ?
_diffrn_radiation_probe          x-ray
_diffrn_source_target            ?
_diffrn_source_voltage           70
_diffrn_source_current           3.570
_diffrn_source_power             0.250
_diffrn_radiation_type           '1.3401270, 1.34 K\a'
_diffrn_radiation_wavelength     1.34143
_diffrn_radiation_monochromator  'Graded multilayer mirror'
_diffrn_radiation_polarisn_norm  0
_diffrn_radiation_collimation    '1.2 0.6 mm diameter'

_diffrn_ambient_temperature      150

_diffrn_measurement_method       'rotation method, \w scans'
_diffrn_measurement_details
)
392 frames, detector distance = 80 mm
)
_diffrn_reflns_theta_min         3.96
_diffrn_reflns_theta_max         62.48
_reflns_number_total             6156
_reflns_number_gt                5344
_reflns_threshold_expression     'I>4u(I)'
_reflns_d_resolution_high        0.756
_reflns_d_resolution_low         9.711
_reflns_special_details          'reflections have not been merged'
_reflns_limit_h_min              -25
_reflns_limit_h_max              22
_reflns_limit_k_min              -23
_reflns_limit_k_max              21
_reflns_limit_l_min              -5
_reflns_limit_l_max              14

_chemical_name_systematic         'n/a'
_chemical_name_common             'n/a'
_chemical_melting_point           'Not measured'
_chemical_formula_moiety          'C48 H40 F4 Ni P4'

_atom_sites_solution_primary            dual
_atom_sites_solution_primary            difmap
_refine_ls_hydrogen_treatment		constr
_computing_structure_solution   'SHELXT 2015 (Sheldrick, 2015)'
_chemical_absolute_configuration        .
;
_shelx_hkl_checksum                22673
_olex2_submission_special_instructions  'No special instructions were received'
