# Supplementary material for: A Bench‐Stable Fluorophosphine Nickel(0) Complex and Its Catalytic Application
Source: Angew Chem Int Ed Engl. 2025 Apr 18;64(24):e202506271. doi: 10.1002/anie.202506271 (PMC12144898; doi:10.1002/anie.202506271)
Supplement: Supplementary file 3 — Supporting Information S3 [file ANIE-64-e202506271-s003.cif]

data_frfl467
_audit_creation_date               2024-05-13
_audit_creation_method
;
Olex2 1.5
(compiled 2022.04.07 svn.rca3783a0 for OlexSys, GUI svn.r6498)
;
_shelx_SHELXL_version_number       '2019/3'
_audit_contact_author_address      ?
_audit_contact_author_email        ?
_audit_contact_author_name         ''
_audit_contact_author_phone        ?
_publ_contact_author_id_orcid      ?
_chemical_name_common              n/a
_chemical_name_systematic          n/a
_chemical_formula_moiety           'C72 H60 B2 F2 Ni O12 P6'
_chemical_formula_sum              'C72 H60 B2 F2 Ni O12 P6'
_chemical_formula_weight           1421.35
_chemical_melting_point            'Not measured'
loop_
  _atom_type_symbol
  _atom_type_description
  _atom_type_scat_dispersion_real
  _atom_type_scat_dispersion_imag
  _atom_type_scat_source
 'Ni' 'Ni' 0.3393 1.1124 'International Tables Vol C Tables 4.2.6.8 and 6.1.1.4'
 'F' 'F' 0.0171 0.0103 'International Tables Vol C Tables 4.2.6.8 and 6.1.1.4'
 'C' 'C' 0.0033 0.0016 'International Tables Vol C Tables 4.2.6.8 and 6.1.1.4'
 'H' 'H' 0.0000 0.0000 'International Tables Vol C Tables 4.2.6.8 and 6.1.1.4'
 'P' 'P' 0.1023 0.0942 'International Tables Vol C Tables 4.2.6.8 and 6.1.1.4'
 'O' 'O' 0.0106 0.0060 'International Tables Vol C Tables 4.2.6.8 and 6.1.1.4'
 'B' 'B' 0.0013 0.0007 'International Tables Vol C Tables 4.2.6.8 and 6.1.1.4'

_shelx_space_group_comment
;
The symmetry employed for this shelxl refinement is uniquely defined
by the following loop, which should always be used as a source of
symmetry information in preference to the above space-group names.
They are only intended as comments.
;
_space_group_crystal_system        'trigonal'
_space_group_IT_number             167
_space_group_name_H-M_alt          'R -3 c'
_space_group_name_Hall             '-R 3 2"c'
loop_
  _space_group_symop_operation_xyz
 'x, y, z'
 '-y, x-y, z'
 '-x+y, -x, z'
 'y, x, -z+1/2'
 'x-y, -y, -z+1/2'
 '-x, -x+y, -z+1/2'
 'x+2/3, y+1/3, z+1/3'
 '-y+2/3, x-y+1/3, z+1/3'
 '-x+y+2/3, -x+1/3, z+1/3'
 'y+2/3, x+1/3, -z+5/6'
 'x-y+2/3, -y+1/3, -z+5/6'
 '-x+2/3, -x+y+1/3, -z+5/6'
 'x+1/3, y+2/3, z+2/3'
 '-y+1/3, x-y+2/3, z+2/3'
 '-x+y+1/3, -x+2/3, z+2/3'
 'y+1/3, x+2/3, -z+7/6'
 'x-y+1/3, -y+2/3, -z+7/6'
 '-x+1/3, -x+y+2/3, -z+7/6'
 '-x, -y, -z'
 'y, -x+y, -z'
 'x-y, x, -z'
 '-y, -x, z-1/2'
 '-x+y, y, z-1/2'
 'x, x-y, z-1/2'
 '-x+2/3, -y+1/3, -z+1/3'
 'y+2/3, -x+y+1/3, -z+1/3'
 'x-y+2/3, x+1/3, -z+1/3'
 '-y+2/3, -x+1/3, z-1/6'
 '-x+y+2/3, y+1/3, z-1/6'
 'x+2/3, x-y+1/3, z-1/6'
 '-x+1/3, -y+2/3, -z+2/3'
 'y+1/3, -x+y+2/3, -z+2/3'
 'x-y+1/3, x+2/3, -z+2/3'
 '-y+1/3, -x+2/3, z+1/6'
 '-x+y+1/3, y+2/3, z+1/6'
 'x+1/3, x-y+2/3, z+1/6'

_cell_length_a                     13.0353(8)
_cell_length_b                     13.0353(8)
_cell_length_c                     68.555(7)
_cell_angle_alpha                  90
_cell_angle_beta                   90
_cell_angle_gamma                  120
_cell_volume                       10088.1(16)
_cell_formula_units_Z              6
_cell_measurement_reflns_used      9107
_cell_measurement_temperature      100(2)
_cell_measurement_theta_max        28.38
_cell_measurement_theta_min        1.79
_shelx_estimated_absorpt_T_max     ?
_shelx_estimated_absorpt_T_min     ?
_exptl_absorpt_coefficient_mu      0.500
_exptl_absorpt_correction_T_max    ?
_exptl_absorpt_correction_T_min    ?
_exptl_absorpt_correction_type     none
_exptl_absorpt_process_details     ?
_exptl_absorpt_special_details     ?
_exptl_crystal_colour              colorless
_exptl_crystal_density_diffrn      1.404
_exptl_crystal_density_meas        ?
_exptl_crystal_density_method      'not measured'
_exptl_crystal_description         prism
_exptl_crystal_F_000               4404
_exptl_crystal_size_max            0.266
_exptl_crystal_size_mid            0.221
_exptl_crystal_size_min            0.178
_exptl_transmission_factor_max     ?
_exptl_transmission_factor_min     ?
_diffrn_reflns_av_R_equivalents    0.1426
_diffrn_reflns_av_unetI/netI       0.0870
_diffrn_reflns_Laue_measured_fraction_full  1.000
_diffrn_reflns_Laue_measured_fraction_max  0.922
_diffrn_reflns_limit_h_max         14
_diffrn_reflns_limit_h_min         -17
_diffrn_reflns_limit_k_max         15
_diffrn_reflns_limit_k_min         -16
_diffrn_reflns_limit_l_max         89
_diffrn_reflns_limit_l_min         -90
_diffrn_reflns_number              13371
_diffrn_reflns_point_group_measured_fraction_full  1.000
_diffrn_reflns_point_group_measured_fraction_max  0.922
_diffrn_reflns_theta_full          25.242
_diffrn_reflns_theta_max           28.808
_diffrn_reflns_theta_min           1.782
_diffrn_ambient_temperature        100(2)
_diffrn_detector_area_resol_mean   13.33
_diffrn_measured_fraction_theta_full  1.000
_diffrn_measured_fraction_theta_max  0.922
_diffrn_measurement_device_type    'STOE STADIVARI'
_diffrn_measurement_method         'rotation method, \w scans'
_diffrn_radiation_type             MoK\a
_diffrn_radiation_wavelength       0.71073
_diffrn_source                     'Axo_Mo'
_reflns_Friedel_coverage           0.000
_reflns_Friedel_fraction_full      .
_reflns_Friedel_fraction_max       .
_reflns_number_gt                  1943
_reflns_number_total               2716
_reflns_special_details
;
 Reflections were merged by SHELXL according to the crystal
 class for the calculation of statistics and refinement.
 
 _reflns_Friedel_fraction is defined as the number of unique
 Friedel pairs measured divided by the number that would be
 possible theoretically, ignoring centric projections and
 systematic absences.
;
_reflns_threshold_expression       'I > 2\s(I)'
_computing_cell_refinement         ?
_computing_data_collection         ?
_computing_data_reduction          ?
_computing_molecular_graphics      'Olex2 1.5 (Dolomanov et al., 2009)'
_computing_publication_material    'Olex2 1.5 (Dolomanov et al., 2009)'
_computing_structure_refinement    'SHELXL-2019/2 (Sheldrick, 2019)'
_computing_structure_solution      'SHELXT 2015 (Sheldrick, 2015)'
_refine_diff_density_max           0.807
_refine_diff_density_min           -0.577
_refine_diff_density_rms           0.101
_refine_ls_extinction_coef         .
_refine_ls_extinction_method       none
_refine_ls_goodness_of_fit_ref     0.992
_refine_ls_hydrogen_treatment      constr
_refine_ls_matrix_type             full
_refine_ls_number_parameters       144
_refine_ls_number_reflns           2716
_refine_ls_number_restraints       0
_refine_ls_R_factor_all            0.0597
_refine_ls_R_factor_gt             0.0451
_refine_ls_restrained_S_all        0.992
_refine_ls_shift/su_max            0.001
_refine_ls_shift/su_mean           0.000
_refine_ls_structure_factor_coef   Fsqd
_refine_ls_weighting_details      
 'w=1/[\s^2^(Fo^2^)+(0.0559P)^2^] where P=(Fo^2^+2Fc^2^)/3'
_refine_ls_weighting_scheme        calc
_refine_ls_wR_factor_gt            0.1147
_refine_ls_wR_factor_ref           0.1176
_refine_special_details            ?
_olex2_refinement_description
;
1.a Aromatic/amide H refined with riding coordinates:
 C2(H2), C3(H3), C4(H4), C5(H5), C6(H6), C8(H8), C9(H9), C10(H10), C11(H11),
 C12(H12)
;
_atom_sites_solution_hydrogens     geom
_atom_sites_solution_primary       difmap
_atom_sites_solution_secondary     ?
loop_
  _atom_site_label
  _atom_site_type_symbol
  _atom_site_fract_x
  _atom_site_fract_y
  _atom_site_fract_z
  _atom_site_U_iso_or_equiv
  _atom_site_adp_type
  _atom_site_occupancy
  _atom_site_site_symmetry_order
  _atom_site_calc_flag
  _atom_site_refinement_flags_posn
  _atom_site_refinement_flags_adp
  _atom_site_refinement_flags_occupancy
  _atom_site_disorder_assembly
  _atom_site_disorder_group
 Ni1 Ni 0.000000 0.000000 0.250000 0.01054(17) Uani 1 6 d S T P . .
 F2 F 0.000000 0.000000 0.33106(3) 0.0181(5) Uani 1 3 d S T P . .
 C1 C 0.22368(17) 0.25740(18) 0.29147(3) 0.0170(4) Uani 1 1 d . . . . .
 C2 C 0.2079(2) 0.31933(19) 0.27632(3) 0.0276(5) Uani 1 1 d . . . . .
 H2 H 0.190359 0.287131 0.263517 0.033 Uiso 1 1 calc R U . . .
 C3 C 0.2181(2) 0.4291(2) 0.28014(4) 0.0370(7) Uani 1 1 d . . . . .
 H3 H 0.207792 0.472167 0.269887 0.044 Uiso 1 1 calc R U . . .
 C4 C 0.24290(19) 0.4752(2) 0.29871(4) 0.0323(6) Uani 1 1 d . . . . .
 H4 H 0.247416 0.549008 0.301232 0.039 Uiso 1 1 calc R U . . .
 C5 C 0.26136(19) 0.41585(19) 0.31373(3) 0.0277(5) Uani 1 1 d . . . . .
 H5 H 0.280865 0.449479 0.326419 0.033 Uiso 1 1 calc R U . . .
 C6 C 0.25106(18) 0.30628(18) 0.31005(3) 0.0216(5) Uani 1 1 d . . . . .
 H6 H 0.262846 0.264427 0.320343 0.026 Uiso 1 1 calc R U . . .
 C7 C 0.33317(17) 0.10957(17) 0.28984(3) 0.0172(4) Uani 1 1 d . . . . .
 C8 C 0.3965(2) 0.1138(2) 0.27321(3) 0.0327(6) Uani 1 1 d . . . . .
 H8 H 0.365265 0.112892 0.260651 0.039 Uiso 1 1 calc R U . . .
 C9 C 0.5056(2) 0.1194(3) 0.27501(4) 0.0451(8) Uani 1 1 d . . . . .
 H9 H 0.548806 0.122297 0.263661 0.054 Uiso 1 1 calc R U . . .
 C10 C 0.5507(2) 0.1207(3) 0.29314(4) 0.0413(7) Uani 1 1 d . . . . .
 H10 H 0.625194 0.124667 0.294298 0.050 Uiso 1 1 calc R U . . .
 C11 C 0.4888(2) 0.1164(2) 0.30961(3) 0.0363(6) Uani 1 1 d . . . . .
 H11 H 0.520873 0.117982 0.322128 0.044 Uiso 1 1 calc R U . . .
 C12 C 0.3795(2) 0.1097(2) 0.30799(3) 0.0265(5) Uani 1 1 d . . . . .
 H12 H 0.336292 0.105252 0.319428 0.032 Uiso 1 1 calc R U . . .
 P1 P 0.19686(5) 0.11021(4) 0.28690(2) 0.01270(16) Uani 1 1 d . . . . .
 O1 O 0.14992(12) 0.07091(11) 0.26686(2) 0.0152(3) Uani 1 1 d . . . . .
 O2 O 0.11997(12) 0.03262(12) 0.30421(2) 0.0139(3) Uani 1 1 d . . . . .
 B1 B 0.000000 0.000000 0.31108(6) 0.0136(8) Uani 1 3 d S T P . .

loop_
  _atom_site_aniso_label
  _atom_site_aniso_U_11
  _atom_site_aniso_U_22
  _atom_site_aniso_U_33
  _atom_site_aniso_U_23
  _atom_site_aniso_U_13
  _atom_site_aniso_U_12
 Ni1 0.0076(2) 0.0076(2) 0.0164(3) 0.000 0.000 0.00379(11)
 F2 0.0177(7) 0.0177(7) 0.0189(10) 0.000 0.000 0.0088(3)
 C1 0.0099(10) 0.0121(10) 0.0266(10) -0.0004(8) 0.0012(8) 0.0036(8)
 C2 0.0314(13) 0.0132(11) 0.0350(12) -0.0014(10) -0.0061(11) 0.0088(10)
 C3 0.0430(16) 0.0160(12) 0.0520(15) 0.0000(12) -0.0147(13) 0.0147(12)
 C4 0.0238(13) 0.0123(11) 0.0583(17) -0.0095(12) -0.0073(12) 0.0071(10)
 C5 0.0232(12) 0.0177(12) 0.0385(13) -0.0085(10) 0.0004(11) 0.0076(10)
 C6 0.0184(11) 0.0150(11) 0.0314(12) -0.0038(9) -0.0017(10) 0.0084(9)
 C7 0.0115(10) 0.0124(10) 0.0272(10) -0.0002(9) -0.0016(9) 0.0057(8)
 C8 0.0285(13) 0.0538(17) 0.0283(12) 0.0060(12) 0.0028(11) 0.0301(13)
 C9 0.0301(15) 0.076(2) 0.0442(15) 0.0103(16) 0.0130(13) 0.0378(16)
 C10 0.0209(13) 0.0554(19) 0.0583(17) 0.0123(15) 0.0020(13) 0.0271(14)
 C11 0.0235(13) 0.0482(17) 0.0412(14) 0.0074(13) -0.0067(12) 0.0210(12)
 C12 0.0191(12) 0.0323(13) 0.0305(12) 0.0027(10) -0.0022(10) 0.0147(11)
 P1 0.0079(3) 0.0096(3) 0.0199(3) -0.0011(2) -0.0012(2) 0.0038(2)
 O1 0.0095(7) 0.0131(7) 0.0217(7) -0.0006(6) -0.0019(6) 0.0046(6)
 O2 0.0099(7) 0.0103(7) 0.0221(7) 0.0011(6) 0.0000(6) 0.0056(6)
 B1 0.0107(12) 0.0107(12) 0.0194(19) 0.000 0.000 0.0053(6)

_geom_special_details
;
 All esds (except the esd in the dihedral angle between two l.s. planes)
 are estimated using the full covariance matrix.  The cell esds are taken
 into account individually in the estimation of esds in distances, angles
 and torsion angles; correlations between esds in cell parameters are only
 used when they are defined by crystal symmetry.  An approximate (isotropic)
 treatment of cell esds is used for estimating esds involving l.s. planes.
;
loop_
  _geom_bond_atom_site_label_1
  _geom_bond_atom_site_label_2
  _geom_bond_distance
  _geom_bond_site_symmetry_2
  _geom_bond_publ_flag
 Ni1 O1 2.0501(13) . ?
 Ni1 O1 2.0502(13) 3 ?
 Ni1 O1 2.0502(13) 2 ?
 Ni1 O1 2.0502(13) 5 ?
 Ni1 O1 2.0502(13) 4 ?
 Ni1 O1 2.0502(13) 6 ?
 F2 B1 1.369(4) . ?
 C1 C2 1.393(3) . ?
 C1 C6 1.389(3) . ?
 C1 P1 1.797(2) . ?
 C2 H2 0.9500 . ?
 C2 C3 1.394(3) . ?
 C3 H3 0.9500 . ?
 C3 C4 1.376(3) . ?
 C4 H4 0.9500 . ?
 C4 C5 1.379(3) . ?
 C5 H5 0.9500 . ?
 C5 C6 1.389(3) . ?
 C6 H6 0.9500 . ?
 C7 C8 1.392(3) . ?
 C7 C12 1.383(3) . ?
 C7 P1 1.793(2) . ?
 C8 H8 0.9500 . ?
 C8 C9 1.393(3) . ?
 C9 H9 0.9500 . ?
 C9 C10 1.371(3) . ?
 C10 H10 0.9500 . ?
 C10 C11 1.372(3) . ?
 C11 H11 0.9500 . ?
 C11 C12 1.388(3) . ?
 C12 H12 0.9500 . ?
 P1 O1 1.4867(13) . ?
 P1 O2 1.5566(14) . ?
 O2 B1 1.4776(18) . ?

loop_
  _geom_angle_atom_site_label_1
  _geom_angle_atom_site_label_2
  _geom_angle_atom_site_label_3
  _geom_angle
  _geom_angle_site_symmetry_1
  _geom_angle_site_symmetry_3
  _geom_angle_publ_flag
 O1 Ni1 O1 177.05(7) . 6 ?
 O1 Ni1 O1 86.59(7) . 5 ?
 O1 Ni1 O1 91.33(5) 4 5 ?
 O1 Ni1 O1 177.05(7) 3 4 ?
 O1 Ni1 O1 177.05(7) 2 5 ?
 O1 Ni1 O1 90.82(7) 3 5 ?
 O1 Ni1 O1 91.33(5) 6 4 ?
 O1 Ni1 O1 91.33(5) . 2 ?
 O1 Ni1 O1 86.59(7) 6 3 ?
 O1 Ni1 O1 91.33(5) 6 5 ?
 O1 Ni1 O1 91.33(5) 2 3 ?
 O1 Ni1 O1 90.82(7) 6 2 ?
 O1 Ni1 O1 90.82(7) . 4 ?
 O1 Ni1 O1 86.59(7) 2 4 ?
 O1 Ni1 O1 91.33(5) . 3 ?
 C2 C1 P1 118.83(16) . . ?
 C6 C1 C2 119.8(2) . . ?
 C6 C1 P1 121.21(16) . . ?
 C1 C2 H2 120.4 . . ?
 C1 C2 C3 119.3(2) . . ?
 C3 C2 H2 120.4 . . ?
 C2 C3 H3 119.9 . . ?
 C4 C3 C2 120.2(2) . . ?
 C4 C3 H3 119.9 . . ?
 C3 C4 H4 119.5 . . ?
 C3 C4 C5 121.0(2) . . ?
 C5 C4 H4 119.5 . . ?
 C4 C5 H5 120.4 . . ?
 C4 C5 C6 119.2(2) . . ?
 C6 C5 H5 120.4 . . ?
 C1 C6 C5 120.6(2) . . ?
 C1 C6 H6 119.7 . . ?
 C5 C6 H6 119.7 . . ?
 C8 C7 P1 118.47(16) . . ?
 C12 C7 C8 119.14(19) . . ?
 C12 C7 P1 122.34(17) . . ?
 C7 C8 H8 120.0 . . ?
 C7 C8 C9 120.0(2) . . ?
 C9 C8 H8 120.0 . . ?
 C8 C9 H9 120.0 . . ?
 C10 C9 C8 120.0(2) . . ?
 C10 C9 H9 120.0 . . ?
 C9 C10 H10 119.8 . . ?
 C9 C10 C11 120.4(2) . . ?
 C11 C10 H10 119.8 . . ?
 C10 C11 H11 120.0 . . ?
 C10 C11 C12 120.0(2) . . ?
 C12 C11 H11 120.0 . . ?
 C7 C12 C11 120.4(2) . . ?
 C7 C12 H12 119.8 . . ?
 C11 C12 H12 119.8 . . ?
 C7 P1 C1 108.72(9) . . ?
 O1 P1 C1 110.86(9) . . ?
 O1 P1 C7 109.92(9) . . ?
 O1 P1 O2 117.41(8) . . ?
 O2 P1 C1 106.19(8) . . ?
 O2 P1 C7 103.22(9) . . ?
 P1 O1 Ni1 144.24(9) . . ?
 B1 O2 P1 132.46(15) . . ?
 F2 B1 O2 108.59(15) . 3 ?
 F2 B1 O2 108.59(15) . . ?
 F2 B1 O2 108.59(15) . 2 ?
 O2 B1 O2 110.34(15) 3 . ?
 O2 B1 O2 110.34(15) 3 2 ?
 O2 B1 O2 110.34(15) 2 . ?

loop_
  _geom_torsion_atom_site_label_1
  _geom_torsion_atom_site_label_2
  _geom_torsion_atom_site_label_3
  _geom_torsion_atom_site_label_4
  _geom_torsion
  _geom_torsion_site_symmetry_1
  _geom_torsion_site_symmetry_2
  _geom_torsion_site_symmetry_3
  _geom_torsion_site_symmetry_4
  _geom_torsion_publ_flag
 C1 C2 C3 C4 -0.3(4) . . . . ?
 C1 P1 O1 Ni1 -81.95(15) . . . . ?
 C1 P1 O2 B1 62.82(19) . . . . ?
 C2 C1 C6 C5 0.8(3) . . . . ?
 C2 C1 P1 C7 116.19(18) . . . . ?
 C2 C1 P1 O1 -4.7(2) . . . . ?
 C2 C1 P1 O2 -133.33(17) . . . . ?
 C2 C3 C4 C5 1.8(4) . . . . ?
 C3 C4 C5 C6 -1.9(4) . . . . ?
 C4 C5 C6 C1 0.6(3) . . . . ?
 C6 C1 C2 C3 -1.0(3) . . . . ?
 C6 C1 P1 C7 -68.60(19) . . . . ?
 C6 C1 P1 O1 170.46(16) . . . . ?
 C6 C1 P1 O2 41.88(18) . . . . ?
 C7 C8 C9 C10 0.0(4) . . . . ?
 C7 P1 O1 Ni1 157.82(13) . . . . ?
 C7 P1 O2 B1 177.12(17) . . . . ?
 C8 C7 C12 C11 1.3(3) . . . . ?
 C8 C7 P1 C1 -100.55(19) . . . . ?
 C8 C7 P1 O1 21.0(2) . . . . ?
 C8 C7 P1 O2 146.99(18) . . . . ?
 C8 C9 C10 C11 0.1(5) . . . . ?
 C9 C10 C11 C12 0.5(5) . . . . ?
 C10 C11 C12 C7 -1.2(4) . . . . ?
 C12 C7 C8 C9 -0.7(4) . . . . ?
 C12 C7 P1 C1 76.85(19) . . . . ?
 C12 C7 P1 O1 -161.64(17) . . . . ?
 C12 C7 P1 O2 -35.6(2) . . . . ?
 P1 C1 C2 C3 174.28(18) . . . . ?
 P1 C1 C6 C5 -174.33(17) . . . . ?
 P1 C7 C8 C9 176.8(2) . . . . ?
 P1 C7 C12 C11 -176.12(19) . . . . ?
 P1 O2 B1 F2 -141.52(13) . . . . ?
 P1 O2 B1 O2 99.57(13) . . . 3 ?
 P1 O2 B1 O2 -22.6(3) . . . 2 ?
 O1 P1 O2 B1 -61.81(19) . . . . ?
 O2 P1 O1 Ni1 40.31(17) . . . . ?

_shelx_res_file
;
TITL frfl467
    shelx.res
    created by SHELXL-2019/3 at 15:47:08 on 14-Feb-2024
CELL  0.71073  13.0353  13.0353  68.5549   90.000   90.000  120.000
ZERR     6.00   0.0008   0.0008   0.0065    0.000    0.000    0.000
LATT   3
SYMM  - Y,   X - Y,   Z
SYMM  - X + Y, - X,   Z
SYMM    Y,   X, 1/2 - Z
SYMM    X - Y, - Y, 1/2 - Z
SYMM  - X, - X + Y, 1/2 - Z
SFAC  NI   F    C    H    P    O    B
UNIT  6 12 432 360 36 72 12
MERG   2
FMAP   2
PLAN   20
ACTA
BOND   $H
CONF
LIST   4
L.S.  10
TEMP  -173.20
WGHT    0.055900
FVAR       0.08471
NI1   1    0.000000    0.000000    0.250000    10.16667    0.00758    0.00758 =
         0.01645    0.00000    0.00000    0.00379
F2    2    0.000000    0.000000    0.331060    10.33333    0.01767    0.01767 =
         0.01889    0.00000    0.00000    0.00883
C1    3    0.223683    0.257396    0.291474    11.00000    0.00986    0.01213 =
         0.02661   -0.00042    0.00122    0.00361
C2    3    0.207878    0.319328    0.276317    11.00000    0.03139    0.01321 =
         0.03500   -0.00139   -0.00610    0.00884
AFIX  43
H2    4    0.190359    0.287131    0.263517    11.00000   -1.20000
AFIX   0
C3    3    0.218051    0.429079    0.280140    11.00000    0.04298    0.01603 =
         0.05197    0.00001   -0.01473    0.01472
AFIX  43
H3    4    0.207792    0.472167    0.269887    11.00000   -1.20000
AFIX   0
C4    3    0.242902    0.475194    0.298712    11.00000    0.02377    0.01228 =
         0.05828   -0.00954   -0.00726    0.00709
AFIX  43
H4    4    0.247416    0.549008    0.301232    11.00000   -1.20000
AFIX   0
C5    3    0.261357    0.415852    0.313726    11.00000    0.02324    0.01773 =
         0.03846   -0.00852    0.00041    0.00758
AFIX  43
H5    4    0.280865    0.449479    0.326419    11.00000   -1.20000
AFIX   0
C6    3    0.251059    0.306280    0.310054    11.00000    0.01842    0.01498 =
         0.03136   -0.00380   -0.00167    0.00837
AFIX  43
H6    4    0.262846    0.264427    0.320343    11.00000   -1.20000
AFIX   0
C7    3    0.333173    0.109573    0.289844    11.00000    0.01145    0.01241 =
         0.02725   -0.00023   -0.00156    0.00567
C8    3    0.396475    0.113812    0.273214    11.00000    0.02854    0.05383 =
         0.02830    0.00596    0.00277    0.03006
AFIX  43
H8    4    0.365265    0.112892    0.260651    11.00000   -1.20000
AFIX   0
C9    3    0.505589    0.119402    0.275006    11.00000    0.03010    0.07600 =
         0.04418    0.01033    0.01305    0.03785
AFIX  43
H9    4    0.548806    0.122297    0.263661    11.00000   -1.20000
AFIX   0
C10   3    0.550684    0.120730    0.293136    11.00000    0.02093    0.05542 =
         0.05832    0.01232    0.00198    0.02710
AFIX  43
H10   4    0.625194    0.124667    0.294298    11.00000   -1.20000
AFIX   0
C11   3    0.488846    0.116407    0.309610    11.00000    0.02349    0.04821 =
         0.04122    0.00739   -0.00667    0.02101
AFIX  43
H11   4    0.520873    0.117982    0.322128    11.00000   -1.20000
AFIX   0
C12   3    0.379530    0.109735    0.307995    11.00000    0.01908    0.03233 =
         0.03051    0.00273   -0.00222    0.01466
AFIX  43
H12   4    0.336292    0.105252    0.319428    11.00000   -1.20000
AFIX   0
P1    5    0.196857    0.110208    0.286896    11.00000    0.00787    0.00960 =
         0.01993   -0.00108   -0.00123    0.00385
O1    6    0.149923    0.070905    0.266859    11.00000    0.00950    0.01306 =
         0.02165   -0.00060   -0.00186    0.00463
O2    6    0.119971    0.032623    0.304213    11.00000    0.00989    0.01028 =
         0.02207    0.00110    0.00002    0.00555
B1    7    0.000000    0.000000    0.311085    10.33333    0.01067    0.01067 =
         0.01944    0.00000    0.00000    0.00533
HKLF    4


REM  frfl467
REM wR2 = 0.1176, GooF = S = 0.992, Restrained GooF = 0.992 for all data
REM R1 = 0.0451 for 1943 Fo > 4sig(Fo) and 0.0597 for all 2716 data
REM 144 parameters refined using 0 restraints

END

WGHT      0.0560      0.0000

REM Highest difference peak  0.807,  deepest hole -0.577,  1-sigma level  0.101
Q1    1  -0.0212 -0.0381  0.2618  11.00000  0.05    0.81
Q2    1   0.1604  0.0885  0.2765  11.00000  0.05    0.64
Q3    1   0.1215  0.0354  0.2742  11.00000  0.05    0.53
Q4    1   0.0000  0.0000  0.2842  10.33333  0.05    0.48
Q5    1   0.2007  0.1056  0.2527  11.00000  0.05    0.48
Q6    1   0.1608  0.0663  0.2977  11.00000  0.05    0.47
Q7    1   0.0652  0.1316  0.2566  11.00000  0.05    0.44
Q8    1   0.0209 -0.0186  0.2747  11.00000  0.05    0.44
Q9    1   0.1661  0.1079  0.2626  11.00000  0.05    0.38
Q10   1   0.1241  0.0646  0.2539  11.00000  0.05    0.38
Q11   1   0.0000  0.0000  0.3216  10.33333  0.05    0.37
Q12   1   0.0913  0.1974  0.2889  11.00000  0.05    0.35
Q13   1   0.2290  0.4401  0.3286  11.00000  0.05    0.34
Q14   1   0.1726  0.0790  0.3251  11.00000  0.05    0.33
Q15   1   0.2459  0.3286  0.3313  11.00000  0.05    0.31
Q16   1   0.1493  0.0643  0.3126  11.00000  0.05    0.31
Q17   1   0.2484  0.2756  0.2622  11.00000  0.05    0.30
Q18   1   0.1848  0.2299  0.2576  11.00000  0.05    0.30
Q19   1   0.3663  0.1360  0.2983  11.00000  0.05    0.29
Q20   1   0.0428  0.2307  0.2575  11.00000  0.05    0.28
;
_shelx_res_checksum                65138
_shelx_hkl_file
;
  -6   1  50  170.67    6.16   4 0.32798-0.66994 0.84763-0.97790 0.51568 0.00737
  -6   1  53   37.29    4.38   4 0.32815-0.67042 0.84717-0.97705 0.51652 0.03844
  -4   0  32   60.02    3.13   3 0.32715-0.57153 0.84984-0.97896 0.51156-0.17742
  -4   0  65   -1.14    4.68   3 0.32572-0.57121 0.85352-0.98072 0.50455 0.17495
  -3   0  78    3.99    6.60   3 0.32552-0.50768 0.85404-0.95026 0.50355 0.31247
  -2  -1  29  203.09    5.04   3 0.32729-0.47470 0.84947-0.97708 0.51225-0.20879
  -2  -1  65   25.38    5.61   2 0.32462-0.47397 0.85627-0.98360 0.49922 0.18271
  -2  -1  68   28.00    5.97   3 0.32616-0.47558 0.85241-0.97905 0.50669 0.20649
  -2   0  88    0.95    9.08   3 0.32690-0.44584 0.85049-0.91355 0.51033 0.40978
  -2   2 -10  101.52    2.63   3 0.32596-0.37801 0.85292-0.78969 0.50570-0.61035
  -1  -1  78   10.66    7.29   3 0.32571-0.41127 0.85356-0.94853 0.50449 0.31174
   0  -2  62  484.38   12.60   3 0.32527-0.37776 0.85467-0.98098 0.50234 0.14781
   0  -2  65   -1.20    5.31   3 0.32595-0.37862 0.85295-0.97727 0.50564 0.17351
   0  -1  85   -1.73    8.27   3 0.32559-0.34845 0.85387-0.91577 0.50389 0.38483
   1  -2  24  355.93    6.39   2 0.32462-0.31158 0.85628-0.94953 0.49920-0.24701
   1  -2  72   26.24    7.05   2 0.32471-0.31444 0.85605-0.94972 0.49964 0.25621
   1  -2  75   -0.52    6.73   3 0.32597-0.31565 0.85289-0.94467 0.50577 0.27739
   2  -2  79    0.48    7.70   3 0.32517-0.25211 0.85490-0.91637 0.50188 0.32572
   3  -3  36  105.10    5.18   2 0.32527-0.21686 0.85467-0.94655 0.50234-0.12404
   3  -3  57    0.03    3.60   2 0.32396-0.21845 0.85789-0.95006 0.49602 0.10206
   3  -3  60   37.84    6.11   2 0.32506-0.21833 0.85519-0.94742 0.50133 0.12833
   3  -3  63    1.20    5.38   3 0.32573-0.21957 0.85350-0.94454 0.50460 0.15470
   3  -2  83   14.42    8.92   2 0.32508-0.18921 0.85514-0.88439 0.50141 0.36782
   4  -3  67   42.14    7.45   2 0.32470-0.15469 0.85608-0.91546 0.49958 0.20276
   4  -3  70  185.32   10.58   3 0.32619-0.15681 0.85233-0.91170 0.50683 0.22667
   5  -3  71   19.10    7.65   2 0.32488-0.09304 0.85564-0.88358 0.50044 0.24306
   6  -3  72   17.53    7.61   2 0.32453-0.03039 0.85651-0.85271 0.49876 0.25671
   6  -3  75   13.57    8.46   3 0.32604-0.03092 0.85272-0.84779 0.50609 0.27853
   6  -2   8  329.72    5.26   3 0.32647 0.00162 0.85161-0.78354 0.50820-0.42021
   7  -3  73    1.32    8.22   3 0.32509 0.03231 0.85511-0.81959 0.50148 0.26421
   7  -3  76   64.33    9.56   3 0.32658 0.03140 0.85133-0.81464 0.50874 0.28641
   8  -3  23   14.44    3.43   3 0.32669 0.09512 0.85104-0.78247 0.50929-0.26507
   8  -3  71    2.14    7.62   3 0.32490 0.09581 0.85559-0.78834 0.50055 0.24576
   8  -3  74   14.76    9.33   3 0.32591 0.09345 0.85304-0.78449 0.50548 0.26871
   8  -2  10   72.14    3.14   2 0.32537 0.12701 0.85442-0.72382 0.50283-0.39295
   8  -1   0   -0.28    1.30   4 0.32968 0.15379 0.84298-0.64957 0.52418-0.51874
   9  -3  27    2.45    3.31   2 0.32536 0.15710 0.85445-0.75537 0.50277-0.21538
   9  -3  69    1.08    8.26   3 0.32517 0.15707 0.85490-0.75560 0.50188 0.22228
   9  -3  72    0.63    8.10   3 0.32600 0.15441 0.85282-0.75221 0.50590 0.24680
  10  -3  31   47.32    5.44   3 0.32618 0.21922 0.85237-0.72040 0.50677-0.17885
  10  -3  34  344.59    9.67   2 0.32460 0.22123 0.85632-0.72466 0.49912-0.14039
  10  -3  61    9.24    7.32   2 0.32419 0.21884 0.85734-0.72687 0.49711 0.14418
  10  -3  64  182.20   11.84   2 0.32534 0.21970 0.85449-0.72314 0.50269 0.16714
  10  -3  67    3.86    7.87   3 0.32652 0.21839 0.85148-0.71983 0.50845 0.19363
  11  -3  41    0.10    5.70   3 0.32686 0.28063 0.85060-0.68798 0.51012-0.07683
  11  -3  44   49.55    6.79   3 0.32593 0.28119 0.85300-0.68951 0.50555-0.04312
  11  -3  47    8.26    6.14   2 0.32564 0.28032 0.85372-0.69109 0.50417-0.00893
  11  -3  50    0.38    6.31   3 0.32569 0.28028 0.85361-0.69104 0.50439 0.02197
  11  -3  53   43.23    7.83   3 0.32595 0.28099 0.85294-0.68965 0.50567 0.05123
  11  -3  56    9.80    6.94   3 0.32662 0.28072 0.85123-0.68830 0.50894 0.07937
  -7   2  30  145.22    3.11   6 0.33307-0.70730 0.83251-0.93143 0.54198-0.23034
  -7   4   1   42.74    2.19   3 0.32802-0.63712 0.84703-0.81811 0.51626-0.50839
  -6   1  41    4.72    2.62   5 0.33084-0.67390 0.83917-0.97031 0.53045-0.10106
  -6   1  56   -0.35    3.34   4 0.32835-0.67002 0.84615-0.97550 0.51788 0.06713
  -6   1  59   40.99    5.24   4 0.32965-0.67259 0.84256-0.97241 0.52442 0.09319
  -4   0  68   94.23    7.13   4 0.32808-0.57456 0.84688-0.97609 0.51654 0.19677
  -4   0  71   -1.33    5.87   4 0.32958-0.57539 0.84275-0.97113 0.52408 0.21851
  -4   2   0   67.15    1.63   3 0.32783-0.50750 0.84756-0.84875 0.51528-0.51671
  -3   0  18 1723.45    9.15   4 0.32971-0.50932 0.84238-0.93889 0.52474-0.33733
  -3   0  81    1.08    7.14   4 0.32796-0.51038 0.84720-0.94389 0.51595 0.33102
  -2  -1  71   -0.24    5.71   4 0.32808-0.47753 0.84687-0.97489 0.51656 0.22645
  -2   0  10  118.15    1.85   5 0.33096-0.44623 0.83883-0.90248 0.53105-0.42696
  -1  -1  18  225.54    4.02   4 0.32872-0.41166 0.84513-0.93976 0.51976-0.33116
  -1  -1  81   -1.03    7.49   4 0.32803-0.41401 0.84702-0.94270 0.51628 0.33106
   0  -2  68    2.45    5.70   4 0.32807-0.38107 0.84690-0.97386 0.51651 0.19589
   0  -2  71    0.54    5.51   4 0.32884-0.38086 0.84482-0.96905 0.52032 0.22027
   0  -1  88    3.08    8.77   4 0.32836-0.35083 0.84611-0.90934 0.51796 0.40247
   1  -2  78   11.54    7.66   4 0.32838-0.31780 0.84608-0.93975 0.51801 0.29772
   2  -3  41   10.77    3.51   4 0.32929-0.28489 0.84355-0.96838 0.52262-0.09232
   2  -3  44  178.67    6.90   4 0.32838-0.28383 0.84607-0.97070 0.51804-0.05624
   2  -3  47   10.66    3.97   4 0.32813-0.28412 0.84676-0.97209 0.51676-0.02315
   2  -3  50  310.77    9.34   3 0.32799-0.28391 0.84713-0.97238 0.51607 0.00847
   2  -3  53  181.53    7.86   4 0.32810-0.28425 0.84681-0.97193 0.51666 0.03913
   2  -3  56    3.13    4.68   3 0.32833-0.28455 0.84619-0.97067 0.51781 0.06877
   2  -3  59   27.51    5.59   4 0.32896-0.28542 0.84447-0.96882 0.52095 0.09771
   2  -2  16 1069.02    9.47   4 0.32881-0.25205 0.84490-0.90555 0.52017-0.35116
   2  -2  82    1.64    7.58   4 0.32769-0.25408 0.84792-0.91085 0.51461 0.34544
   2  -2  85   -2.25    8.00   4 0.32886-0.25488 0.84476-0.90437 0.52044 0.36521
   3  -3  33    0.05    2.60   4 0.32761-0.21931 0.84814-0.94175 0.51420-0.16529
   3  -3  66   -0.64    5.98   4 0.32774-0.22106 0.84779-0.94166 0.51486 0.17838
   3  -3  69    2.12    6.35   4 0.32846-0.22186 0.84585-0.93771 0.51843 0.20319
   3  -1   1  136.00    2.00   3 0.32779-0.15637 0.84765-0.81296 0.51511-0.50173
   3   2 -20   20.24    2.07   5 0.33038-0.06659 0.84048-0.61714 0.52813-0.73242
   4  -3  73   -1.81    7.29   4 0.32802-0.15845 0.84705-0.90788 0.51622 0.24840
   4   1 -15   13.25    1.26   5 0.33138-0.03607 0.83760-0.64530 0.53322-0.68517
   5  -3  77   15.06    8.52   4 0.32832-0.09595 0.84622-0.87440 0.51775 0.28793
   6  -3  78   64.91   10.16   3 0.32802-0.03308 0.84705-0.84333 0.51623 0.30057
   6  -1  -2   -0.67    0.87   5 0.33224 0.02711 0.83503-0.70476 0.53767-0.55414
   9  -3  24  146.30    5.76   3 0.32833 0.15584 0.84619-0.74577 0.51780-0.26257
   9  -2  11    0.54    2.23   4 0.32931 0.18689 0.84350-0.68109 0.52272-0.40247
  10  -3  28   62.81    5.03   3 0.32847 0.21727 0.84581-0.71382 0.51850-0.22166
  11  -3  35   16.27    5.63   4 0.32887 0.27820 0.84473-0.68199 0.52048-0.15032
  11  -3  38  261.87    9.50   3 0.32781 0.27937 0.84760-0.68554 0.51521-0.11483
  11  -3  59   19.19    8.27   3 0.32724 0.27979 0.84913-0.68702 0.51235 0.10597
  11  -3  62   36.91    9.02   3 0.32806 0.27812 0.84693-0.68549 0.51644 0.13264
  11  -3  65    7.66    8.61   4 0.32901 0.27768 0.84434-0.68219 0.52120 0.16061
  -6   1  38  176.08    4.72   5 0.33287-0.67494 0.83351-0.96340 0.54103-0.14465
  -5   1  21    2.31    1.02   6 0.33352-0.61007 0.83147-0.92890 0.54449-0.32666
  -4   0  29   -0.66    1.71   5 0.33199-0.57749 0.83616-0.96560 0.53646-0.23242
  -4   0  74  100.11    8.03   5 0.33151-0.57816 0.83759-0.96469 0.53398 0.24197
  -3  -1  46 1041.15   13.46   5 0.33144-0.54401 0.83778-0.99707 0.53366-0.05167
  -3  -1  49   18.09    3.70   5 0.33108-0.54369 0.83885-0.99840 0.53178-0.01874
  -3  -1  52  173.42    6.74   5 0.33100-0.54417 0.83909-0.99857 0.53136 0.01380
  -3  -1  55   99.34    5.88   5 0.33124-0.54447 0.83839-0.99776 0.53259 0.04384
  -3  -1  58  250.67    8.57   5 0.33169-0.54524 0.83705-0.99604 0.53493 0.07306
  -3   0  84   11.46    7.86   5 0.33073-0.51428 0.83987-0.93659 0.52997 0.34948
  -3   2  -5 2733.39   11.27   4 0.33089-0.44652 0.83941-0.80823 0.53080-0.58404
  -2  -1  26   90.07    3.37   5 0.33191-0.47945 0.83639-0.96353 0.53607-0.26424
  -2  -1  74   86.23    8.16   4 0.33005-0.48093 0.84181-0.96902 0.52654 0.25034
  -2  -1  77    5.43    6.86   5 0.33181-0.48185 0.83669-0.96372 0.53555 0.27026
  -1  -2  43    6.56    2.99   5 0.33209-0.44797 0.83586-0.99438 0.53698-0.08624
  -1  -2  46    5.90    3.33   5 0.33124-0.44722 0.83837-0.99683 0.53263-0.05048
  -1  -2  49   15.70    3.90   5 0.33092-0.44736 0.83932-0.99805 0.53095-0.01716
  -1  -2  52  110.60    6.14   5 0.33089-0.44748 0.83939-0.99820 0.53083 0.01439
  -1  -2  55  139.07    6.94   5 0.33102-0.44770 0.83903-0.99742 0.53146 0.04546
  -1  -2  58   25.79    5.00   5 0.33149-0.44856 0.83763-0.99594 0.53391 0.07366
  -1  -2  61    4.20    5.40   5 0.33192-0.44798 0.83638-0.99362 0.53610 0.10164
  -1  -1  84    5.54    8.08   4 0.33058-0.41750 0.84028-0.93607 0.52925 0.35038
   0  -2  29   -0.70    2.09   5 0.33067-0.38235 0.84004-0.96669 0.52969-0.22467
   0  -2  74    3.11    6.67   5 0.33108-0.38442 0.83885-0.96451 0.53177 0.24250
   1  -2  21    8.00    1.83   4 0.33011-0.31737 0.84166-0.93517 0.52681-0.30572
   1  -2  81    0.17    7.85   5 0.33067-0.32096 0.84004-0.93411 0.52969 0.31844
   2  -3  38  514.36    9.93   4 0.33073-0.28646 0.83987-0.96485 0.52998-0.13121
   2  -3  62    0.79    5.02   5 0.33040-0.28747 0.84083-0.96684 0.52829 0.12343
   2  -3  65   29.95    6.53   5 0.33102-0.28871 0.83902-0.96391 0.53149 0.14998
   2  -3  68   21.63    6.23   5 0.33213-0.29009 0.83573-0.96035 0.53721 0.17643
   3  -3  30  106.58    4.35   4 0.32954-0.22122 0.84324-0.93516 0.52396-0.20844
   3  -3  72  197.82   10.91   4 0.33023-0.22486 0.84130-0.93381 0.52745 0.22786
   3  -3  75   -1.59    7.16   5 0.33132-0.22538 0.83814-0.92913 0.53302 0.25025
   4  -3  76   51.46    7.22   4 0.32954-0.16106 0.84324-0.90314 0.52396 0.27244
   4  -3  79    0.82    8.16   5 0.33112-0.16233 0.83873-0.89816 0.53199 0.29366
   4  -2   9   42.64    2.01   5 0.33136-0.12859 0.83803-0.83440 0.53322-0.43618
   4  -1  -1   53.55    1.31   5 0.33188-0.09765 0.83650-0.76986 0.53589-0.54252
   5  -3  80   44.45   10.08   4 0.33023-0.09868 0.84129-0.86982 0.52746 0.30886
   6  -4  46  135.48    7.28   5 0.33143-0.06619 0.83782-0.89625 0.53358-0.05038
   6  -4  49   15.88    5.07   5 0.33116-0.06615 0.83861-0.89729 0.53220-0.01834
   6  -4  52  318.22   10.66   5 0.33110-0.06616 0.83879-0.89746 0.53189 0.01369
   6  -4  55   14.50    5.60   5 0.33132-0.06635 0.83814-0.89689 0.53302 0.04375
   6  -4  58   61.32    7.05   5 0.33165-0.06700 0.83716-0.89575 0.53474 0.07357
   7  -4  41    3.98    4.09   5 0.33148-0.00404 0.83766-0.86343 0.53387-0.10299
   7  -4  44   15.73    4.82   5 0.33099-0.00308 0.83910-0.86563 0.53135-0.06857
   7  -4  47   66.81    6.33   4 0.33057-0.00283 0.84034-0.86709 0.52916-0.03593
   7  -4  50  394.20   11.61   4 0.33043-0.00243 0.84074-0.86755 0.52845-0.00350
   7  -4  53   14.42    5.65   4 0.33036-0.00300 0.84094-0.86760 0.52809 0.02798
   7  -4  56  196.59    9.67   4 0.33074-0.00329 0.83982-0.86675 0.53007 0.05726
   7  -4  59   48.85    7.30   5 0.33111-0.00369 0.83876-0.86520 0.53194 0.08674
   7  -4  62   71.08    7.69   5 0.33186-0.00524 0.83655-0.86366 0.53579 0.11409
   8  -4  42    1.21    4.55   5 0.33183 0.05869 0.83663-0.83147 0.53566-0.09333
   8  -4  45    7.85    4.91   5 0.33103 0.05921 0.83899-0.83361 0.53153-0.05820
   8  -4  48  133.70    7.92   4 0.33079 0.05932 0.83968-0.83481 0.53032-0.02650
   8  -4  51    2.05    5.43   4 0.33051 0.05945 0.84049-0.83513 0.52888 0.00664
   8  -4  54  231.15   10.23   4 0.33073 0.05923 0.83987-0.83480 0.52998 0.03619
   8  -4  57    0.34    6.20   5 0.33102 0.05875 0.83902-0.83380 0.53149 0.06654
   8  -4  60  166.84   10.03   5 0.33154 0.05773 0.83749-0.83249 0.53416 0.09446
   9  -4  46   24.57    6.22   5 0.33214 0.11991 0.83569-0.79877 0.53728-0.05425
   9  -4  49    6.30    5.23   5 0.33173 0.12030 0.83694-0.79974 0.53512-0.02029
   9  -4  52   28.84    6.40   5 0.33171 0.11994 0.83699-0.80018 0.53504 0.01068
   9  -4  55   50.53    6.92   5 0.33196 0.11974 0.83626-0.79973 0.53630 0.04036
   9  -3  21   17.74    3.61   5 0.33251 0.15072 0.83459-0.73542 0.53917-0.31551
  10  -3  25   91.36    5.55   5 0.33155 0.21375 0.83746-0.70616 0.53422-0.26852
  11  -3  32  336.10    9.60   4 0.33089 0.27668 0.83939-0.67696 0.53084-0.19219
  12  -3  45    8.07    6.21   5 0.33112 0.33725 0.83874-0.64545 0.53198-0.05799
  12  -3  48   73.35    8.11   4 0.33077 0.33713 0.83975-0.64687 0.53020-0.02625
  12  -3  51   14.18    7.16   4 0.33065 0.33751 0.84009-0.64696 0.52960 0.00658
  12  -3  54   21.26    7.95   4 0.33087 0.33628 0.83945-0.64749 0.53072 0.03509
  12  -3  57    5.12    7.80   4 0.33106 0.33672 0.83891-0.64574 0.53168 0.06669
  12  -3  60    6.90    8.49   5 0.33141 0.33570 0.83787-0.64449 0.53350 0.09564
  -6   1  35  114.64    3.71   7 0.33657-0.67839 0.82280-0.95209 0.55961-0.19457
  -4   0  77   -1.67    6.29   6 0.33382-0.58023 0.83170-0.95902 0.54495 0.26042
  -3  -1  43   39.45    3.68   5 0.33321-0.54595 0.83356-0.99392 0.54179-0.09166
  -3  -1  61   27.25    5.25   5 0.33308-0.54702 0.83397-0.99361 0.54111 0.09895
  -3  -1  64    1.09    4.84   6 0.33381-0.54699 0.83171-0.99064 0.54493 0.12491
  -3  -1  67   49.20    6.77   6 0.33501-0.54916 0.82791-0.98669 0.55128 0.15149
  -3   0  87    1.98    8.11   6 0.33340-0.51685 0.83300-0.92873 0.54275 0.36798
  -3   3 -12  982.35    8.95   6 0.33384-0.41807 0.83161-0.73725 0.54510-0.67136
  -2  -1  80    3.33    7.26   6 0.33393-0.48376 0.83134-0.95739 0.54556 0.29115
  -1  -2  40  372.21    8.14   6 0.33372-0.44947 0.83199-0.99040 0.54447-0.12540
  -1  -2  64  471.57   12.50   6 0.33361-0.45111 0.83236-0.99090 0.54384 0.12729
  -1  -2  67   13.04    5.68   6 0.33450-0.45199 0.82956-0.98746 0.54853 0.15312
  -1  -1  87   11.51    8.70   5 0.33307-0.41988 0.83399-0.92872 0.54107 0.36971
  -1   1  -5   -0.16    0.45   6 0.33333-0.35300 0.83322-0.80149 0.54238-0.59341
   0  -2  26  149.07    4.38   6 0.33477-0.38597 0.82869-0.95425 0.54999-0.27754
   0  -2  77    0.40    7.07   6 0.33345-0.38747 0.83285-0.95937 0.54301 0.26409
   0  -2  80    5.99    7.00   6 0.33493-0.38872 0.82818-0.95357 0.55083 0.28626
   1  -3  46    5.51    3.43   6 0.33501-0.35480 0.82791-0.98481 0.55127-0.06880
   1  -3  49   15.86    4.11   6 0.33430-0.35427 0.83020-0.98648 0.54747-0.03367
   1  -3  52  111.47    6.43   6 0.33420-0.35439 0.83050-0.98710 0.54698-0.00181
   1  -3  55  132.49    7.24   6 0.33418-0.35455 0.83056-0.98678 0.54687 0.03028
   1  -3  58   19.97    5.21   6 0.33452-0.35512 0.82947-0.98575 0.54868 0.05929
   1  -2  84    9.20    7.90   5 0.33320-0.32376 0.83361-0.92772 0.54171 0.33925
   2  -3  35    9.86    2.34   5 0.33252-0.28779 0.83567-0.95964 0.53819-0.17113
   2  -3  71   -0.53    6.48   6 0.33366-0.29095 0.83218-0.95644 0.54414 0.19953
   2  -3  74   89.55    8.72   6 0.33491-0.29311 0.82825-0.95191 0.55072 0.22531
   2  -1   3   27.42    1.03   5 0.33333-0.22524 0.83320-0.83095 0.54241-0.50902
   3  -3  78    4.20    7.92   6 0.33373-0.22805 0.83196-0.92432 0.54451 0.27268
   3  -2  11  232.31    4.19   5 0.33357-0.19367 0.83246-0.86117 0.54367-0.42632
   4  -3  82   -0.99    9.11   6 0.33352-0.16475 0.83262-0.89270 0.54339 0.31536
   5  -4  42   94.69    5.77   6 0.33470-0.13244 0.82891-0.91943 0.54961-0.10837
   5  -4  45    7.25    4.22   6 0.33398-0.13147 0.83120-0.92198 0.54579-0.07280
   5  -4  48  812.51   14.92   5 0.33358-0.13133 0.83244-0.92363 0.54370-0.03958
   5  -4  51   31.29    5.52   5 0.33326-0.13146 0.83343-0.92443 0.54202-0.00707
   5  -4  54   -0.31    4.98   6 0.33349-0.13122 0.83270-0.92418 0.54325 0.02418
   5  -4  57   -0.60    5.24   6 0.33362-0.13159 0.83231-0.92336 0.54393 0.05434
   5  -4  63   45.06    7.16   6 0.33446-0.13325 0.82968-0.91994 0.54834 0.11188
   5  -2   7   -0.34    1.21   5 0.33378-0.06847 0.83182-0.79631 0.54475-0.46809
   6  -4  37   66.37    4.95   6 0.33475-0.06920 0.82876-0.88716 0.54986-0.16049
   6  -4  40   54.86    5.09   5 0.33340-0.06803 0.83300-0.89148 0.54276-0.12226
   6  -4  43   12.83    3.29   5 0.33243-0.06712 0.83593-0.89450 0.53773-0.08559
   6  -4  61    0.73    5.53   6 0.33313-0.06767 0.83382-0.89397 0.54136 0.10071
   6  -4  64    2.82    6.52   5 0.33327-0.06874 0.83338-0.89171 0.54211 0.12861
   6  -4  67    6.79    7.00   6 0.33417-0.06988 0.83061-0.88897 0.54679 0.15512
   6  -3  18   96.89    4.04   5 0.33372-0.03667 0.83202-0.82757 0.54442-0.35248
   7  -4  35    2.19    3.39   6 0.33463-0.00686 0.82914-0.85506 0.54924-0.18055
   7  -4  38   64.60    5.31   5 0.33336-0.00522 0.83311-0.85974 0.54256-0.14247
   7  -4  65    5.79    7.19   5 0.33293-0.00571 0.83444-0.86085 0.54030 0.14101
   7  -4  68   14.01    7.72   6 0.33386-0.00689 0.83156-0.85793 0.54519 0.16733
   7  -4  71    0.01    7.16   6 0.33431-0.00835 0.83014-0.85454 0.54757 0.19361
   7  -2   6   31.55    2.28   6 0.33609 0.05382 0.82437-0.72610 0.55707-0.48918
   8  -4  36   37.90    4.77   6 0.33456 0.05557 0.82936-0.82426 0.54887-0.16960
   8  -4  39  116.72    6.64   5 0.33310 0.05720 0.83391-0.82858 0.54121-0.13071
   8  -4  63    7.10    6.85   5 0.33280 0.05755 0.83482-0.82995 0.53965 0.12202
   8  -4  66   -0.25    7.57   6 0.33352 0.05619 0.83262-0.82759 0.54339 0.14872
   8  -4  69    6.93    8.03   6 0.33433 0.05498 0.83009-0.82454 0.54766 0.17528
   8  -2   7   22.91    2.22   6 0.33552 0.11647 0.82628-0.69633 0.55396-0.47503
   9  -4  40  109.76    6.91   6 0.33397 0.11862 0.83121-0.79386 0.54578-0.12466
   9  -4  43   18.79    5.33   5 0.33308 0.11919 0.83398-0.79695 0.54109-0.08882
   9  -4  58   33.09    6.83   5 0.33256 0.11903 0.83554-0.79879 0.53841 0.06915
   9  -4  61   10.28    7.45   5 0.33311 0.11889 0.83387-0.79679 0.54127 0.09848
   9  -4  64  165.00   10.88   5 0.33378 0.11781 0.83182-0.79481 0.54476 0.12579
   9  -4  67   15.07    7.79   6 0.33461 0.11699 0.82921-0.79202 0.54912 0.15311
   9  -1   1  170.22    3.45   6 0.33516 0.20999 0.82744-0.60342 0.55205-0.53392
  10  -4  47    0.96    5.40   6 0.33417 0.17942 0.83058-0.76129 0.54684-0.05296
  10  -4  50    1.27    5.90   6 0.33401 0.17996 0.83109-0.76206 0.54598-0.02060
  10  -4  53   29.99    6.95   6 0.33405 0.18022 0.83098-0.76210 0.54616 0.01012
  10  -4  56   17.52    7.19   6 0.33423 0.17990 0.83041-0.76170 0.54712 0.04075
  10  -4  59    3.07    7.04   6 0.33435 0.17905 0.83002-0.76085 0.54778 0.07078
  10  -2  12  106.90    4.38   5 0.33393 0.24216 0.83134-0.63849 0.54556-0.41343
  11  -3  29   87.05    5.73   5 0.33353 0.27322 0.83260-0.67091 0.54343-0.23583
  12  -3  63    9.77    8.38   5 0.33264 0.33545 0.83532-0.64197 0.53879 0.12217
  -6   4  -4   89.82    3.07   7 0.33628-0.58087 0.82300-0.76161 0.55854-0.60303
  -5   0  49   -0.91    2.98   7 0.33641-0.64544 0.82255-0.98267 0.55926-0.04697
  -5   0  52   22.83    3.70   7 0.33627-0.64620 0.82303-0.98374 0.55849-0.01435
  -5   0  55    0.24    3.61   7 0.33615-0.64586 0.82343-0.98387 0.55785 0.01755
  -5   0  58   13.55    4.09   7 0.33647-0.64644 0.82236-0.98272 0.55957 0.04795
  -5   0  61    0.11    4.65   7 0.33728-0.64802 0.81961-0.98053 0.56397 0.07509
  -5   3  -2   59.36    2.10   6 0.33602-0.54800 0.82385-0.79362 0.55716-0.58023
  -4   0  26  657.42    7.00   8 0.33824-0.58239 0.81623-0.94494 0.56927-0.29837
  -4   0  80   -0.18    6.95   7 0.33590-0.58316 0.82427-0.95266 0.55650 0.28070
  -4   3  -7  724.51    7.13   7 0.33724-0.48542 0.81975-0.75755 0.56374-0.63856
  -3  -1  70  175.56    9.04   7 0.33623-0.55030 0.82317-0.98259 0.55827 0.17583
  -3  -1  73   -0.01    6.35   7 0.33743-0.55115 0.81909-0.97796 0.56478 0.19907
  -2  -1  83    8.26    7.84   7 0.33609-0.48692 0.82365-0.95121 0.55749 0.31146
  -1  -2  70   16.75    6.27   6 0.33585-0.45358 0.82445-0.98374 0.55620 0.17760
  -1  -2  73    2.17    6.30   7 0.33654-0.45321 0.82213-0.97908 0.55994 0.20262
  -1   2 -12  393.00    4.98   6 0.33543-0.32357 0.82581-0.73051 0.55398-0.67869
   0  -2  83   -0.53    8.00   7 0.33642-0.39019 0.82254-0.94761 0.55928 0.30800
   1  -3  40  379.35    8.73   7 0.33699-0.35617 0.82058-0.97742 0.56242-0.14287
   1  -3  43   11.06    3.55   6 0.33592-0.35579 0.82419-0.98185 0.55662-0.10519
   1  -3  61    1.61    4.86   6 0.33503-0.35543 0.82713-0.98404 0.55181 0.08717
   1  -3  64  432.27   12.62   7 0.33599-0.35727 0.82398-0.98189 0.55695 0.11429
   1  -3  67   14.31    6.10   7 0.33667-0.35763 0.82168-0.97883 0.56066 0.14115
   1  -2  18  224.05    4.58   7 0.33714-0.32425 0.82009-0.91345 0.56319-0.37407
   2  -3  32    3.68    2.00   6 0.33490-0.29050 0.82754-0.95221 0.55114-0.21476
   2  -3  77    7.93    7.68   7 0.33629-0.29413 0.82296-0.94752 0.55860 0.24729
   2   2 -18    0.11    1.31   7 0.33624-0.13493 0.82315-0.63188 0.55830-0.74407
   3  -3  81    0.61    7.71   7 0.33563-0.23039 0.82515-0.91926 0.55506 0.29541
   3  -3  84   15.05    8.76   7 0.33675-0.23162 0.82140-0.91342 0.56110 0.31720
   4  -4  44  484.48   10.96   7 0.33708-0.19742 0.82029-0.94305 0.56288-0.10086
   4  -4  47    2.19    4.12   7 0.33641-0.19727 0.82256-0.94571 0.55925-0.06573
   4  -4  53   -2.75    4.70   7 0.33604-0.19716 0.82380-0.94779 0.55726-0.00071
   4  -4  56  179.99    8.71   6 0.33603-0.19753 0.82382-0.94761 0.55721 0.03020
   4  -4  59   -3.46    5.43   7 0.33617-0.19757 0.82336-0.94651 0.55796 0.06048
   4  -4  62    1.90    5.57   7 0.33666-0.19825 0.82173-0.94491 0.56058 0.08926
   5  -4  39   43.45    4.62   6 0.33598-0.13343 0.82401-0.91525 0.55690-0.14705
   5  -4  72   24.78    7.65   7 0.33722-0.13690 0.81982-0.91111 0.56363 0.19061
   6  -4  34  169.54    6.59   7 0.33644-0.07065 0.82247-0.88102 0.55939-0.20140
   6  -4  70   48.59    8.18   6 0.33507-0.07132 0.82699-0.88582 0.55204 0.18192
   6  -4  73   -1.34    7.82   7 0.33623-0.07247 0.82318-0.88225 0.55826 0.20605
   7  -4  32  145.36    6.21   7 0.33680-0.00859 0.82124-0.84787 0.56137-0.22400
   7  -4  74    0.53    8.37   7 0.33608-0.00961 0.82367-0.85100 0.55747 0.21760
   7  -3  16   29.13    2.80   7 0.33680 0.02248 0.82124-0.78500 0.56136-0.39015
   8  -4  33    3.85    3.69   6 0.33626 0.05429 0.82307-0.81797 0.55842-0.20987
   8  -4  72    8.06    8.57   6 0.33531 0.05361 0.82622-0.82131 0.55331 0.20045
   9  -4  34   63.60    5.34   7 0.33711 0.11546 0.82020-0.78381 0.56302-0.20445
   9  -4  37   15.03    4.66   6 0.33530 0.11732 0.82624-0.78946 0.55327-0.16384
   9  -4  70   29.30    9.14   6 0.33547 0.11609 0.82569-0.78901 0.55418 0.17854
   9  -2   8   47.83    2.90   7 0.33772 0.17624 0.81808-0.65681 0.56637-0.47636
  10  -4  38  260.56    9.52   7 0.33714 0.17720 0.82009-0.75183 0.56320-0.16308
  10  -4  41   52.52    6.10   6 0.33597 0.17848 0.82405-0.75596 0.55685-0.12523
  10  -4  44    9.91    5.11   6 0.33510 0.17965 0.82689-0.75876 0.55221-0.08871
  10  -4  62  248.66   12.12   6 0.33507 0.17826 0.82698-0.75952 0.55206 0.09733
  10  -4  65   11.71    8.35   6 0.33561 0.17780 0.82521-0.75705 0.55495 0.12626
  10  -4  68   77.26   10.21   7 0.33643 0.17748 0.82249-0.75400 0.55936 0.15316
  10  -3  22   70.56    4.54   6 0.33578 0.20941 0.82468-0.69465 0.55582-0.32089
  11  -4  48   15.25    6.89   7 0.33746 0.23931 0.81899-0.71988 0.56495-0.05924
  11  -4  51    7.67    6.74   7 0.33678 0.23885 0.82130-0.72160 0.56127-0.02518
  11  -4  54    0.17    6.95   7 0.33654 0.23847 0.82213-0.72222 0.55994 0.00682
  11  -4  57    8.15    7.46   7 0.33686 0.23876 0.82102-0.72152 0.56171 0.03686
  11  -4  60   44.77    9.41   7 0.33724 0.23940 0.81972-0.71974 0.56378 0.06734
  11  -3  26    1.99    3.62   6 0.33619 0.27086 0.82329-0.66133 0.55807-0.28163
  -8   4  12    0.39    1.09   9 0.34112-0.71632 0.80474-0.80902 0.58616-0.46211
  -8   5   2  677.43    7.74   7 0.33839-0.67981 0.81497-0.75465 0.57068-0.55312
  -7   2  27    0.25    1.16  11 0.34513-0.72043 0.78798-0.88780 0.60996-0.32861
  -5   0  64   67.39    5.90   8 0.33821-0.64918 0.81562-0.97790 0.56967 0.10105
  -5   0  67   -0.68    4.65   8 0.33867-0.64890 0.81396-0.97449 0.57225 0.12822
  -5   2   8   51.58    1.01  10 0.34322-0.58763 0.79625-0.83057 0.59844-0.51729
  -3  -1  34    2.46    2.44   8 0.33944-0.55192 0.81114-0.97154 0.57657-0.22061
  -3  -1  76   54.45    7.60   8 0.33882-0.55327 0.81341-0.97228 0.57309 0.22427
  -2  -1  23   -0.48    1.36   8 0.33850-0.48632 0.81458-0.94242 0.57128-0.33037
  -2  -1  86   -1.18    8.04   8 0.33817-0.48980 0.81577-0.94457 0.56944 0.33132
  -1  -2  76   -1.96    6.77   8 0.33834-0.45643 0.81515-0.97448 0.57040 0.22545
  -1  -2  79   16.84    8.10   8 0.33956-0.45733 0.81069-0.96897 0.57725 0.24897
   0  -2  86   67.43   10.15   8 0.33856-0.39364 0.81437-0.94116 0.57161 0.32983
   0  -1  10    4.02    0.85   7 0.33787-0.35726 0.81682-0.87964 0.56781-0.46239
   0   2 -14  623.86    6.40   8 0.33897-0.26414 0.81288-0.68600 0.57392-0.71906
   1  -3  37   56.43    4.18   8 0.33874-0.35785 0.81369-0.97090 0.57266-0.18469
   1  -3  70   17.10    6.17   7 0.33755-0.35862 0.81794-0.97516 0.56604 0.16788
   1  -3  73    2.39    6.57   8 0.33866-0.36009 0.81398-0.97133 0.57222 0.19226
   1   2 -16  439.76    5.55   8 0.33917-0.20131 0.81212-0.65339 0.57507-0.74026
   2  -3  80   -0.14    7.95   8 0.33809-0.29667 0.81602-0.94253 0.56905 0.27031
   2  -3  83   13.08    8.07   8 0.33923-0.29767 0.81192-0.93682 0.57538 0.29280
   2  -2  13   -0.66    1.16   8 0.33846-0.26222 0.81473-0.87635 0.57106-0.43295
   3  -4  52  169.35    7.86   8 0.33957-0.26399 0.81066-0.96668 0.57729-0.03186
   3  -4  55  103.57    6.98   8 0.33934-0.26389 0.81150-0.96724 0.57601 0.00071
   3  -4  58  262.88    9.92   8 0.33935-0.26386 0.81147-0.96688 0.57606 0.03219
   4  -4  41    0.83    3.59   8 0.33837-0.19913 0.81503-0.93908 0.57059-0.13918
   4  -4  65   -0.20    4.30   7 0.33728-0.19920 0.81889-0.94262 0.56455 0.11664
   4  -4  68  104.05    8.94   7 0.33812-0.20045 0.81594-0.93997 0.56918 0.14379
   4  -4  71   -2.27    6.87   8 0.33874-0.20103 0.81371-0.93655 0.57263 0.17014
   4  -3  19   17.60    2.41   8 0.33900-0.16743 0.81275-0.87260 0.57411-0.37309
   4   2 -19   12.46    1.59   8 0.33851-0.01281 0.81455-0.56038 0.57133-0.76584
   5  -4  33   32.05    3.79   8 0.33938-0.13591 0.81137-0.90181 0.57621-0.22904
   5  -4  36  316.54    8.43   7 0.33749-0.13469 0.81813-0.90926 0.56574-0.18732
   5  -4  75    3.46    8.00   8 0.33855-0.13792 0.81439-0.90697 0.57158 0.21511
   5  -4  78    6.16    7.84   8 0.33950-0.13924 0.81094-0.90256 0.57688 0.23958
   5  -3  17  101.22    3.83   7 0.33825-0.10389 0.81548-0.84310 0.56990-0.38926
   5   1 -14  221.48    3.06  10 0.34321 0.01449 0.79632-0.57307 0.59834-0.73931
   6  -4  31   11.80    3.39   8 0.33864-0.07316 0.81408-0.87293 0.57206-0.24470
   6  -4  76    5.90    7.83   7 0.33736-0.07398 0.81861-0.87801 0.56499 0.23062
   6  -3  15    0.60    2.25   9 0.34084-0.04141 0.80586-0.80299 0.58451-0.42308
   6  -2   5    6.58    1.58   8 0.33975-0.01175 0.80999-0.74277 0.57832-0.52156
   7  -4  29   -0.53    3.08   8 0.33891-0.01151 0.81307-0.83918 0.57361-0.26729
   8  -4  30    1.47    3.40   8 0.33861 0.05216 0.81418-0.80932 0.57190-0.25412
   9  -4  31   25.62    4.26   8 0.33899 0.11382 0.81281-0.77573 0.57402-0.24607
  10  -4  35   54.98    5.68   7 0.33862 0.17617 0.81415-0.74536 0.57196-0.20251
  10  -3  19    1.69    3.31   8 0.33958 0.20502 0.81063-0.67953 0.57735-0.37365
  11  -4  42    5.40    5.39   7 0.33866 0.23748 0.81401-0.71450 0.57216-0.12914
  11  -4  45    4.08    5.85   7 0.33807 0.23894 0.81610-0.71708 0.56892-0.09422
  11  -4  63   -2.72    8.03   8 0.33808 0.23906 0.81609-0.71766 0.56895 0.09404
  11  -4  66  107.27   11.12   7 0.33819 0.23735 0.81568-0.71641 0.56958 0.12063
  11  -3  23    7.70    3.99   8 0.33953 0.26721 0.81080-0.64873 0.57709-0.33159
  -7   4   4  451.20    5.41   9 0.34283-0.65206 0.79898-0.77025 0.59502-0.55626
  -6   1  32  248.74    4.52   9 0.34212-0.68380 0.80186-0.93222 0.59086-0.25776
  -5   0  40  307.79    6.56   9 0.34142-0.65090 0.80465-0.96594 0.58677-0.16862
  -3  -1  79    2.69    6.91   9 0.34091-0.55605 0.80659-0.96696 0.58389 0.24390
  -3  -1  82    2.14    7.83   9 0.34241-0.55751 0.80069-0.96064 0.59256 0.26623
  -3   1   5 2102.28    3.24  12 0.34757-0.49537 0.77778-0.81085 0.62406-0.57346
  -2  -2  48   83.47    5.18   9 0.34133-0.52137 0.80496-0.99587 0.58631-0.08344
  -2  -2  51    1.16    3.63   9 0.34084-0.52158 0.80687-0.99830 0.58349-0.04901
  -2  -2  54   11.01    4.26   9 0.34067-0.52196 0.80752-0.99949 0.58252-0.01601
  -2  -2  57   15.37    4.63   8 0.34062-0.52199 0.80772-0.99960 0.58222 0.01559
  -2  -2  60   13.35    4.85   9 0.34081-0.52227 0.80699-0.99875 0.58330 0.04585
  -2  -2  63    1.11    4.80   9 0.34098-0.52194 0.80632-0.99704 0.58430 0.07531
  -2  -2  66   42.26    6.14   9 0.34159-0.52272 0.80397-0.99446 0.58778 0.10424
  -2  -1  89    2.06    8.25   9 0.34048-0.49243 0.80826-0.93671 0.58141 0.35209
  -1  -2  82   15.14    8.02   9 0.34127-0.45909 0.80521-0.96294 0.58594 0.27167
  -1  -1  15    5.11    1.04   8 0.34060-0.42398 0.80780-0.90291 0.58209-0.42560
   0  -3  48   22.01    3.97   9 0.34167-0.42529 0.80367-0.99267 0.58822-0.08509
   0  -3  51   -1.27    3.76   9 0.34114-0.42503 0.80574-0.99500 0.58517-0.05080
   0  -3  54   44.53    5.17   9 0.34094-0.42498 0.80648-0.99619 0.58407-0.01753
   0  -3  57    2.01    4.63   8 0.34089-0.42529 0.80667-0.99638 0.58378 0.01368
   0  -3  60  132.45    7.72   9 0.34105-0.42540 0.80608-0.99563 0.58466 0.04463
   0  -3  63    1.91    5.27   8 0.34104-0.42494 0.80609-0.99402 0.58464 0.07388
   0  -3  66  313.13   11.01   9 0.34194-0.42671 0.80259-0.99183 0.58979 0.10267
   0  -2  23   -0.16    1.54   9 0.34052-0.39251 0.80809-0.93551 0.58166-0.33915
   1  -3  34 1130.82   13.38   9 0.34113-0.36002 0.80576-0.96263 0.58512-0.22825
   1  -3  76    0.05    6.64   9 0.34052-0.36269 0.80811-0.96694 0.58163 0.21674
   1  -3  79   12.60    7.90   9 0.34131-0.36298 0.80505-0.96179 0.58618 0.24082
   3  -4  43   39.74    4.47   9 0.34183-0.26559 0.80302-0.95861 0.58916-0.13807
   3  -4  46 1091.48   16.13   9 0.34085-0.26475 0.80683-0.96253 0.58354-0.10096
   3  -4  49   14.67    4.34   8 0.34002-0.26423 0.80997-0.96521 0.57883-0.06469
   3  -4  61   22.93    5.71   8 0.33987-0.26460 0.81055-0.96585 0.57796 0.06245
   3  -4  64    0.57    5.66   9 0.34064-0.26586 0.80764-0.96436 0.58233 0.09019
   3  -4  67   54.26    7.58   9 0.34099-0.26647 0.80630-0.96198 0.58433 0.11812
   3  -4  70  184.66   10.32   9 0.34167-0.26734 0.80366-0.95901 0.58823 0.14557
   3  -3  21    0.46    1.91   9 0.34140-0.23379 0.80473-0.89589 0.58666-0.36562
   3   1 -13  157.70    2.64  10 0.34280-0.11009 0.79911-0.63940 0.59484-0.72725
   4  -4  35    0.31    3.12   9 0.34131-0.20207 0.80508-0.92704 0.58614-0.21858
   4  -4  38   60.64    4.16   8 0.33979-0.19961 0.81084-0.93357 0.57752-0.17847
   4  -4  74   95.59    9.27   8 0.34009-0.20258 0.80973-0.93267 0.57919 0.19649
   4  -4  77    3.08    8.11   8 0.34111-0.20371 0.80584-0.92857 0.58501 0.22051
   6  -4  28  552.64   10.00   9 0.34144-0.07529 0.80457-0.86253 0.58689-0.29134
   8  -4  27  124.63    5.64   9 0.34135 0.04930 0.80490-0.79912 0.58640-0.30079
   8  -3  14    8.69    2.65   9 0.34235 0.07921 0.80093-0.73319 0.59221-0.44093
   9  -4  28   83.16    5.58   9 0.34186 0.11078 0.80290-0.76601 0.58935-0.29306
  10  -4  32   -0.56    3.86   9 0.34099 0.17406 0.80631-0.73804 0.58431-0.24515
  10  -2   9   59.63    3.51   9 0.34218 0.23366 0.80163-0.60871 0.59119-0.49031
  11  -4  36  352.42   10.40   9 0.34136 0.23493 0.80487-0.70428 0.58645-0.20677
  11  -4  39    0.22    5.01   8 0.34008 0.23638 0.80977-0.71008 0.57913-0.16722
  12  -4  46   12.34    6.40   8 0.34120 0.29586 0.80549-0.67424 0.58553-0.10093
  12  -4  49   35.83    7.40   8 0.34077 0.29707 0.80714-0.67591 0.58308-0.06849
  12  -4  52    2.67    7.05   8 0.34064 0.29754 0.80765-0.67722 0.58231-0.03483
  12  -4  55    4.83    7.53   8 0.34030 0.29716 0.80892-0.67816 0.58042-0.00221
  12  -4  58   -2.43    7.74   9 0.34064 0.29785 0.80763-0.67737 0.58235 0.02808
  12  -4  61   -0.58    8.21   9 0.34076 0.29713 0.80720-0.67683 0.58299 0.05828
  12  -4  64   24.30    9.20   8 0.34086 0.29582 0.80678-0.67596 0.58361 0.08785
  -5   0  37   -0.06    2.32  10 0.34414-0.65330 0.79235-0.95399 0.60352-0.21699
  -4  -1  51   37.93    4.74  10 0.34374-0.62066 0.79404-0.98663 0.60114-0.06756
  -4  -1  54    2.22    3.56   9 0.34311-0.61992 0.79671-0.98885 0.59737-0.03276
  -4  -1  57    1.11    3.79  10 0.34314-0.62073 0.79658-0.98943 0.59756-0.00103
  -4  -1  60   44.98    5.33  10 0.34321-0.62093 0.79631-0.98901 0.59793 0.03070
  -4  -1  63   42.61    5.58  10 0.34340-0.62140 0.79550-0.98747 0.59909 0.06173
  -4  -1  66   35.49    6.15  10 0.34419-0.62280 0.79213-0.98510 0.60382 0.08838
  -3  -1  31    0.72    1.86  10 0.34322-0.55532 0.79625-0.95659 0.59802-0.27382
  -3  -1  85   10.91    8.07  10 0.34364-0.55815 0.79449-0.95433 0.60051 0.28783
  -2  -2  45    0.56    3.10  10 0.34267-0.52382 0.79853-0.99143 0.59476-0.12255
  -2  -2  69   15.22    5.90   9 0.34247-0.52437 0.79935-0.99155 0.59359 0.12976
  -2  -2  72   68.03    7.65  10 0.34316-0.52486 0.79651-0.98757 0.59766 0.15730
  -2  -2  75    2.26    6.90  10 0.34410-0.52550 0.79253-0.98343 0.60326 0.18131
  -1  -2  85   -0.69    8.21  10 0.34289-0.46138 0.79761-0.95700 0.59608 0.29351
  -1   3 -16  465.13    6.50  10 0.34378-0.30126 0.79389-0.63625 0.60136-0.76844
   0  -3  42    0.40    2.96  10 0.34352-0.42645 0.79498-0.98336 0.59982-0.16064
   0  -3  45    0.36    3.35  10 0.34287-0.42711 0.79770-0.98869 0.59595-0.12349
   0  -3  69   -0.99    5.93  10 0.34278-0.42826 0.79809-0.98929 0.59539 0.12823
   0  -3  72    1.76    6.27  10 0.34320-0.42802 0.79632-0.98565 0.59793 0.15539
   1  -3  82    8.44    8.27   9 0.34263-0.36471 0.79869-0.95668 0.59453 0.26394
   1  -3  85   -2.97    8.04  10 0.34351-0.36488 0.79505-0.95058 0.59972 0.28716
   2  -4  54    6.06    4.52  10 0.34388-0.33213 0.79346-0.98207 0.60196-0.03549
   2  -4  57    8.61    5.05  10 0.34367-0.33200 0.79434-0.98276 0.60072-0.00297
   2  -4  63    3.55    5.32  10 0.34392-0.33251 0.79331-0.98158 0.60217 0.05795
   3  -4  40  119.86    5.92  10 0.34305-0.26664 0.79694-0.95284 0.59703-0.17726
   3  -4  73    1.58    7.40  10 0.34272-0.26852 0.79833-0.95571 0.59506 0.17152
   3  -4  76   52.57    8.98  10 0.34332-0.26953 0.79584-0.95147 0.59860 0.19868
   4  -4  32   59.76    4.22  10 0.34381-0.20379 0.79377-0.91682 0.60152-0.26485
   4  -4  80    2.34    7.88  10 0.34263-0.20537 0.79869-0.92398 0.59454 0.24549
   4   0  -8 1371.46    3.72  14 0.35098-0.08627 0.75848-0.62981 0.64752-0.72704
   5  -4  30  155.82    5.50   9 0.34192-0.13863 0.80156-0.89205 0.59038-0.27423
   5   2 -18    1.26    1.52  11 0.34471 0.04377 0.78985-0.50387 0.60698-0.79032
   6  -5  56    3.05    5.23  10 0.34388-0.11053 0.79346-0.91557 0.60196-0.01392
   6  -5  59   36.53    6.41  10 0.34387-0.11024 0.79351-0.91554 0.60189 0.01718
   7  -5  48  193.57    8.78  10 0.34365-0.04667 0.79443-0.88367 0.60059-0.09637
   7  -5  51    2.58    5.19  10 0.34320-0.04680 0.79632-0.88627 0.59792-0.06161
   7  -5  54   89.66    7.56   9 0.34291-0.04619 0.79756-0.88739 0.59616-0.02954
   7  -5  57   30.11    6.54   9 0.34286-0.04656 0.79775-0.88807 0.59588 0.00263
   7  -5  60   12.02    6.60   9 0.34284-0.04698 0.79784-0.88790 0.59576 0.03396
   7  -5  63    0.38    6.64  10 0.34309-0.04733 0.79681-0.88691 0.59722 0.06381
   7  -5  66   22.07    7.82  10 0.34342-0.04787 0.79540-0.88532 0.59923 0.09261
   7  -5  69    9.60    7.31  10 0.34378-0.04863 0.79391-0.88314 0.60133 0.12112
   7  -4  26  554.35    9.98   9 0.34239-0.01380 0.79965-0.82622 0.59315-0.31812
   7  -3  13    8.83    2.12   9 0.34323 0.01576 0.79622-0.75975 0.59806-0.45777
   8  -5  46   56.52    6.11  10 0.34380 0.01548 0.79381-0.85125 0.60147-0.11846
   8  -5  49    3.77    5.36   9 0.34309 0.01569 0.79680-0.85449 0.59724-0.08186
   8  -5  52  227.63   10.02   9 0.34277 0.01654 0.79813-0.85603 0.59533-0.04947
   8  -5  55   12.46    6.42   9 0.34252 0.01622 0.79913-0.85729 0.59391-0.01583
   8  -5  58   48.65    7.78   9 0.34242 0.01664 0.79955-0.85721 0.59329 0.01514
   8  -5  61    6.66    6.96   9 0.34278 0.01598 0.79808-0.85687 0.59541 0.04565
   8  -5  64    2.72    7.44   9 0.34280 0.01517 0.79797-0.85584 0.59556 0.07552
   8  -5  67    2.15    7.75  10 0.34320 0.01462 0.79632-0.85399 0.59792 0.10428
   8  -5  70   27.93    8.26  10 0.34389 0.01453 0.79343-0.85131 0.60200 0.13192
   9  -5  47    4.84    5.12  10 0.34406 0.07733 0.79270-0.81888 0.60302-0.10786
   9  -5  50  136.05    8.53  10 0.34336 0.07822 0.79566-0.82121 0.59885-0.07387
   9  -5  53    0.64    6.10  10 0.34306 0.07810 0.79692-0.82311 0.59707-0.03957
   9  -5  56   47.94    7.55   9 0.34285 0.07790 0.79777-0.82399 0.59585-0.00912
   9  -5  59   -2.53    6.69  10 0.34296 0.07807 0.79734-0.82383 0.59646 0.02360
   9  -5  62   20.23    7.64  10 0.34307 0.07763 0.79689-0.82319 0.59711 0.05388
   9  -5  65   13.66    8.01  10 0.34329 0.07701 0.79597-0.82190 0.59841 0.08336
   9  -5  68   34.23    8.40  10 0.34387 0.07702 0.79350-0.81968 0.60190 0.11084
  10  -5  57   23.04    7.01  10 0.34397 0.13922 0.79308-0.78755 0.60249-0.00500
  10  -5  60   68.16    8.53  10 0.34396 0.13879 0.79313-0.78765 0.60242 0.02638
  10  -4  29   65.46    5.23   9 0.34309 0.17190 0.79678-0.72781 0.59727-0.28986
  11  -4  33    0.42    4.39  10 0.34325 0.23306 0.79612-0.69627 0.59820-0.24830
  11  -3  20   23.76    4.12  10 0.34364 0.26352 0.79450-0.63190 0.60050-0.38584
  12  -4  40    9.09    5.42   9 0.34315 0.29418 0.79654-0.66544 0.59761-0.17494
  12  -4  43    4.80    5.83   9 0.34220 0.29576 0.80045-0.66969 0.59199-0.13796
  -4  -1  45    5.95    3.37  11 0.34613-0.62361 0.78324-0.97654 0.61596-0.14483
  -4  -1  48  818.72   12.06  11 0.34492-0.62216 0.78875-0.98240 0.60849-0.10647
  -4  -1  69    1.85    5.15  11 0.34491-0.62365 0.78880-0.98214 0.60841 0.11410
  -4  -1  72   25.41    6.22  11 0.34545-0.62358 0.78636-0.97821 0.61176 0.14230
  -4   0  23    0.80    1.29  11 0.34581-0.58910 0.78470-0.91304 0.61400-0.37464
  -3   0  15   -0.27    0.77  11 0.34594-0.52659 0.78413-0.88151 0.61477-0.45817
  -2  -2  39   96.09    4.64  11 0.34553-0.52499 0.78601-0.97715 0.61223-0.20437
  -2  -2  78   15.21    7.35  11 0.34526-0.52717 0.78722-0.97851 0.61058 0.20574
  -2  -1  20  226.09    4.16  11 0.34667-0.49404 0.78069-0.90871 0.61936-0.41115
  -2   2  -7    0.55    0.85  11 0.34547-0.39805 0.78624-0.72395 0.61191-0.68558
  -1  -2  28    4.01    2.04  11 0.34504-0.46076 0.78821-0.94740 0.60923-0.31555
  -1  -2  88   46.91   10.15  10 0.34440-0.46275 0.79101-0.94999 0.60537 0.31605
   0  -3  39    0.93    2.93  11 0.34558-0.42922 0.78575-0.97579 0.61257-0.20340
   0  -3  75    0.34    6.39  11 0.34464-0.43087 0.78998-0.98181 0.60679 0.18086
   0  -3  78   21.00    7.89  11 0.34523-0.43069 0.78733-0.97713 0.61043 0.20600
   0   1  -7    1.15    0.54  11 0.34550-0.30186 0.78612-0.72205 0.61208-0.68515
   0   3 -18    9.22    1.87  11 0.34498-0.23913 0.78846-0.59864 0.60889-0.79523
   1  -2  15    4.99    1.41  11 0.34529-0.33264 0.78707-0.88062 0.61078-0.45301
   1  -1   5    0.21    0.55  10 0.34430-0.30002 0.79148-0.82211 0.60471-0.55075
   2  -4  45   -2.29    3.59  11 0.34539-0.33283 0.78662-0.97328 0.61139-0.14014
   2  -4  48   90.07    5.96  11 0.34499-0.33281 0.78843-0.97737 0.60893-0.10545
   2  -4  51    1.55    4.15  10 0.34460-0.33312 0.79016-0.98048 0.60654-0.06946
   2  -4  66   42.93    6.72  10 0.34431-0.33330 0.79141-0.97983 0.60481 0.08815
   2  -4  69   19.14    6.87  11 0.34498-0.33418 0.78847-0.97762 0.60886 0.11473
   2  -4  72   68.72    8.46  11 0.34548-0.33471 0.78624-0.97440 0.61192 0.14354
   3  -4  37    4.32    3.34  10 0.34474-0.26876 0.78955-0.94585 0.60738-0.21787
   3  -4  79    0.81    7.55  11 0.34469-0.27095 0.78975-0.94733 0.60711 0.22242
   3  -4  82    3.48    8.58  11 0.34536-0.27152 0.78677-0.94229 0.61119 0.24670
   3  -2   8   25.46    1.58  11 0.34534-0.20552 0.78683-0.81551 0.61111-0.52527
   4  -3  16  162.64    4.38  10 0.34500-0.17334 0.78836-0.84807 0.60902-0.43914
   4  -2   6   22.09    1.45  10 0.34493-0.14221 0.78867-0.78542 0.60859-0.54290
   5  -5  55    0.01    5.13  11 0.34539-0.17510 0.78662-0.93928 0.61139-0.03515
   5  -4  27   98.89    4.76  10 0.34492-0.14188 0.78875-0.87952 0.60848-0.32361
   5  -3  14  174.03    4.45  10 0.34484-0.11051 0.78909-0.81680 0.60802-0.45844
   5  -1  -3    8.17    0.80  12 0.34795-0.05149 0.77444-0.67622 0.62755-0.65428
   6  -5  47   99.02    6.73  11 0.34510-0.11074 0.78795-0.90947 0.60958-0.11574
   6  -5  53   44.06    5.20  10 0.34401-0.11002 0.79270-0.91437 0.60301-0.04667
   6  -5  62   29.68    5.46  10 0.34401-0.11068 0.79270-0.91502 0.60301 0.04697
   6  -5  65   20.14    6.70  10 0.34423-0.11125 0.79179-0.91376 0.60429 0.07690
   6  -5  68   13.33    7.64  10 0.34480-0.11206 0.78927-0.91191 0.60777 0.10557
   6  -5  71   16.26    8.12  11 0.34524-0.11270 0.78732-0.90934 0.61044 0.13364
   6  -5  74   -1.02    7.48  11 0.34552-0.11349 0.78602-0.90622 0.61222 0.16098
   6  -4  25   80.22    4.43  10 0.34455-0.07857 0.79035-0.84863 0.60628-0.34178
   6   1 -13    8.87    1.09  13 0.35021 0.06974 0.76257-0.50768 0.64252-0.77310
   6   2 -17    0.23    1.67  12 0.34706 0.10462 0.77882-0.46122 0.62184-0.79537
   7  -5  42   19.88    4.65  11 0.34544-0.04834 0.78641-0.87562 0.61168-0.16962
   7  -5  45  102.33    6.90  10 0.34445-0.04749 0.79080-0.88029 0.60566-0.13258
   7  -5  72    0.33    8.03  11 0.34479-0.04905 0.78932-0.88021 0.60769 0.14854
   7  -5  75   12.70    9.07  11 0.34536-0.05021 0.78675-0.87710 0.61122 0.17498
   7  -4  23   14.83    3.05  11 0.34565-0.01707 0.78546-0.81164 0.61297-0.36855
   8  -5  40   14.48    4.35  11 0.34593 0.01353 0.78414-0.84163 0.61476-0.19384
   8  -5  43   51.38    5.90  10 0.34479 0.01427 0.78931-0.84728 0.60771-0.15562
   8  -5  73    4.75    9.03  10 0.34454 0.01315 0.79040-0.84870 0.60621 0.15895
   8  -4  24  523.99    9.71  10 0.34459 0.04624 0.79017-0.78480 0.60652-0.35171
   9  -5  41    1.36    4.45  11 0.34554 0.07491 0.78594-0.81080 0.61232-0.18033
   9  -5  44    7.32    5.21  10 0.34482 0.07653 0.78919-0.81521 0.60788-0.14398
   9  -5  71    7.21    8.93  10 0.34452 0.07598 0.79049-0.81731 0.60609 0.13908
   9  -4  25   89.25    5.05  10 0.34475 0.10796 0.78947-0.75266 0.60750-0.34204
  10  -5  45   41.74    6.28  11 0.34570 0.13756 0.78523-0.77939 0.61329-0.14040
  10  -5  48   22.91    6.17  10 0.34497 0.13819 0.78853-0.78305 0.60879-0.10414
  10  -5  51   13.35    6.44  10 0.34439 0.13880 0.79108-0.78552 0.60527-0.06841
  10  -5  54   11.50    6.17  10 0.34420 0.13949 0.79191-0.78672 0.60411-0.03545
  10  -5  63   17.53    7.70  10 0.34415 0.13859 0.79209-0.78675 0.60386 0.05776
  10  -5  66  165.56   11.77  10 0.34448 0.13831 0.79068-0.78529 0.60582 0.08568
  10  -5  69   10.72    9.36  10 0.34491 0.13721 0.78880-0.78350 0.60841 0.11513
  10  -4  26  159.33    6.75  11 0.34593 0.16841 0.78416-0.71577 0.61473-0.33848
  11  -5  52   13.42    7.31  11 0.34612 0.19902 0.78329-0.74643 0.61589-0.06827
  11  -5  55   30.48    7.25  11 0.34582 0.19914 0.78467-0.74794 0.61404-0.03676
  11  -5  58   37.01    8.44  11 0.34563 0.19908 0.78554-0.74870 0.61286-0.00437
  11  -5  61   -1.69    7.88  11 0.34538 0.19828 0.78665-0.74902 0.61135 0.02868
  11  -5  64  120.15   10.47  11 0.34578 0.20004 0.78484-0.74685 0.61382 0.05753
  11  -4  30   68.74    5.53  11 0.34538 0.23104 0.78669-0.68625 0.61129-0.29331
  12  -4  37   47.96    6.01  10 0.34480 0.29269 0.78925-0.65876 0.60780-0.21725
  -8   5   5   16.54    2.11  12 0.34896-0.69085 0.76978-0.71019 0.63362-0.58566
  -6   1  29   73.84    2.55  13 0.34901-0.69082 0.76948-0.89994 0.63400-0.33295
  -6   4  -1  606.15    6.86  12 0.34843-0.59346 0.77247-0.71190 0.63019-0.64424
  -5   0  34  155.82    4.33  12 0.34833-0.65777 0.77298-0.93500 0.62954-0.27528
  -4  -1  75    4.63    6.10  11 0.34673-0.62563 0.78084-0.97377 0.61928 0.16573
  -3  -1  28  109.64    3.72  12 0.34818-0.56020 0.77377-0.93423 0.62852-0.33654
  -3   3  -9    0.46    1.36  12 0.34743-0.43248 0.77747-0.68448 0.62371-0.71894
  -2  -2  81    3.09    7.54  11 0.34643-0.52829 0.78226-0.97303 0.61739 0.22963
  -2  -2  84    8.67    7.98  12 0.34766-0.52960 0.77635-0.96701 0.62518 0.25314
  -1  -3  53    2.24    3.91  12 0.34795-0.49598 0.77490-0.99710 0.62706-0.07185
  -1  -3  56   48.61    5.52  12 0.34752-0.49571 0.77703-0.99912 0.62430-0.03757
  -1  -3  59    7.33    4.82  12 0.34735-0.49561 0.77786-0.99994 0.62320-0.00525
  -1  -3  62  177.15    8.52  12 0.34738-0.49603 0.77770-0.99973 0.62342 0.02694
  -1  -3  65    2.81    5.30  12 0.34756-0.49598 0.77686-0.99865 0.62452 0.05587
  -1  -3  68  128.11    8.16  12 0.34798-0.49723 0.77475-0.99662 0.62726 0.08635
   0  -3  36 1052.42   13.05  12 0.34759-0.43053 0.77668-0.96600 0.62474-0.24703
   0  -3  81   -0.04    7.19  12 0.34677-0.43320 0.78067-0.97208 0.61950 0.23064
   0  -3  84   86.38   10.23  12 0.34749-0.43373 0.77716-0.96597 0.62412 0.25638
   0  -2  20   11.49    1.38  11 0.34617-0.39720 0.78347-0.90951 0.61577-0.40630
   2  -4  42   53.41    4.73  12 0.34712-0.33448 0.77896-0.96737 0.62176-0.18087
   2  -4  75   -0.62    6.78  12 0.34672-0.33655 0.78088-0.97116 0.61922 0.16887
   2  -4  78   10.96    8.02  12 0.34720-0.33669 0.77860-0.96692 0.62224 0.19455
   2   1 -11  230.83    3.00  12 0.34856-0.17883 0.77180-0.64411 0.63105-0.74370
   3  -3  18 1861.15   13.95  12 0.34719-0.23886 0.77863-0.87069 0.62220-0.43198
   3   2 -17   91.80    2.75  12 0.34727-0.08413 0.77823-0.55651 0.62273-0.79712
   4  -4  29    0.49    2.76  12 0.34685-0.20686 0.78027-0.90477 0.62003-0.31296
   5  -5  46  259.37    9.15  12 0.34746-0.17621 0.77730-0.93112 0.62394-0.14029
   5  -5  49    0.37    4.66  12 0.34695-0.17612 0.77980-0.93509 0.62065-0.10482
   5  -5  52   25.50    4.47  11 0.34614-0.17542 0.78363-0.93772 0.61556-0.06937
   5  -5  67    1.44    6.43  12 0.34669-0.17665 0.78104-0.93763 0.61901 0.08616
   5  -5  70   78.21    9.00  11 0.34681-0.17778 0.78046-0.93568 0.61979 0.11389
   5  -5  73   -0.05    7.72  12 0.34723-0.17777 0.77846-0.93257 0.62242 0.14227
   5  -5  76   12.37    7.81  12 0.34791-0.17865 0.77511-0.92927 0.62679 0.16902
   5  -2   4   51.03    2.01  12 0.34786-0.08259 0.77537-0.74017 0.62645-0.58068
   6  -5  41    5.22    4.08  12 0.34734-0.11317 0.77792-0.90003 0.62314-0.19092
   6  -5  44   36.36    4.38  11 0.34614-0.11160 0.78363-0.90532 0.61556-0.15303
   6  -5  77   11.51    9.26  11 0.34687-0.11472 0.78018-0.90289 0.62016 0.18676
   6  -3  12   62.83    2.95  11 0.34675-0.04977 0.78074-0.77639 0.61941-0.48999
   7  -5  39   10.65    4.28  11 0.34696-0.05011 0.77975-0.86972 0.62072-0.20918
   7   1 -12  933.62    5.54  15 0.35346 0.12849 0.74358-0.45823 0.66513-0.78410
   8  -5  37  163.35    7.28  12 0.34737 0.01217 0.77777-0.83477 0.62333-0.23330
   8  -2   4  269.98    4.51  11 0.34745 0.10508 0.77735-0.64711 0.62388-0.57573
   9  -5  38   65.99    5.96  12 0.34729 0.07422 0.77816-0.80359 0.62281-0.22236
   9  -4  22   30.59    4.09  12 0.34822 0.10436 0.77353-0.73663 0.62883-0.39437
   9  -2   5  265.75    4.86  12 0.34851 0.16533 0.77205-0.61080 0.63073-0.57157
  10  -5  39    1.63    5.26  12 0.34844 0.13648 0.77246-0.76764 0.63021-0.21711
  10  -5  42    5.37    5.14  11 0.34685 0.13668 0.78026-0.77479 0.62004-0.17659
  11  -5  46    0.81    5.96  12 0.34730 0.19769 0.77813-0.74078 0.62286-0.13766
  11  -5  49    4.27    6.27  11 0.34668 0.19840 0.78109-0.74420 0.61895-0.10260
  11  -4  27    6.45    4.45  12 0.34834 0.22828 0.77295-0.67361 0.62958-0.34190
  12  -5  56   -0.11    8.19  12 0.34811 0.25878 0.77409-0.70595 0.62811-0.03837
  12  -5  59    6.75    8.80  12 0.34798 0.25858 0.77473-0.70687 0.62728-0.00657
  12  -5  62   26.20    9.72  12 0.34801 0.25758 0.77461-0.70748 0.62744 0.02398
  12  -4  34   67.54    6.17  11 0.34670 0.29104 0.78099-0.65055 0.61908-0.25951
  -6   0  54   24.27    4.19  14 0.35040-0.72533 0.75962-0.95427 0.64545-0.08120
  -5   1  18   62.74    1.49  15 0.35319-0.63008 0.74267-0.84094 0.66543-0.48018
  -5   4  -6 1395.77   10.92  13 0.34875-0.52974 0.76865-0.67576 0.63426-0.70002
  -3  -2  53   15.70    4.05  13 0.34930-0.59409 0.76573-0.98951 0.63792-0.08310
  -3  -2  56    2.44    3.97  13 0.34884-0.59382 0.76815-0.99217 0.63490-0.04890
  -3  -2  59    1.32    4.38  13 0.34878-0.59459 0.76850-0.99338 0.63445-0.01634
  -3  -2  62   30.19    5.45  13 0.34874-0.59471 0.76870-0.99355 0.63420 0.01563
  -3  -2  65    3.82    4.98  12 0.34877-0.59434 0.76854-0.99276 0.63440 0.04577
  -3  -2  68    0.92    5.30  13 0.34907-0.59474 0.76695-0.99094 0.63640 0.07520
  -3  -2  71   24.56    6.75  13 0.34967-0.59558 0.76370-0.98820 0.64045 0.10369
  -2  -2  87    3.43    8.64  12 0.34861-0.53108 0.76939-0.96086 0.63333 0.27568
  -1  -3  47   19.61    3.95  13 0.34920-0.49705 0.76626-0.98865 0.63727-0.14507
  -1  -3  50    4.02    3.87  12 0.34853-0.49726 0.76978-0.99353 0.63283-0.10840
  -1  -3  71   -0.53    6.02  13 0.34849-0.49861 0.76999-0.99422 0.63257 0.11248
  -1  -3  74    1.04    6.33  13 0.34889-0.49849 0.76792-0.99091 0.63519 0.13963
  -1  -3  77    5.39    7.64  13 0.34985-0.50043 0.76271-0.98701 0.64167 0.16559
  -1  -2  25   43.81    2.67  13 0.34925-0.46425 0.76601-0.92454 0.63758-0.37628
   0  -3  87    1.47    8.64  13 0.34864-0.43552 0.76923-0.96077 0.63353 0.27750
   1  -4  50    8.45    4.18  13 0.34907-0.40061 0.76695-0.98717 0.63640-0.11271
   1  -4  53    1.41    4.25  13 0.34878-0.40114 0.76850-0.99056 0.63445-0.07790
   1  -4  56   51.65    5.88  12 0.34832-0.40075 0.77088-0.99267 0.63144-0.04346
   1  -4  59    5.12    4.90  12 0.34802-0.40033 0.77243-0.99362 0.62946-0.01125
   1  -4  62  180.59    8.88  12 0.34813-0.40133 0.77185-0.99376 0.63020 0.02076
   1  -4  65    2.42    5.78  13 0.34862-0.40220 0.76933-0.99302 0.63340 0.05022
   1  -4  68  112.38    8.69  13 0.34864-0.40226 0.76920-0.99135 0.63357 0.07988
   1  -4  71   -1.44    6.42  13 0.34888-0.40178 0.76797-0.98891 0.63512 0.10808
   1  -4  74    1.76    6.49  13 0.34915-0.40157 0.76655-0.98579 0.63690 0.13592
   1   1  -9   32.99    1.19  13 0.34918-0.24231 0.76639-0.67065 0.63710-0.73023
   2  -4  39  100.57    5.42  12 0.34841-0.33589 0.77041-0.95939 0.63204-0.22258
   2  -4  81    1.17    7.62  13 0.34831-0.33913 0.77093-0.96280 0.63137 0.21974
   2  -4  84    9.86    9.33  13 0.34887-0.33925 0.76800-0.95750 0.63509 0.24444
   2  -2  10  114.88    2.87  13 0.34878-0.27235 0.76850-0.82988 0.63445-0.52840
   4  -5  48  847.78   15.26  13 0.34925-0.24169 0.76601-0.95253 0.63758-0.13314
   4  -5  51   36.79    5.67  13 0.34871-0.24149 0.76884-0.95625 0.63403-0.09853
   4  -5  54    2.21    5.01  12 0.34818-0.24111 0.77161-0.95884 0.63051-0.06368
   4  -5  57    1.42    3.89  12 0.34784-0.24086 0.77335-0.96034 0.62828-0.03025
   4  -5  60   43.00    5.46  12 0.34781-0.24149 0.77351-0.96108 0.62807 0.00103
   4  -5  63   43.36    5.69  12 0.34781-0.24156 0.77351-0.96078 0.62807 0.03284
   4  -5  66   33.60    6.83  12 0.34803-0.24190 0.77235-0.95975 0.62956 0.06279
   4  -5  69   -0.84    6.82  13 0.34857-0.24248 0.76958-0.95811 0.63309 0.09099
   4  -5  72   28.58    8.11  13 0.34886-0.24320 0.76809-0.95572 0.63498 0.11989
   4  -5  75    3.81    7.40  13 0.34913-0.24314 0.76663-0.95254 0.63681 0.14728
   5  -5  40  320.01    9.10  13 0.34944-0.17807 0.76498-0.91893 0.63886-0.21789
   5  -5  43   -0.82    3.99  13 0.34848-0.17738 0.77006-0.92584 0.63248-0.17888
   5  -5  79    0.47    9.08  13 0.34859-0.17989 0.76948-0.92582 0.63322 0.19506
   6  -5  38  193.97    7.50  12 0.34846-0.11409 0.77014-0.89241 0.63238-0.23202
   7  -5  36  113.43    6.23  12 0.34822-0.05127 0.77142-0.86142 0.63075-0.25120
   7  -2   3   22.78    1.75  12 0.34894 0.04106 0.76766-0.66938 0.63552-0.59856
   8  -5  34    0.38    3.75  13 0.34890 0.01023 0.76784-0.82588 0.63529-0.27572
   8  -4  21    0.38    2.72  13 0.34843 0.04309 0.77030-0.76628 0.63218-0.40780
   8  -3  11   -0.77    1.83  13 0.34881 0.07285 0.76833-0.70089 0.63467-0.51466
   9  -5  35   57.71    5.42  12 0.34874 0.07268 0.76870-0.79507 0.63420-0.26465
   9  -3  12  779.71    9.65  12 0.34887 0.13479 0.76799-0.66917 0.63509-0.50360
  10  -5  36  130.01    7.12  13 0.34931 0.13423 0.76569-0.76020 0.63798-0.25780
  10  -4  23  152.72    6.02  12 0.34889 0.16568 0.76792-0.69975 0.63518-0.38976
  11  -5  40   72.48    6.81  13 0.34929 0.19563 0.76575-0.72947 0.63790-0.21613
  11  -5  43   65.76    6.95  12 0.34807 0.19711 0.77217-0.73563 0.62979-0.17670
  12  -5  47    9.62    6.50  13 0.34938 0.25762 0.76530-0.69805 0.63847-0.14250
  12  -5  50   40.46    7.58  12 0.34860 0.25793 0.76944-0.70189 0.63327-0.10786
  12  -5  53    1.88    7.27  13 0.34846 0.25967 0.77018-0.70362 0.63232-0.07297
  -7   1  43   41.88    3.47  15 0.35236-0.75960 0.74848-0.91131 0.65830-0.20989
  -6   0  51   -0.10    3.49  14 0.35149-0.72672 0.75379-0.94838 0.65205-0.11855
  -5   3   1  280.13    3.89  14 0.35158-0.56423 0.75322-0.72368 0.65273-0.64549
  -4   3  -4   34.65    1.79  14 0.35111-0.49955 0.75602-0.69447 0.64938-0.69391
  -3  -2  47    8.19    3.87  14 0.35160-0.59677 0.75312-0.97828 0.65284-0.16001
  -3  -2  50  210.92    7.17  14 0.35053-0.59588 0.75935-0.98452 0.64537-0.12201
  -3  -2  74   18.93    6.56  14 0.35051-0.59737 0.75948-0.98476 0.64520 0.12958
  -3  -2  77   21.01    7.15  14 0.35107-0.59766 0.75625-0.98044 0.64911 0.15769
  -1  -3  44    1.01    3.24  14 0.35065-0.49859 0.75863-0.98156 0.64623-0.18525
  -1  -3  80    1.57    7.60  14 0.35057-0.50067 0.75911-0.98254 0.64566 0.19136
  -1  -3  83   -0.83    8.65  14 0.35152-0.50215 0.75360-0.97736 0.65227 0.21660
   1  -4  44    1.51    3.31  14 0.35130-0.40277 0.75490-0.97587 0.65073-0.18943
   1  -4  47   21.11    4.24  13 0.35040-0.40225 0.76011-0.98229 0.64444-0.15134
   1  -4  77    5.09    7.63  13 0.35048-0.40449 0.75965-0.98270 0.64499 0.16201
   1  -4  80    1.45    7.92  14 0.35086-0.40422 0.75745-0.97833 0.64766 0.18856
   1  -3  25   43.58    3.09  14 0.35083-0.36992 0.75761-0.91504 0.64747-0.38515
   2  -4  36  317.73    8.06  13 0.35047-0.33799 0.75970-0.94912 0.64494-0.26716
   3  -5  56    2.14    5.06  14 0.35120-0.30771 0.75549-0.97587 0.65002-0.06235
   3  -5  59    2.93    5.32  14 0.35089-0.30749 0.75727-0.97739 0.64789-0.02900
   3  -5  62   31.69    6.41  14 0.35083-0.30792 0.75765-0.97804 0.64742 0.00322
   3  -5  65    0.26    6.15  14 0.35078-0.30766 0.75792-0.97764 0.64710 0.03384
   3  -5  68   -0.84    6.53  14 0.35088-0.30782 0.75733-0.97650 0.64781 0.06389
   3  -5  71   23.03    7.31  14 0.35138-0.30874 0.75442-0.97476 0.65130 0.09327
   4  -5  78    2.49    8.46  14 0.35044-0.24504 0.75984-0.94963 0.64476 0.17396
   5  -5  37   -1.33    3.49  14 0.35095-0.18022 0.75693-0.91063 0.64829-0.25927
   6  -5  35  129.86    6.24  13 0.35038-0.11610 0.76022-0.88325 0.64430-0.27543
   7  -5  33  292.83    8.49  13 0.35027-0.05304 0.76080-0.85136 0.64359-0.29533
   7  -3  10    1.05    1.73  13 0.35064 0.00869 0.75871-0.72355 0.64614-0.53719
   8  -6  56   22.11    6.36  14 0.35152-0.02402 0.75356-0.87598 0.65232-0.06404
   8  -6  59   -0.01    6.27  14 0.35098-0.02456 0.75674-0.87781 0.64852-0.03003
   8  -6  62   99.11    9.30  14 0.35115-0.02436 0.75579-0.87826 0.64966 0.00080
   8  -6  65   -0.37    7.60  14 0.35097-0.02483 0.75683-0.87820 0.64841 0.03241
   8  -6  68  102.44    9.84  14 0.35136-0.02541 0.75455-0.87744 0.65115 0.06151
   8  -5  31    2.50    3.62  14 0.35120 0.00823 0.75549-0.81451 0.65002-0.32158
   9  -6  57   -0.21    6.01  14 0.35105 0.03757 0.75636-0.84557 0.64898-0.05113
   9  -6  60    2.08    7.02  14 0.35120 0.03818 0.75549-0.84638 0.65002-0.01966
   9  -6  63   14.21    7.90  14 0.35113 0.03804 0.75588-0.84672 0.64956 0.01194
   9  -6  66    9.89    8.22  14 0.35123 0.03773 0.75530-0.84633 0.65024 0.04237
   9  -6  69    3.25    7.86  14 0.35142 0.03723 0.75418-0.84528 0.65158 0.07200
   9  -5  32    5.19    3.93  13 0.35077 0.07063 0.75798-0.78509 0.64702-0.30804
  10  -5  33   33.54    4.87  14 0.35134 0.13184 0.75463-0.75042 0.65104-0.30256
  11  -5  37    6.11    5.03  14 0.35084 0.19434 0.75756-0.72203 0.64753-0.25606
  11  -4  24    2.38    4.04  14 0.35154 0.22648 0.75347-0.65587 0.65243-0.39602
  12  -5  41    3.64    6.02  14 0.35126 0.25451 0.75512-0.68815 0.65046-0.21759
  12  -5  44    5.64    6.01  13 0.35036 0.25618 0.76033-0.69396 0.64417-0.17997
  13  -5  60    0.92    9.09  14 0.35054 0.31736 0.75931-0.66290 0.64542-0.01441
  -7   5   0 1395.55   11.45  15 0.35302-0.63078 0.74310-0.65090 0.66441-0.66885
  -5  -1  59   44.39    5.41  15 0.35323-0.69642 0.74173-0.96773 0.66597-0.04843
  -5  -1  62   33.91    5.58  15 0.35294-0.69640 0.74358-0.96926 0.66386-0.01407
  -5   0  31   -0.34    1.72  15 0.35284-0.66335 0.74423-0.90691 0.66312-0.33919
  -4  -1  36  342.38    6.73  15 0.35270-0.62992 0.74513-0.93830 0.66208-0.28605
  -3  -2  44  124.70    5.35  15 0.35265-0.59716 0.74545-0.96964 0.66171-0.20127
  -3  -2  80   46.68    8.24  14 0.35192-0.59980 0.75006-0.97560 0.65636 0.18240
  -3  -2  83   11.08    8.22  15 0.35257-0.59982 0.74599-0.97046 0.66110 0.20673
  -3  -1  25   86.66    3.13  16 0.35356-0.56573 0.73949-0.90048 0.66851-0.40860
  -3   2  -2 1135.71    6.63  14 0.35177-0.46777 0.75097-0.72053 0.65530-0.67805
  -2   3 -11  232.69    4.40  15 0.35245-0.37368 0.74675-0.62138 0.66021-0.77651
  -1  -3  41    0.94    3.02  15 0.35212-0.50021 0.74884-0.97213 0.65779-0.22807
  -1  -3  86  116.44   11.29  15 0.35225-0.50364 0.74799-0.97117 0.65878 0.24310
  -1  -1  12  492.78    4.88  15 0.35300-0.43627 0.74324-0.83884 0.66426-0.53907
  -1   2  -9   39.42    1.69  15 0.35216-0.34064 0.74858-0.65391 0.65809-0.75253
   0  -4  58   93.69    7.37  15 0.35295-0.46951 0.74356-0.99757 0.66389-0.05544
   0  -4  61    0.01    5.16  14 0.35221-0.46703 0.74822-0.99893 0.65851-0.02223
   0  -4  64  546.62   13.91  15 0.35260-0.46959 0.74579-0.99942 0.66132 0.01059
   0  -4  67    1.43    5.43  15 0.35249-0.46851 0.74650-0.99883 0.66051 0.03949
   0  -4  70   21.10    7.20  15 0.35303-0.47099 0.74303-0.99745 0.66449 0.07012
   0  -2  17    1.46    1.33  15 0.35258-0.40365 0.74590-0.87188 0.66120-0.48312
   1  -4  41   -0.81    3.22  15 0.35241-0.40358 0.74701-0.96738 0.65992-0.23032
   1  -4  83    0.06    8.44  15 0.35193-0.40685 0.74998-0.97381 0.65645 0.21403
   2  -4  33   48.50    3.99  15 0.35231-0.33927 0.74761-0.93632 0.65922-0.31269
   2   2 -15   92.01    2.67  15 0.35216-0.15170 0.74856-0.55859 0.65812-0.81278
   3  -5  47    8.05    4.09  15 0.35281-0.30884 0.74442-0.96412 0.66291-0.16958
   3  -5  50  230.01    8.88  15 0.35214-0.30861 0.74868-0.96937 0.65798-0.13312
   3  -5  53   13.42    3.98  14 0.35138-0.30821 0.75330-0.97341 0.65254-0.09582
   3  -5  74   18.33    8.02  14 0.35165-0.30941 0.75170-0.97243 0.65443 0.12051
   3  -5  77   17.66    8.48  15 0.35221-0.31035 0.74825-0.96938 0.65847 0.14807
   3  -5  80   36.03    8.70  15 0.35273-0.31159 0.74497-0.96549 0.66227 0.17678
   3  -4  28  115.41    4.92  14 0.35174-0.27517 0.75116-0.90768 0.65507-0.36025
   3  -3  15    0.04    1.60  15 0.35255-0.24504 0.74609-0.83795 0.66098-0.50248
   4  -5  39   47.03    4.61  15 0.35281-0.24471 0.74444-0.93195 0.66288-0.25228
   4  -5  42   97.85    5.40  14 0.35135-0.24314 0.75347-0.94059 0.65234-0.21079
   4  -3  13  171.69    4.24  14 0.35143-0.17998 0.75300-0.81357 0.65289-0.51433
   5  -5  34  166.65    6.50  15 0.35287-0.18150 0.74406-0.89895 0.66331-0.30520
   5  -3  11  125.72    3.65  14 0.35176-0.11751 0.75101-0.77959 0.65525-0.53700
   6  -6  60  125.25    8.62  15 0.35277-0.15108 0.74473-0.93129 0.66255-0.03273
   6  -6  63    1.11    6.60  15 0.35245-0.15134 0.74675-0.93203 0.66021-0.00055
   6  -6  66   44.47    7.80  15 0.35260-0.15147 0.74579-0.93185 0.66133 0.02983
   6  -6  69    0.61    7.13  15 0.35255-0.15187 0.74609-0.93094 0.66098 0.06049
   6  -5  32  254.41    7.73  15 0.35216-0.11798 0.74858-0.87147 0.65810-0.32075
   7  -6  52   15.95    5.76  15 0.35251-0.08698 0.74640-0.90024 0.66063-0.11477
   7  -6  55   22.18    6.24  15 0.35213-0.08744 0.74873-0.90360 0.65792-0.07979
   7  -6  61    1.53    6.37  15 0.35189-0.08705 0.75021-0.90647 0.65619-0.01409
   7  -6  64  295.44   12.51  14 0.35162-0.08742 0.75187-0.90674 0.65423 0.01741
   7  -6  67    4.95    7.47  14 0.35169-0.08790 0.75148-0.90625 0.65469 0.04775
   7  -6  70   11.26    8.18  14 0.35192-0.08838 0.75003-0.90500 0.65640 0.07720
   7  -6  73   26.57    9.04  15 0.35227-0.08889 0.74790-0.90305 0.65889 0.10614
   7  -5  30  151.98    6.32  15 0.35225-0.05532 0.74799-0.83869 0.65877-0.34179
   8  -6  50   61.82    7.00  15 0.35228-0.02469 0.74780-0.87002 0.65899-0.13391
   8  -6  53   21.29    6.37  14 0.35171-0.02437 0.75135-0.87367 0.65484-0.09817
   8  -6  71   20.73    8.39  14 0.35149-0.02534 0.75268-0.87571 0.65327 0.09097
   8  -1  -3   17.23    1.17  16 0.35519 0.12762 0.72794-0.53651 0.68124-0.70587
   9  -6  48  212.95    9.73  15 0.35265 0.03714 0.74547-0.83574 0.66170-0.15720
   9  -6  51    8.02    6.23  14 0.35208 0.03776 0.74905-0.84002 0.65755-0.12084
   9  -6  54   57.83    7.24  14 0.35155 0.03816 0.75227-0.84305 0.65376-0.08699
   9  -5  29    4.61    4.30  15 0.35308 0.06936 0.74271-0.77077 0.66486-0.35677
   9  -4  19   54.68    3.93  14 0.35186 0.10085 0.75042-0.71497 0.65594-0.45279
  10  -6  49   -0.23    6.41  15 0.35300 0.09924 0.74320-0.80233 0.66430-0.14787
  10  -6  52   44.23    7.35  15 0.35232 0.09954 0.74755-0.80630 0.65929-0.11315
  10  -6  55   -2.64    6.60  15 0.35207 0.10003 0.74909-0.80908 0.65750-0.07876
  10  -6  58   10.27    7.52  14 0.35165 0.09992 0.75167-0.81114 0.65447-0.04491
  10  -6  61    3.90    7.16  14 0.35147 0.09984 0.75280-0.81216 0.65314-0.01252
  10  -6  64   31.93    8.22  14 0.35148 0.10011 0.75271-0.81208 0.65324 0.01834
  10  -6  67    0.09    7.82  15 0.35189 0.10032 0.75021-0.81122 0.65619 0.04867
  10  -4  20    3.69    3.55  14 0.35247 0.16184 0.74665-0.67971 0.66034-0.44607
  11  -6  56    1.97    6.74  14 0.35221 0.15879 0.74822-0.77357 0.65851-0.07182
  11  -6  59   -0.68    7.63  15 0.35241 0.16034 0.74701-0.77429 0.65992-0.04044
  11  -6  62   18.99    8.62  15 0.35243 0.16065 0.74687-0.77493 0.66008-0.00903
  11  -6  65   18.37    9.16  15 0.35247 0.16057 0.74663-0.77496 0.66035 0.02200
  11  -5  34  137.41    7.32  14 0.35233 0.19266 0.74747-0.71187 0.65938-0.30001
  12  -5  38   31.48    5.82  15 0.35264 0.25387 0.74556-0.67913 0.66160-0.26045
  -7   1  40  196.01    4.83  17 0.35530-0.76259 0.72791-0.89035 0.68144-0.26462
  -7   4   7   75.99    2.44  16 0.35501-0.66467 0.73010-0.70120 0.67908-0.61011
  -5  -1  53   37.35    4.68  16 0.35440-0.69703 0.73449-0.95980 0.67427-0.11945
  -5  -1  56    0.87    3.61  16 0.35379-0.69671 0.73866-0.96456 0.66962-0.08378
  -3  -2  41   11.47    3.40  16 0.35469-0.60013 0.73238-0.95723 0.67659-0.24732
  -2  -3  55   17.51    4.53  16 0.35413-0.56686 0.73634-0.99133 0.67222-0.09619
  -2  -3  58  142.48    7.39  16 0.35385-0.56743 0.73824-0.99434 0.67009-0.06191
  -2  -3  61   78.58    6.65  16 0.35368-0.56771 0.73941-0.99607 0.66878-0.02937
  -2  -3  64   39.74    6.00  15 0.35360-0.56780 0.73993-0.99670 0.66819 0.00293
  -2  -3  67    0.59    5.49  16 0.35368-0.56810 0.73944-0.99626 0.66875 0.03343
  -2  -3  70    5.79    6.06  16 0.35383-0.56827 0.73840-0.99488 0.66992 0.06347
  -2  -3  73   18.44    6.71  16 0.35397-0.56781 0.73743-0.99269 0.67100 0.09268
  -2  -3  76   18.34    7.23  16 0.35440-0.56897 0.73446-0.98925 0.67430 0.12314
  -2  -2  30  173.01    4.87  16 0.35407-0.53387 0.73677-0.92815 0.67174-0.35802
  -1  -3  38  492.43    9.27  16 0.35401-0.50164 0.73720-0.96005 0.67126-0.27321
  -1  -2  22  128.29    3.83  16 0.35471-0.47007 0.73229-0.89152 0.67669-0.44702
   0  -4  52  313.00    9.54  16 0.35407-0.47038 0.73676-0.99088 0.67175-0.12614
   0  -4  55   -0.73    4.57  16 0.35370-0.47065 0.73931-0.99478 0.66889-0.09184
   0  -4  73    1.56    6.81  16 0.35364-0.47177 0.73970-0.99537 0.66845 0.09738
   0  -4  76    8.87    7.17  16 0.35397-0.47207 0.73742-0.99246 0.67101 0.12529
   0  -4  79    1.46    7.64  16 0.35416-0.47124 0.73614-0.98881 0.67244 0.15257
   1  -4  38  491.99    9.87  16 0.35429-0.40564 0.73527-0.95641 0.67341-0.27448
   1   2 -13    9.83    1.46  17 0.35501-0.21710 0.73008-0.57175 0.67910-0.81325
   1   3 -17   35.31    2.36  16 0.35439-0.18571 0.73455-0.51380 0.67420-0.85095
   2  -5  58  148.11    8.35  16 0.35426-0.37492 0.73543-0.98813 0.67323-0.06466
   2  -5  61   74.27    7.27  16 0.35402-0.37471 0.73710-0.98978 0.67137-0.03136
   2  -5  64   40.87    6.87  16 0.35396-0.37501 0.73754-0.99046 0.67088 0.00036
   2  -5  67    1.12    6.35  16 0.35395-0.37480 0.73758-0.99015 0.67084 0.03085
   2  -5  70    6.25    6.76  16 0.35415-0.37533 0.73622-0.98909 0.67235 0.06109
   2  -5  73   12.25    7.05  16 0.35443-0.37589 0.73426-0.98728 0.67452 0.09005
   3  -5  44  127.61    6.63  16 0.35401-0.31000 0.73716-0.95721 0.67131-0.20937
   4  -5  36  344.61    8.84  16 0.35448-0.24632 0.73393-0.92107 0.67489-0.29602
   4   2 -16   25.77    1.92  17 0.35502-0.02892 0.73000-0.47678 0.67919-0.84217
   5  -6  62   33.75    6.85  16 0.35439-0.21616 0.73451-0.95356 0.67424-0.02328
   5  -6  65   20.78    7.18  16 0.35425-0.21644 0.73554-0.95402 0.67310 0.00849
   5  -6  68   13.35    7.09  16 0.35439-0.21661 0.73451-0.95360 0.67424 0.03862
   5  -6  71   11.71    7.41  16 0.35453-0.21697 0.73353-0.95245 0.67533 0.06848
   5   3 -19    0.49    2.16  15 0.35400 0.06634 0.73725-0.38941 0.67120-0.86785
   6  -6  51    1.25    5.13  16 0.35397-0.15207 0.73744-0.92359 0.67099-0.13525
   6  -6  54   26.40    6.05  15 0.35357-0.15196 0.74018-0.92733 0.66791-0.10073
   6  -6  57    1.12    4.18  15 0.35310-0.15144 0.74327-0.92985 0.66441-0.06613
   6  -5  29   72.59    4.65  16 0.35447-0.12026 0.73399-0.85692 0.67482-0.36848
   6  -3   9  282.16    5.16  15 0.35400-0.05725 0.73721-0.73405 0.67124-0.57312
   6  -2   2  881.97    6.82  15 0.35419-0.02633 0.73592-0.67013 0.67269-0.64714
   7  -6  46   35.52    5.72  16 0.35405-0.08877 0.73691-0.89092 0.67158-0.18816
   7  -6  49    0.38    4.86  16 0.35358-0.08795 0.74007-0.89632 0.66803-0.15106
   8  -6  44    2.56    4.91  16 0.35407-0.02628 0.73676-0.85936 0.67175-0.20791
   8  -6  47    1.83    4.96  15 0.35313-0.02552 0.74310-0.86553 0.66460-0.16993
   8  -5  28   95.21    5.42  15 0.35344 0.00597 0.74103-0.79998 0.66696-0.37066
   9  -6  45   13.67    5.63  15 0.35368 0.03638 0.73943-0.83026 0.66875-0.19462
  10  -6  46  192.09    9.47  15 0.35387 0.09838 0.73816-0.79708 0.67018-0.18625
  10  -5  30   27.50    4.51  15 0.35335 0.13005 0.74159-0.73755 0.66632-0.34918
  11  -6  47   -2.86    6.38  16 0.35466 0.15952 0.73265-0.76053 0.67629-0.18055
  11  -6  50   79.11    8.12  15 0.35393 0.15981 0.73772-0.76560 0.67067-0.14545
  11  -6  53    4.99    7.07  15 0.35337 0.16024 0.74150-0.76960 0.66642-0.10904
  11  -5  31   34.37    5.67  16 0.35445 0.19069 0.73409-0.69911 0.67471-0.34640
  11  -4  21    0.71    3.68  16 0.35457 0.22271 0.73328-0.63586 0.67560-0.45065
  12  -6  60    9.60    8.48  15 0.35395 0.22046 0.73757-0.73424 0.67084-0.04085
  12  -6  63   29.96    9.69  15 0.35396 0.22068 0.73755-0.73493 0.67086-0.00947
  12  -5  35   21.99    6.00  16 0.35429 0.25232 0.73522-0.66879 0.67346-0.30371
  -8   4  15    1.47    1.08  18 0.35787-0.73340 0.71347-0.71754 0.69842-0.54354
  -6   0  42   46.92    3.40  18 0.35714-0.73116 0.71954-0.91250 0.69216-0.25433
  -6   1  26   82.83    2.29  18 0.35812-0.69986 0.71130-0.84090 0.70062-0.43153
  -5  -1  50  204.41    6.60  17 0.35597-0.69804 0.72868-0.95274 0.68248-0.15935
  -4  -2  64    3.21    5.48  17 0.35658-0.66617 0.72405-0.97848 0.68742-0.01800
  -4  -2  67    7.85    5.70  17 0.35668-0.66714 0.72328-0.97840 0.68824 0.01323
  -4  -1  33   33.44    2.93  17 0.35683-0.63383 0.72206-0.91461 0.68952-0.34594
  -4   0  20  276.81    3.77  17 0.35700-0.60129 0.72070-0.84934 0.69095-0.48398
  -4   4  -8 1878.94   12.90  17 0.35638-0.47346 0.72561-0.60069 0.68577-0.77219
  -2  -3  49   16.24    3.95  17 0.35630-0.56867 0.72622-0.98020 0.68512-0.17240
  -2  -3  52   24.62    4.45  16 0.35560-0.56890 0.73137-0.98656 0.67957-0.13437
  -2  -3  79    0.08    7.23  17 0.35571-0.57051 0.73061-0.98536 0.68039 0.14726
  -2  -3  82   86.48    9.58  17 0.35609-0.57053 0.72777-0.98042 0.68346 0.17619
  -2  -1  17   15.85    1.37  17 0.35587-0.50335 0.72945-0.85715 0.68165-0.50498
  -1   3 -13    8.63    1.66  17 0.35588-0.31366 0.72932-0.57222 0.68179-0.81767
   0  -4  46   38.10    4.55  17 0.35638-0.47176 0.72556-0.97825 0.68582-0.20344
   0  -4  49   -0.49    3.80  17 0.35565-0.47216 0.73101-0.98548 0.67996-0.16515
   0  -4  82    9.04    8.30  16 0.35566-0.47382 0.73094-0.98425 0.68004 0.17879
   0  -4  85   -0.00    8.73  17 0.35605-0.47342 0.72807-0.97923 0.68313 0.20512
   0   2 -11   -0.45    0.92  17 0.35556-0.28140 0.73170-0.60619 0.67921-0.79300
   0   3 -15   -0.15    1.50  17 0.35606-0.25033 0.72798-0.53878 0.68324-0.84045
   1  -3  22  138.59    4.32  17 0.35574-0.37503 0.73035-0.88800 0.68067-0.45021
   2  -5  49   19.52    4.66  17 0.35641-0.37574 0.72536-0.97613 0.68603-0.17194
   2  -5  52   29.09    5.31  17 0.35587-0.37581 0.72939-0.98148 0.68171-0.13611
   2  -5  55   20.30    5.21  16 0.35522-0.37520 0.73410-0.98558 0.67658-0.09933
   2  -5  76   14.32    7.50  16 0.35536-0.37657 0.73311-0.98451 0.67767 0.11820
   2  -5  79    0.74    8.15  17 0.35584-0.37743 0.72963-0.98126 0.68145 0.14592
   2  -5  82  102.02   11.05  17 0.35628-0.37914 0.72631-0.97723 0.68502 0.17449
   2  -4  30  166.64    5.69  16 0.35556-0.34278 0.73171-0.92038 0.67920-0.36418
   2  -3  17   13.72    1.91  17 0.35640-0.31169 0.72539-0.85033 0.68600-0.50715
   3  -5  41   13.60    4.01  17 0.35587-0.31148 0.72940-0.94893 0.68171-0.25095
   4   1 -12  110.24    2.16  18 0.35698-0.06173 0.72087-0.53092 0.69077-0.81247
   5  -6  50  199.84    8.81  17 0.35650-0.21737 0.72464-0.94222 0.68680-0.16150
   5  -6  53   46.42    6.58  17 0.35593-0.21686 0.72897-0.94678 0.68216-0.12568
   5  -6  59   48.68    5.83  16 0.35512-0.21682 0.73486-0.95258 0.67574-0.05672
   5  -6  74    3.69    7.56  16 0.35541-0.21756 0.73276-0.95047 0.67805 0.09733
   5  -6  77    8.61    8.75  16 0.35582-0.21834 0.72982-0.94798 0.68125 0.12548
   5  -5  31   -0.91    3.12  17 0.35576-0.18427 0.73022-0.88573 0.68082-0.35339
   6  -6  45    2.66    4.69  17 0.35612-0.15371 0.72758-0.91275 0.68366-0.21045
   6  -6  48   -0.95    4.64  17 0.35562-0.15278 0.73125-0.91889 0.67969-0.17332
   7  -6  43   48.46    5.81  16 0.35566-0.09043 0.73093-0.88469 0.68004-0.22761
   7  -5  27    0.83    3.13  17 0.35565-0.05760 0.73101-0.82287 0.67996-0.39323
   8  -6  41  101.72    6.87  16 0.35573-0.02784 0.73044-0.85217 0.68058-0.24899
   8  -5  25  143.32    6.13  17 0.35661 0.00270 0.72382-0.78288 0.68767-0.42267
   8  -3   8   60.71    3.05  17 0.35649 0.06442 0.72474-0.65878 0.68669-0.59771
   9  -6  39   -1.12    4.65  17 0.35619 0.03340 0.72705-0.81577 0.68423-0.27304
   9  -6  42   47.33    5.89  16 0.35530 0.03498 0.73359-0.82362 0.67714-0.23532
   9  -5  26    1.00    3.40  17 0.35596 0.06584 0.72872-0.75595 0.68243-0.40604
   9  -3   9    5.00    2.29  16 0.35612 0.12703 0.72758-0.62965 0.68367-0.58439
  10  -6  40   14.83    5.03  17 0.35645 0.09547 0.72505-0.78324 0.68637-0.26471
  10  -6  43   10.53    5.51  16 0.35543 0.09728 0.73261-0.79112 0.67822-0.22450
  10  -5  27    4.75    3.70  17 0.35614 0.12759 0.72738-0.72306 0.68387-0.39672
  11  -6  44  110.30    8.15  17 0.35603 0.15794 0.72821-0.75482 0.68299-0.22004
  12  -6  48   55.06    7.27  17 0.35646 0.21878 0.72495-0.72109 0.68648-0.18227
  12  -6  51   50.07    8.01  16 0.35580 0.21932 0.72995-0.72621 0.68111-0.14567
  12  -6  54   62.93    8.43  16 0.35526 0.22045 0.73384-0.72965 0.67687-0.10945
  12  -5  32  191.94    8.50  17 0.35669 0.24978 0.72313-0.65693 0.68840-0.34984
  13  -6  58   52.13   10.29  17 0.35656 0.28142 0.72415-0.68809 0.68732-0.07944
  -8   5   8   53.57    2.64  18 0.35865-0.70070 0.71045-0.64936 0.70191-0.62248
  -7   2  24   48.88    1.22  23 0.36292-0.73740 0.66187-0.75987 0.74698-0.49983
  -5  -1  47  106.57    4.87  18 0.35769-0.69956 0.71861-0.94238 0.69357-0.20204
  -5   0  28   90.43    2.97  19 0.35903-0.66817 0.70701-0.86757 0.70535-0.41445
  -4  -2  55   22.06    4.92  18 0.35829-0.66828 0.71360-0.96894 0.69872-0.12237
  -4  -2  58   68.00    5.61  18 0.35769-0.66766 0.71862-0.97372 0.69356-0.08565
  -4  -2  61   -0.79    4.41  18 0.35747-0.66829 0.72041-0.97630 0.69170-0.05264
  -2  -3  46    7.72    3.52  18 0.35783-0.56991 0.71749-0.97143 0.69473-0.21343
  -2  -3  85   -0.72    8.21  18 0.35744-0.57297 0.72068-0.97523 0.69142 0.19976
  -2  -3  88   40.40   10.15  18 0.35790-0.57261 0.71693-0.96927 0.69531 0.22584
  -1  -4  63    9.69    6.00  18 0.35838-0.53915 0.71284-0.99796 0.69949-0.03972
  -1  -4  66   49.98    6.46  18 0.35817-0.53896 0.71462-0.99886 0.69768-0.00547
  -1  -4  69    0.08    5.41  18 0.35797-0.53754 0.71634-0.99872 0.69591 0.02464
  -1  -4  72    5.15    6.98  18 0.35856-0.54069 0.71125-0.99742 0.70110 0.05414
   0  -4  43   -1.70    3.32  18 0.35786-0.47265 0.71725-0.96876 0.69498-0.24522
   0  -1   7    0.15    0.60  18 0.35741-0.37786 0.72089-0.78552 0.69120-0.61661
   1  -5  63    6.52    5.52  18 0.35829-0.44249 0.71363-0.99713 0.69869-0.03901
   1  -5  66   52.00    6.95  18 0.35818-0.44274 0.71458-0.99796 0.69772-0.00470
   1  -5  69   -0.05    6.06  18 0.35795-0.44155 0.71651-0.99766 0.69574 0.02507
   1  -5  72    1.33    7.62  18 0.35834-0.44317 0.71320-0.99668 0.69913 0.05514
   1  -4  35   80.06    4.66  17 0.35732-0.40863 0.72162-0.94274 0.69043-0.32346
   2  -5  46    7.79    4.11  18 0.35780-0.37723 0.71778-0.96899 0.69443-0.21218
   3  -5  38   94.46    5.55  18 0.35771-0.31349 0.71849-0.93808 0.69369-0.29469
   3   3 -18   98.97    3.59  19 0.35872-0.06451 0.70981-0.42636 0.70256-0.88708
   4  -6  55   22.00    5.84  18 0.35802-0.28251 0.71589-0.96564 0.69638-0.11912
   4  -6  58   70.10    7.43  18 0.35771-0.28278 0.71848-0.96894 0.69370-0.08514
   4  -6  61   -0.94    6.02  18 0.35756-0.28250 0.71974-0.97100 0.69240-0.05212
   4  -6  64    7.52    6.59  17 0.35741-0.28248 0.72089-0.97213 0.69120-0.01928
   4  -6  67    4.47    7.16  17 0.35718-0.28217 0.72276-0.97223 0.68924 0.01256
   4  -6  70   43.07    8.48  17 0.35738-0.28308 0.72113-0.97173 0.69095 0.04366
   4  -6  73    3.00    7.88  18 0.35759-0.28325 0.71945-0.97031 0.69270 0.07280
   4  -6  76    6.56    8.43  18 0.35775-0.28352 0.71812-0.96813 0.69407 0.10193
   4  -6  79    5.38    8.92  18 0.35798-0.28385 0.71620-0.96528 0.69606 0.13025
   4  -5  33   35.51    4.09  17 0.35743-0.24928 0.72076-0.90803 0.69134-0.34446
   5  -6  47  102.83    6.89  18 0.35771-0.21857 0.71846-0.93636 0.69373-0.20020
   5  -5  28   81.07    4.62  18 0.35829-0.18688 0.71357-0.86851 0.69876-0.40380
   6  -6  42   49.27    5.59  18 0.35768-0.15546 0.71870-0.90481 0.69348-0.25224
   6  -5  26   79.66    4.68  18 0.35786-0.12352 0.71726-0.83982 0.69497-0.42033
   7  -6  40  208.09    8.37  17 0.35719-0.09168 0.72270-0.87635 0.68930-0.26821
   7  -1  -4  111.36    1.69  19 0.36015 0.06050 0.69618-0.53732 0.71593-0.75189
   8  -6  38   88.15    6.24  17 0.35738-0.02936 0.72120-0.84301 0.69087-0.29052
   9  -7  64   24.63    7.95  18 0.35828-0.00045 0.71370-0.86660 0.69862-0.02776
   9  -7  67    0.01    7.67  18 0.35798-0.00096 0.71627-0.86725 0.69599 0.00513
   9  -7  70   94.47   10.24  18 0.35829-0.00006 0.71363-0.86638 0.69869 0.03396
   9  -6  36   18.24    4.64  18 0.35823 0.03177 0.71413-0.80459 0.69818-0.31872
  10  -6  37   16.50    4.84  18 0.35820 0.09378 0.71435-0.77327 0.69795-0.30782
  10  -3  10  499.90    7.67  17 0.35774 0.18713 0.71827-0.59067 0.69392-0.58325
  11  -6  41   23.27    5.85  17 0.35756 0.15592 0.71968-0.74738 0.69246-0.26136
  11  -5  28   43.22    4.94  17 0.35752 0.18747 0.72002-0.68519 0.69211-0.39519
  12  -6  45    3.62    6.24  17 0.35771 0.21828 0.71845-0.71500 0.69373-0.21909
  13  -6  52  161.53   10.77  17 0.35778 0.27928 0.71787-0.68276 0.69434-0.14814
  -7   1  37    9.95    2.13  20 0.36036-0.76752 0.69704-0.85833 0.71605-0.33099
  -6   0  39   -1.49    2.20  19 0.35995-0.73252 0.70112-0.89228 0.71210-0.30570
  -6   4   2  819.09    7.61  19 0.35963-0.60475 0.70424-0.64281 0.70905-0.69176
  -5   4  -3    8.94    1.68  19 0.35941-0.54048 0.70629-0.61338 0.70703-0.74141
  -4  -2  52  359.28    9.01  19 0.35925-0.66886 0.70772-0.96251 0.70561-0.16109
  -2  -3  43    4.38    3.22  19 0.35944-0.57164 0.70604-0.96007 0.70728-0.25752
  -2  -2  27  428.53    6.88  19 0.35918-0.53894 0.70840-0.89940 0.70493-0.42356
  -1  -4  54   14.37    5.21  19 0.35978-0.54023 0.70277-0.98780 0.71049-0.14477
  -1  -4  57   -0.54    4.64  19 0.35921-0.53947 0.70809-0.99264 0.70524-0.10876
  -1  -4  60  111.41    7.40  18 0.35898-0.53991 0.71021-0.99594 0.70311-0.07408
  -1  -4  75   34.13    7.91  18 0.35896-0.54113 0.71034-0.99528 0.70298 0.08373
  -1  -4  78    8.38    7.56  19 0.35920-0.54102 0.70821-0.99251 0.70512 0.11141
  -1  -4  81    3.18    7.98  19 0.35952-0.54122 0.70527-0.98887 0.70804 0.13947
   0  -4  40  548.76   10.45  19 0.35968-0.47488 0.70377-0.95650 0.70951-0.29057
   1  -5  54   15.15    5.10  19 0.35961-0.44370 0.70437-0.98797 0.70892-0.14252
   1  -5  57    1.67    5.00  19 0.35917-0.44329 0.70850-0.99223 0.70482-0.10772
   1  -5  60  113.36    7.91  18 0.35886-0.44333 0.71125-0.99537 0.70207-0.07243
   1  -5  75   37.46    8.32  18 0.35886-0.44519 0.71127-0.99488 0.70204 0.08306
   1  -5  78    7.57    8.13  19 0.35913-0.44461 0.70883-0.99210 0.70450 0.11224
   1  -5  81   -1.99    8.28  19 0.35932-0.44430 0.70710-0.98864 0.70622 0.14041
   1  -4  32  295.82    7.30  19 0.35950-0.41035 0.70540-0.92567 0.70791-0.37246
   2  -5  43    5.40    3.82  19 0.35924-0.37897 0.70789-0.95987 0.70544-0.25430
   3  -6  63   24.54    6.36  19 0.35971-0.34813 0.70346-0.98491 0.70982-0.04895
   3  -6  66    0.98    5.99  19 0.35942-0.34750 0.70614-0.98580 0.70717-0.01739
   3  -6  69   -2.00    6.55  19 0.35941-0.34767 0.70631-0.98592 0.70700 0.01403
   3  -6  72    9.59    7.22  19 0.35969-0.34874 0.70366-0.98533 0.70962 0.04427
   3  -5  35    4.46    3.35  19 0.35955-0.31527 0.70492-0.92446 0.70838-0.34074
   3  -2   5 3091.46   12.57  18 0.35911-0.21958 0.70901-0.73918 0.70432-0.65011
   4  -6  49   15.69    5.19  19 0.35952-0.28335 0.70522-0.95501 0.70808-0.19409
   4  -6  52  356.94   11.23  18 0.35892-0.28342 0.71078-0.96111 0.70254-0.15662
   4  -5  30  175.53    6.27  19 0.35960-0.25140 0.70445-0.89135 0.70884-0.39333
   4  -3  10   41.23    2.31  19 0.35955-0.18854 0.70498-0.76609 0.70832-0.60153
   4  -2   3   83.53    2.22  19 0.35963-0.15742 0.70421-0.70243 0.70908-0.67500
   5  -6  44   52.18    5.74  18 0.35891-0.21941 0.71086-0.92862 0.70246-0.24019
   5   2 -15    8.03    1.76  20 0.36059 0.02731 0.69465-0.41087 0.71834-0.87077
   6  -6  39   -0.54    3.96  19 0.35914-0.15662 0.70878-0.89488 0.70455-0.29395
   7  -7  62  320.41   13.00  19 0.35953-0.12639 0.70519-0.92112 0.70811-0.05775
   7  -7  65    1.53    7.32  19 0.35933-0.12669 0.70707-0.92245 0.70625-0.02526
   7  -7  68   34.83    8.75  19 0.35933-0.12752 0.70705-0.92307 0.70627 0.00655
   7  -7  71   -0.19    8.26  19 0.35933-0.12707 0.70707-0.92234 0.70625 0.03708
   7  -6  37    7.93    4.23  18 0.35876-0.09341 0.71219-0.86578 0.70112-0.31121
   7  -5  24   43.25    3.85  18 0.35865-0.06181 0.71311-0.80402 0.70018-0.44612
   7  -4  14    0.69    2.16  19 0.35950-0.03138 0.70549-0.73389 0.70782-0.55754
   7  -3   7   76.92    2.91  18 0.35919-0.00030 0.70833-0.67431 0.70500-0.62730
   8  -7  54   66.73    7.42  19 0.35973-0.06368 0.70328-0.88740 0.71000-0.14340
   8  -7  57   16.92    7.04  19 0.35931-0.06352 0.70722-0.89129 0.70611-0.10767
   8  -7  60  105.31    9.41  18 0.35912-0.06345 0.70896-0.89389 0.70437-0.07508
   8  -7  63    0.06    7.66  19 0.35903-0.06294 0.70975-0.89542 0.70357-0.04115
   8  -7  66  178.26   11.30  18 0.35876-0.06333 0.71213-0.89633 0.70118-0.00897
   8  -7  69   22.67    8.34  18 0.35876-0.06364 0.71213-0.89631 0.70118 0.02249
   8  -6  35   24.42    4.76  18 0.35905-0.03093 0.70956-0.83113 0.70376-0.33481
   9  -7  55    3.29    6.64  19 0.35933-0.00091 0.70703-0.85967 0.70629-0.12822
   9  -7  58    2.32    7.27  19 0.35908-0.00047 0.70927-0.86277 0.70406-0.09428
   9  -7  61    3.09    7.04  18 0.35871-0.00065 0.71257-0.86517 0.70073-0.06049
   9  -5  23   51.05    4.31  18 0.35919 0.06231 0.70830-0.73566 0.70503-0.46055
  10  -7  53    1.39    5.95  19 0.35948 0.06008 0.70561-0.82478 0.70770-0.15140
  10  -7  56   19.22    7.63  19 0.35928 0.06117 0.70752-0.82823 0.70581-0.11726
  10  -7  59   23.99    8.13  18 0.35899 0.06121 0.71008-0.83110 0.70324-0.08488
  10  -7  62   -0.56    7.31  19 0.35897 0.06239 0.71026-0.83251 0.70306-0.05043
  10  -7  65    2.36    7.71  19 0.35892 0.06244 0.71078-0.83347 0.70254-0.01837
  10  -5  24   13.61    3.66  18 0.35923 0.12389 0.70795-0.70392 0.70537-0.45026
  11  -7  57   14.66    7.33  19 0.35969 0.12272 0.70366-0.79324 0.70962-0.11039
  11  -7  60   -0.41    8.03  19 0.35932 0.12260 0.70710-0.79615 0.70622-0.07622
  11  -7  63    0.06    8.57  19 0.35919 0.12291 0.70828-0.79770 0.70505-0.04350
  11  -6  38  101.76    7.30  18 0.35899 0.15508 0.71010-0.73714 0.70323-0.30264
  11  -4  18    5.79    3.06  18 0.35904 0.21709 0.70970-0.61227 0.70363-0.51015
  12  -6  42    2.61    5.86  18 0.35885 0.21676 0.71137-0.70723 0.70195-0.25858
  12  -5  29   28.76    4.80  18 0.35919 0.24690 0.70830-0.64217 0.70503-0.39744
  13  -6  46    3.04    6.74  19 0.35942 0.27771 0.70619-0.67109 0.70712-0.22176
  13  -6  49    5.44    7.19  18 0.35873 0.27841 0.71245-0.67759 0.70085-0.18447
  -4  -2  49   15.45    3.72  20 0.36075-0.66972 0.69803-0.95295 0.71574-0.20388
  -4  -1  30  169.78    4.42  20 0.36140-0.63807 0.69118-0.88298 0.72226-0.41017
  -3  -3  57   40.24    5.77  20 0.36144-0.63899 0.69076-0.97649 0.72265-0.12551
  -3  -3  60  277.23    9.50  20 0.36090-0.63803 0.69656-0.98130 0.71716-0.08774
  -3  -3  63   21.16    5.47  20 0.36075-0.63842 0.69812-0.98379 0.71566-0.05617
  -3  -3  66   -1.08    5.16  20 0.36062-0.63877 0.69943-0.98520 0.71440-0.02313
  -3  -3  69   -0.65    5.63  20 0.36059-0.63896 0.69971-0.98543 0.71413 0.00850
  -3  -3  72   16.12    6.48  19 0.36064-0.63904 0.69923-0.98458 0.71459 0.03945
  -3  -3  75   25.30    6.98  20 0.36076-0.63899 0.69793-0.98267 0.71584 0.07057
  -3  -3  78   57.89    8.36  20 0.36094-0.63932 0.69609-0.97970 0.71761 0.10045
  -3  -1  22  369.05    5.21  20 0.36084-0.57266 0.69720-0.85645 0.71655-0.48803
  -3   3  -6 7705.72   22.31  19 0.36038-0.44500 0.70179-0.60818 0.71211-0.77667
  -2  -3  40    4.63    3.31  20 0.36142-0.57378 0.69100-0.94526 0.72243-0.30408
  -1  -4  51   11.04    4.41  20 0.36086-0.54075 0.69692-0.98126 0.71681-0.18319
  -1  -4  84   90.63   10.40  19 0.36047-0.54294 0.70087-0.98402 0.71300 0.16790
   0  -3  24   27.00    2.60  20 0.36120-0.44405 0.69334-0.88268 0.72022-0.46974
   1  -5  51    7.26    4.61  20 0.36076-0.44472 0.69796-0.98198 0.71581-0.18137
   1  -3  19  443.03    6.83  20 0.36096-0.38023 0.69587-0.85322 0.71781-0.51868
   2  -5  40    0.64    3.50  20 0.36080-0.38016 0.69759-0.94872 0.71617-0.29699
   2  -2   7   -0.08    0.89  20 0.36101-0.28553 0.69542-0.75721 0.71824-0.64423
   3  -6  54  130.94    7.79  20 0.36122-0.34921 0.69322-0.97527 0.72034-0.15367
   3  -6  57   41.77    6.60  20 0.36081-0.34845 0.69744-0.97959 0.71632-0.11878
   3  -6  60  265.22   10.84  19 0.36048-0.34917 0.70075-0.98305 0.71312-0.08339
   3  -6  75   28.18    8.11  19 0.36033-0.34956 0.70229-0.98374 0.71162 0.07551
   3  -6  78   51.03    9.67  19 0.36056-0.35060 0.70001-0.98161 0.71384 0.10342
   3  -3  12 1124.21    9.86  19 0.36075-0.25271 0.69805-0.79126 0.71573-0.58887
   4  -6  46  138.41    7.32  20 0.36081-0.28488 0.69751-0.94775 0.71625-0.23363
   5  -6  41    3.94    3.96  19 0.36034-0.22098 0.70218-0.91952 0.71173-0.28108
   5  -5  25   -0.38    2.61  20 0.36104-0.19039 0.69505-0.84856 0.71860-0.45545
   5  -3   8   56.60    2.51  19 0.36068-0.12693 0.69877-0.72820 0.71504-0.62853
   6  -7  61    1.90    6.79  20 0.36106-0.19092 0.69486-0.94316 0.71878-0.07894
   6  -7  64  325.99   13.31  20 0.36084-0.19076 0.69712-0.94495 0.71662-0.04554
   6  -7  70    6.12    8.22  20 0.36076-0.19116 0.69796-0.94588 0.71581 0.01753
   6  -7  73   18.40    8.84  20 0.36085-0.19143 0.69705-0.94509 0.71669 0.04815
   6  -6  36  868.57   14.37  20 0.36082-0.15815 0.69736-0.88292 0.71639-0.33775
   6  -5  23   53.03    3.96  20 0.36111-0.12682 0.69430-0.81723 0.71932-0.47626
   7  -7  53   -3.15    5.56  20 0.36091-0.12767 0.69643-0.91174 0.71728-0.16132
   7  -7  56   13.10    6.63  19 0.36064-0.12731 0.69914-0.91602 0.71468-0.12663
   7  -7  59    0.65    4.73  19 0.36022-0.12707 0.70329-0.91928 0.71064-0.09173
   7  -6  34 1147.71   16.29  19 0.36067-0.09496 0.69889-0.85270 0.71492-0.35676
   8  -7  51   24.55    6.38  19 0.36073-0.06459 0.69830-0.88277 0.71549-0.18021
   8  -6  32  229.62    7.99  20 0.36102-0.03302 0.69531-0.81719 0.71835-0.38084
   8  -5  22   61.06    4.32  19 0.36034-0.00126 0.70216-0.76151 0.71175-0.47845
   8  -2   1  163.39    3.23  20 0.36137 0.09038 0.69153-0.56395 0.72193-0.70547
   9  -7  49    2.29    6.02  19 0.36082-0.00223 0.69732-0.84997 0.71643-0.20112
   9  -7  52    6.09    5.97  19 0.36039-0.00120 0.70164-0.85532 0.71226-0.16480
   9  -6  33   40.78    5.13  19 0.36039 0.02999 0.70165-0.79162 0.71225-0.36424
   9  -2   2   24.83    1.92  20 0.36114 0.15258 0.69406-0.53525 0.71954-0.69194
  10  -7  50  138.20    9.25  19 0.36077 0.06034 0.69787-0.81894 0.71590-0.19076
  10  -6  34   16.75    4.61  19 0.36030 0.09242 0.70259-0.76091 0.71133-0.35226
  11  -7  51   27.07    7.25  20 0.36103 0.12223 0.69519-0.78439 0.71846-0.18265
  11  -7  54    3.14    7.34  19 0.36062 0.12247 0.69936-0.78955 0.71447-0.14623
  11  -6  35   33.70    5.53  19 0.36070 0.15278 0.69858-0.72586 0.71522-0.34621
  11  -5  25    9.79    3.89  19 0.36048 0.18369 0.70082-0.66657 0.71305-0.44783
  12  -7  55   33.02    8.04  20 0.36119 0.18296 0.69352-0.75169 0.72005-0.14227
  12  -7  58   10.53    8.30  19 0.36085 0.18327 0.69710-0.75539 0.71664-0.10704
  12  -7  61   11.43    8.73  19 0.36058 0.18345 0.69983-0.75798 0.71401-0.07322
  12  -6  39   28.49    6.02  19 0.36044 0.21526 0.70116-0.69737 0.71272-0.30189
  -7   5   3   15.52    2.42  21 0.36223-0.64039 0.68470-0.59167 0.72888-0.70112
  -4  -2  46  143.64    5.68  21 0.36206-0.67103 0.68672-0.94104 0.72702-0.24606
  -3  -3  54  125.87    6.68  21 0.36213-0.63876 0.68591-0.97059 0.72776-0.16208
  -1  -4  48    4.88    3.91  21 0.36204-0.54255 0.68695-0.97241 0.72681-0.22422
  -1  -2  19  434.36    6.05  20 0.36189-0.47721 0.68868-0.84738 0.72521-0.52778
   0  -5  62  394.82   12.02  21 0.36246-0.51054 0.68197-0.99662 0.73137-0.08131
   0  -5  65    1.74    5.93  21 0.36217-0.50972 0.68546-0.99875 0.72818-0.04879
   0  -5  68   23.57    6.81  21 0.36214-0.51087 0.68575-0.99980 0.72791-0.01463
   0  -5  71    0.89    6.86  21 0.36211-0.51033 0.68617-0.99979 0.72753 0.01500
   0  -5  74   68.80    8.82  21 0.36223-0.51119 0.68480-0.99875 0.72879 0.04701
   0  -5  77    2.35    7.74  21 0.36220-0.51009 0.68505-0.99698 0.72856 0.07555
   0  -5  80   30.41    9.41  21 0.36255-0.51223 0.68084-0.99424 0.73240 0.10481
   0  -4  37   -1.37    2.98  21 0.36198-0.47778 0.68764-0.94104 0.72617-0.33877
   0  -2  14  783.22    7.40  20 0.36186-0.41294 0.68895-0.81552 0.72495-0.57922
   1  -5  45    4.39    3.73  21 0.36247-0.44566 0.68184-0.96474 0.73149-0.26069
   1  -5  48   12.60    4.16  20 0.36169-0.44502 0.69089-0.97458 0.72314-0.21967
   2  -6  68   11.40    6.37  21 0.36235-0.41414 0.68337-0.99532 0.73010-0.01928
   2  -6  71    8.72    6.91  21 0.36236-0.41446 0.68322-0.99544 0.73023 0.01231
   2  -6  74    8.65    7.29  21 0.36237-0.41449 0.68303-0.99461 0.73041 0.04300
   2  -5  37   12.85    3.64  21 0.36235-0.38156 0.68336-0.93454 0.73011-0.34291
   3  -6  51   28.10    5.54  21 0.36203-0.34994 0.68705-0.96935 0.72671-0.19216
   3  -5  32   21.55    3.64  20 0.36192-0.31747 0.68838-0.90790 0.72548-0.38969
   3   2 -14  164.47    3.41  21 0.36237-0.09947 0.68305-0.46325 0.73039-0.87350
   4  -6  43   16.17    4.55  20 0.36193-0.28607 0.68821-0.93876 0.72564-0.27383
   4  -5  27  109.16    5.09  21 0.36230-0.25409 0.68389-0.87091 0.72963-0.44595
   4  -4  17    0.93    2.07  21 0.36214-0.22264 0.68583-0.81014 0.72784-0.54823
   4   3 -17    6.73    2.09  22 0.36298-0.00673 0.67542-0.36127 0.73725-0.91105
   5  -7  63   -0.91    6.68  21 0.36221-0.25508 0.68501-0.96317 0.72859-0.06975
   5  -7  66   30.15    8.04  21 0.36218-0.25515 0.68538-0.96476 0.72826-0.03639
   5  -7  69   15.90    7.84  21 0.36214-0.25546 0.68585-0.96541 0.72782-0.00528
   5  -7  72    1.35    8.04  21 0.36212-0.25561 0.68603-0.96514 0.72766 0.02586
   5  -7  75   11.71    8.82  21 0.36222-0.25590 0.68491-0.96408 0.72868 0.05625
   5  -6  38  206.79    7.82  20 0.36178-0.22186 0.68995-0.90780 0.72402-0.32469
   5  -4  15   16.90    2.42  20 0.36191-0.15915 0.68848-0.78077 0.72539-0.56617
   6  -7  52   17.62    5.61  21 0.36236-0.19132 0.68322-0.93108 0.73023-0.18484
   6  -7  55   23.08    6.31  20 0.36199-0.19185 0.68756-0.93650 0.72624-0.14970
   6  -7  58   27.40    5.35  20 0.36154-0.19078 0.69257-0.94044 0.72157-0.11274
   6  -6  33    0.23    3.37  21 0.36225-0.16007 0.68445-0.86891 0.72910-0.38229
   6  -4  13   10.67    2.55  21 0.36259-0.09704 0.68040-0.74109 0.73279-0.59384
   6   2 -14  247.44    4.20  22 0.36354 0.08657 0.66764-0.35397 0.74408-0.88497
   7  -7  47    0.44    4.86  21 0.36225-0.12895 0.68445-0.89925 0.72910-0.23625
   7  -7  50   37.48    6.35  20 0.36181-0.12788 0.68952-0.90605 0.72442-0.19919
   7  -6  31   56.99    4.98  21 0.36238-0.09695 0.68299-0.83694 0.73044-0.40425
   7  -5  21  201.38    6.20  20 0.36186-0.06477 0.68896-0.78004 0.72495-0.50225
   8  -7  45   -1.09    5.11  21 0.36217-0.06605 0.68547-0.86921 0.72817-0.25526
   8  -7  48    0.96    5.31  21 0.36207-0.06386 0.68666-0.87581 0.72708-0.21951
   8  -4  12    0.88    2.47  21 0.36276 0.02809 0.67820-0.67594 0.73478-0.60525
   9  -7  43   10.13    6.10  21 0.36259-0.00333 0.68034-0.83402 0.73285-0.27971
   9  -7  46  283.94   10.84  20 0.36173-0.00263 0.69046-0.84288 0.72354-0.24015
   9  -6  30  281.02    8.66  21 0.36213 0.02813 0.68596-0.77610 0.72772-0.41085
   9  -5  20    8.33    3.58  21 0.36239 0.05876 0.68281-0.71095 0.73061-0.51754
  10  -7  44  187.91    9.31  21 0.36232 0.05888 0.68372-0.80449 0.72978-0.26729
  10  -7  47   21.01    6.04  20 0.36161 0.05965 0.69181-0.81272 0.72228-0.22820
  10  -6  31    5.09    4.32  20 0.36197 0.09021 0.68775-0.74663 0.72607-0.39787
  10  -5  21    6.33    3.86  21 0.36234 0.12125 0.68340-0.68018 0.73007-0.50576
  11  -7  45    1.13    6.44  20 0.36207 0.11821 0.68666-0.77322 0.72708-0.25427
  11  -7  48  229.45   10.90  20 0.36185 0.12134 0.68916-0.77851 0.72476-0.22051
  11  -6  32    2.29    4.62  21 0.36220 0.15142 0.68506-0.71217 0.72855-0.38959
  12  -7  49    7.12    6.37  21 0.36242 0.18213 0.68252-0.74101 0.73087-0.21479
  12  -7  52  106.37    9.63  20 0.36189 0.18302 0.68867-0.74668 0.72522-0.17938
  12  -6  36   59.72    6.40  20 0.36183 0.21392 0.68938-0.68567 0.72455-0.34506
  12  -5  26   17.66    4.32  20 0.36187 0.24485 0.68890-0.62312 0.72500-0.44880
  13  -7  56   58.89    9.63  21 0.36238 0.24423 0.68298-0.70964 0.73045-0.14297
  13  -7  59   13.86    9.26  20 0.36205 0.24372 0.68682-0.71408 0.72693-0.10662
  -6   0  36  876.88    9.10  22 0.36362-0.73739 0.66572-0.85721 0.74591-0.37141
  -4  -2  43   15.20    3.52  22 0.36323-0.67160 0.67133-0.92536 0.74104-0.29234
  -3  -3  51   22.43    4.22  22 0.36292-0.63965 0.67555-0.96149 0.73732-0.20447
  -3  -2  32   20.59    2.55  22 0.36313-0.60680 0.67273-0.89502 0.73981-0.40662
  -2  -4  62   42.37    6.21  22 0.36321-0.60765 0.67166-0.98699 0.74075-0.09128
  -2  -4  65    5.26    5.59  22 0.36301-0.60773 0.67435-0.98964 0.73838-0.05843
  -2  -4  68   14.61    6.25  22 0.36294-0.60825 0.67527-0.99102 0.73756-0.02596
  -2  -4  71    5.35    6.37  22 0.36293-0.60867 0.67532-0.99127 0.73752 0.00561
  -2  -4  74    8.19    6.80  22 0.36295-0.60866 0.67509-0.99052 0.73773 0.03684
  -2  -4  77   17.11    7.72  22 0.36299-0.60827 0.67452-0.98883 0.73823 0.06715
  -2  -4  80  129.33   10.44  22 0.36317-0.60895 0.67219-0.98584 0.74028 0.09839
  -2  -4  83    3.73    8.80  22 0.36338-0.60868 0.66927-0.98265 0.74284 0.12458
  -2  -3  37   15.16    3.07  22 0.36306-0.57440 0.67370-0.92709 0.73895-0.35270
  -2  -2  24  212.83    4.82  22 0.36326-0.54298 0.67085-0.86146 0.74146-0.49148
  -2   2  -4    1.82    0.76  21 0.36281-0.41587 0.67695-0.61510 0.73607-0.77887
  -1  -4  45    2.74    3.58  22 0.36288-0.54320 0.67606-0.96141 0.73686-0.26603
   0  -5  56   40.42    5.91  22 0.36310-0.51081 0.67315-0.98820 0.73944-0.15268
   0  -5  59   -1.33    5.19  22 0.36283-0.51158 0.67663-0.99289 0.73635-0.11841
   0  -5  83   -1.25    8.48  22 0.36284-0.51272 0.67650-0.99084 0.73647 0.13249
   2  -6  56   98.43    7.27  22 0.36327-0.41506 0.67072-0.98423 0.74158-0.15461
   2  -6  59   37.94    6.75  22 0.36298-0.41481 0.67473-0.98882 0.73804-0.11939
   2  -6  62   52.05    7.36  21 0.36276-0.41522 0.67762-0.99222 0.73547-0.08480
   2  -6  65    8.73    6.08  21 0.36254-0.41492 0.68037-0.99428 0.73300-0.05232
   2  -6  77   20.61    8.04  21 0.36259-0.41567 0.67981-0.99304 0.73350 0.07254
   2  -6  80  141.35   11.70  21 0.36282-0.41654 0.67680-0.99049 0.73620 0.10351
   2  -3  14  868.73    8.85  21 0.36269-0.31797 0.67849-0.80388 0.73469-0.58779
   2   3 -16    3.15    1.65  22 0.36293-0.13194 0.67538-0.42418 0.73747-0.90132
   3  -6  45   13.31    4.29  22 0.36326-0.35029 0.67091-0.95233 0.74141-0.26987
   3  -6  48   59.32    5.86  21 0.36259-0.35019 0.67981-0.96179 0.73350-0.23024
   3  -4  19   17.46    2.57  22 0.36309-0.28672 0.67323-0.82947 0.73937-0.53978
   5  -7  54   95.17    7.60  22 0.36321-0.25603 0.67156-0.95191 0.74084-0.17440
   5  -7  57   22.23    6.60  21 0.36290-0.25587 0.67582-0.95682 0.73707-0.13946
   5  -7  60   20.84    6.53  21 0.36252-0.25615 0.68068-0.96069 0.73271-0.10480
   5  -6  35  123.72    6.26  22 0.36295-0.22353 0.67511-0.89326 0.73771-0.37024
   5  -2   1  324.98    3.91  22 0.36317-0.09827 0.67211-0.63915 0.74036-0.72642
   6  -7  49   -1.46    5.34  22 0.36291-0.19232 0.67559-0.92439 0.73728-0.22295
   6  -3   6  141.42    3.55  21 0.36290-0.06651 0.67571-0.67398 0.73717-0.67072
   7  -2   0 1534.89    8.49  22 0.36381 0.02566 0.66286-0.56729 0.74836-0.74317
   8  -7  42   -1.67    4.89  22 0.36299-0.06671 0.67454-0.85925 0.73821-0.29634
   8  -6  29  102.27    5.83  21 0.36274-0.03458 0.67788-0.79990 0.73524-0.42902
   8  -5  19   -0.21    2.73  22 0.36300-0.00399 0.67443-0.73420 0.73831-0.53581
   9  -7  40  174.61    8.35  22 0.36332-0.00447 0.67006-0.82305 0.74215-0.32182
   9  -3   6  254.27    5.10  22 0.36354 0.11891 0.66686-0.57116 0.74493-0.67645
  10  -7  41    2.37    5.30  22 0.36311 0.05802 0.67293-0.79454 0.73963-0.30718
  11  -7  42  162.58    8.86  22 0.36323 0.11976 0.67129-0.76092 0.74108-0.29924
  11  -5  22   10.47    3.65  21 0.36285 0.18228 0.67648-0.64230 0.73648-0.50179
  12  -7  46   78.26    8.27  21 0.36299 0.18183 0.67458-0.73255 0.73817-0.25503
  12  -6  33    2.35    4.80  21 0.36295 0.21249 0.67506-0.67151 0.73775-0.38814
  13  -7  50   78.75    9.07  22 0.36320 0.24341 0.67171-0.69861 0.74071-0.21409
  13  -7  53    3.81    7.92  21 0.36274 0.24301 0.67785-0.70540 0.73527-0.17750
  -7   1  34 1149.03    8.66  24 0.36449-0.77113 0.65057-0.81041 0.75895-0.40617
  -5  -1  38  189.18    5.09  23 0.36375-0.70513 0.66306-0.88561 0.74852-0.35252
  -4   3  -1   48.38    1.87  22 0.36368-0.51211 0.66418-0.60236 0.74756-0.76073
  -3  -3  48   59.46    4.79  23 0.36366-0.64051 0.66443-0.95047 0.74735-0.24591
  -3   0  12 1220.59    5.71  24 0.36456-0.54461 0.64928-0.74540 0.76000-0.63713
  -2  -4  56   95.39    6.63  23 0.36386-0.60821 0.66124-0.97683 0.75007-0.16380
  -2  -4  59   41.81    5.92  23 0.36361-0.60898 0.66518-0.98233 0.74670-0.12884
  -2   3  -8   25.87    1.79  23 0.36369-0.38474 0.66396-0.53879 0.74775-0.83246
  -1  -4  42    2.90    3.39  23 0.36373-0.54352 0.66334-0.94795 0.74828-0.30918
   0  -5  50  130.73    6.95  23 0.36405-0.51189 0.65815-0.97325 0.75267-0.22910
   0  -5  53   -2.48    4.61  23 0.36361-0.51200 0.66517-0.98138 0.74672-0.19174
   0  -4  34   44.21    3.29  22 0.36332-0.47819 0.66949-0.92214 0.74298-0.38759
   1  -5  42    1.57    3.46  22 0.36334-0.44680 0.66909-0.95259 0.74333-0.30382
   2  -6  53    6.60    5.13  23 0.36373-0.41567 0.66331-0.97793 0.74830-0.19292
   2  -5  34  121.12    5.63  22 0.36361-0.38279 0.66516-0.91693 0.74673-0.39090
   3  -6  42   57.89    5.21  23 0.36400-0.35145 0.65899-0.94094 0.75196-0.31127
   3   1 -10   36.22    1.35  24 0.36438-0.13175 0.65248-0.49505 0.75738-0.85936
   4  -7  59   53.84    7.50  23 0.36390-0.32058 0.66061-0.97298 0.75060-0.13198
   4  -7  62   81.98    8.39  23 0.36370-0.32068 0.66379-0.97653 0.74790-0.09832
   4  -7  65    4.67    7.17  22 0.36349-0.32016 0.66698-0.97890 0.74516-0.06461
   4  -7  68   17.94    7.13  22 0.36342-0.32033 0.66805-0.98034 0.74423-0.03189
   4  -7  71   -1.92    7.19  23 0.36353-0.32104 0.66643-0.98091 0.74563 0.00011
   4  -7  74    0.08    7.69  23 0.36353-0.32115 0.66643-0.98044 0.74563 0.03138
   4  -7  77   -1.73    8.18  23 0.36356-0.32123 0.66588-0.97911 0.74610 0.06192
   5  -5  22   60.47    4.00  22 0.36358-0.19241 0.66557-0.82079 0.74637-0.51455
   5   1 -11  105.77    2.19  25 0.36501-0.00782 0.64002-0.42012 0.76743-0.87775
   6  -7  46   39.74    5.99  22 0.36347-0.19262 0.66731-0.91590 0.74488-0.26209
   6  -6  30  190.17    6.99  22 0.36371-0.16115 0.66370-0.84977 0.74798-0.43237
   6  -5  20   53.53    3.89  22 0.36359-0.12976 0.66551-0.78895 0.74642-0.53485
   7  -7  41    1.44    4.75  22 0.36372-0.13024 0.66357-0.87939 0.74809-0.31729
   7  -6  28   26.00    4.04  22 0.36373-0.09858 0.66336-0.81757 0.74826-0.45302
   7  -4  11    5.48    2.08  23 0.36384-0.03629 0.66162-0.69043 0.74975-0.63098
   8  -8  61    0.83    6.99  23 0.36384-0.09995 0.66164-0.90685 0.74973-0.11097
   8  -8  64   70.21    9.63  23 0.36376-0.09985 0.66283-0.90950 0.74872-0.07788
   8  -8  67   -1.05    8.34  23 0.36368-0.09971 0.66410-0.91117 0.74763-0.04505
   8  -8  70   10.12    8.40  22 0.36361-0.09984 0.66523-0.91199 0.74666-0.01296
   8  -7  39  155.95    7.89  23 0.36376-0.06723 0.66288-0.84733 0.74867-0.33837
   8  -3   5   20.07    2.10  23 0.36399 0.05638 0.65917-0.59454 0.75181-0.69417
   9  -8  59   56.25    8.88  23 0.36380-0.03707 0.66228-0.87718 0.74918-0.13069
   9  -8  62    0.52    7.91  23 0.36364-0.03669 0.66476-0.88039 0.74707-0.09602
   9  -8  65   23.82    8.39  22 0.36346-0.03594 0.66737-0.88233 0.74482-0.06203
   9  -6  27    2.43    3.68  22 0.36358 0.02658 0.66556-0.75631 0.74638-0.46017
  10  -8  57   10.00    7.78  23 0.36395 0.02538 0.65993-0.84369 0.75117-0.15221
  10  -8  60    6.76    8.12  22 0.36367 0.02533 0.66422-0.84775 0.74753-0.11767
  10  -8  63   41.29    9.36  22 0.36348 0.02544 0.66711-0.85056 0.74504-0.08463
  10  -7  38   69.76    6.61  23 0.36389 0.05733 0.66088-0.78207 0.75037-0.34986
  10  -6  28    0.47    3.83  22 0.36339 0.08887 0.66839-0.72755 0.74394-0.44689
  10  -3   7  144.55    4.20  22 0.36384 0.18081 0.66167-0.53440 0.74970-0.67008
  11  -8  58   10.75    7.55  23 0.36396 0.08691 0.65971-0.81122 0.75136-0.14223
  11  -8  61   11.44    8.58  23 0.36376 0.08731 0.66291-0.81471 0.74865-0.10795
  11  -7  39    5.42    5.34  23 0.36393 0.11873 0.66015-0.74982 0.75099-0.33917
  11  -6  29   98.85    6.37  22 0.36361 0.15045 0.66521-0.69273 0.74668-0.43968
  12  -7  43    4.81    6.24  22 0.36364 0.18098 0.66471-0.72345 0.74711-0.29340
  12  -6  30   51.61    6.21  23 0.36415 0.21141 0.65652-0.65296 0.75404-0.43615
  13  -7  47    7.04    7.03  22 0.36371 0.24230 0.66368-0.69115 0.74799-0.25237
  -5  -2  57   28.31    4.49  24 0.36476-0.73882 0.65157-0.93582 0.75881-0.16261
  -5   0  25    0.06    1.22  24 0.36502-0.67420 0.64667-0.80651 0.76279-0.50296
  -5   3   4   51.77    1.82  24 0.36500-0.57775 0.64693-0.61677 0.76258-0.72419
  -4  -3  65    5.15    5.54  24 0.36496-0.70565 0.64782-0.96218 0.76186-0.08231
  -4  -1  27  116.41    3.53  24 0.36497-0.64164 0.64760-0.83856 0.76204-0.48197
  -4   4  -5   -0.86    1.47  24 0.36467-0.48255 0.65318-0.52916 0.75748-0.81135
  -3  -3  45   11.87    3.47  24 0.36472-0.64125 0.65218-0.93699 0.75831-0.28827
  -2  -4  53    9.53    4.48  24 0.36470-0.60921 0.65261-0.96872 0.75796-0.20347
  -2  -1  14  870.70    6.59  24 0.36509-0.51280 0.64511-0.77243 0.76405-0.61968
  -1  -5  67    0.27    6.08  24 0.36482-0.57574 0.65049-0.99408 0.75969-0.05999
  -1  -5  70   40.90    7.63  24 0.36482-0.57765 0.65043-0.99535 0.75974-0.02529
  -1  -5  73   29.00    7.74  24 0.36480-0.57768 0.65088-0.99558 0.75938 0.00643
  -1  -5  76  114.22    9.95  24 0.36482-0.57808 0.65050-0.99475 0.75968 0.03678
  -1  -5  79   -0.50    7.86  24 0.36480-0.57630 0.65078-0.99332 0.75945 0.06561
  -1  -5  82   46.89   10.01  24 0.36507-0.57864 0.64558-0.99035 0.76367 0.09591
  -1  -4  39   11.18    3.19  24 0.36499-0.54428 0.64716-0.93119 0.76239-0.35499
  -1   1  -2 4201.61    9.08  24 0.36471-0.38503 0.65247-0.62159 0.75807-0.78006
   0  -5  47   -1.01    3.91  24 0.36482-0.51093 0.65044-0.96310 0.75973-0.26923
   0  -3  21    2.43    1.87  24 0.36469-0.44857 0.65288-0.84360 0.75773-0.53812
   1  -6  61    0.75    5.35  24 0.36484-0.47922 0.65005-0.99253 0.76005-0.12314
   1  -6  64    9.65    6.39  24 0.36477-0.48036 0.65144-0.99608 0.75892-0.08887
   1  -6  67   -2.54    6.57  24 0.36466-0.48064 0.65338-0.99838 0.75732-0.05585
   1  -6  70   37.21    7.94  24 0.36462-0.48192 0.65396-0.99959 0.75684-0.02377
   1  -6  73   33.37    8.08  23 0.36461-0.48168 0.65419-0.99974 0.75666 0.00901
   1  -6  76  113.97   10.50  24 0.36463-0.48222 0.65393-0.99892 0.75687 0.04010
   1  -6  79    0.22    8.36  24 0.36466-0.48116 0.65338-0.99722 0.75732 0.06957
   1  -6  82   38.23    9.74  24 0.36476-0.48089 0.65160-0.99473 0.75878 0.09846
   1  -3  16  553.14    7.24  24 0.36495-0.38445 0.64791-0.80533 0.76179-0.59452
   1   3 -14  973.74    8.93  24 0.36465-0.19601 0.65357-0.43390 0.75717-0.90175
   2  -6  47   28.82    4.95  24 0.36498-0.41631 0.64742-0.96100 0.76218-0.26927
   2  -6  50  197.78    8.47  23 0.36450-0.41635 0.65607-0.97048 0.75509-0.23065
   2   2 -12  558.22    5.76  24 0.36516-0.16487 0.64374-0.45539 0.76514-0.88857
   3  -7  67   11.60    6.98  24 0.36495-0.38450 0.64805-0.99027 0.76168-0.06092
   3  -7  70   28.97    7.80  24 0.36492-0.38576 0.64856-0.99177 0.76127-0.02671
   3  -7  73    1.46    8.03  24 0.36481-0.38448 0.65063-0.99185 0.75958 0.00328
   3  -7  76   79.52    9.69  24 0.36490-0.38645 0.64890-0.99145 0.76098 0.03567
   4  -7  53    8.27    5.57  24 0.36481-0.32039 0.65066-0.96197 0.75956-0.20444
   4  -7  56  211.52    9.93  23 0.36453-0.32109 0.65559-0.96836 0.75550-0.16793
   4  -5  24    0.20    1.91  23 0.36435-0.25634 0.65869-0.84573 0.75291-0.50049
   5  -7  45  113.33    7.17  24 0.36496-0.25738 0.64783-0.92816 0.76185-0.28926
   5  -7  48  255.40    9.79  23 0.36443-0.25665 0.65733-0.93767 0.75405-0.25040
   5  -6  32  252.08    7.52  23 0.36435-0.22448 0.65869-0.87642 0.75291-0.41668
   5   3 -16    1.77    2.03  24 0.36497 0.05366 0.64763-0.30236 0.76201-0.92443
   6  -8  71   18.83    8.26  24 0.36497-0.22655 0.64750-0.95706 0.76212-0.01853
   6  -7  43   43.23    5.64  23 0.36439-0.19326 0.65789-0.90612 0.75358-0.30217
   7  -8  60  113.12    9.79  24 0.36478-0.16316 0.65120-0.92936 0.75911-0.12957
   7  -8  63   -1.12    7.65  24 0.36464-0.16273 0.65368-0.93247 0.75707-0.09606
   7  -8  66  203.35   11.82  23 0.36446-0.16274 0.65672-0.93476 0.75456-0.06221
   7  -8  69   18.89    8.23  23 0.36437-0.16280 0.65829-0.93601 0.75325-0.03033
   7  -7  38  595.45   12.99  24 0.36481-0.13114 0.65070-0.86687 0.75952-0.35972
   8  -8  55    1.85    6.61  24 0.36477-0.09983 0.65141-0.89812 0.75894-0.18137
   8  -8  58    9.01    7.42  23 0.36446-0.09970 0.65675-0.90309 0.75453-0.14608
   8  -7  36  242.45    8.92  24 0.36488-0.06866 0.64933-0.83391 0.76063-0.38180
   8  -6  26   17.03    3.85  23 0.36446-0.03636 0.65678-0.77911 0.75450-0.47945
   9  -8  53   48.05    7.81  24 0.36471-0.03757 0.65237-0.86735 0.75816-0.20223
   9  -8  56   14.23    7.09  23 0.36437-0.03695 0.65829-0.87298 0.75325-0.16519
   9  -7  37   50.40    5.80  23 0.36438-0.00542 0.65809-0.81059 0.75341-0.36436
   9  -5  17   37.69    3.63  24 0.36477 0.05641 0.65130-0.67936 0.75903-0.57683
  10  -8  51   88.36    8.62  24 0.36489 0.02435 0.64913-0.83245 0.76080-0.22548
  10  -8  54   -0.87    7.21  24 0.36462 0.02563 0.65402-0.83847 0.75679-0.18864
  10  -7  35    3.95    5.36  24 0.36496 0.05609 0.64779-0.76871 0.76188-0.39196
  10  -6  25    0.68    4.24  24 0.36504 0.08750 0.64628-0.70556 0.76310-0.49714
  10  -5  18  150.01    5.65  23 0.36469 0.11834 0.65272-0.64982 0.75786-0.56503
  11  -8  52   22.73    7.15  24 0.36494 0.08777 0.64814-0.79958 0.76161-0.21545
  11  -8  55    3.08    7.62  23 0.36456 0.08702 0.65501-0.80648 0.75598-0.17798
  11  -5  19    0.31    3.81  24 0.36502 0.18068 0.64655-0.61239 0.76289-0.55895
  12  -8  56   11.67    8.34  24 0.36487 0.14888 0.64943-0.77018 0.76056-0.17119
  12  -8  59   -0.43    8.38  24 0.36464 0.14923 0.65368-0.77463 0.75707-0.13652
  12  -7  40    2.30    5.86  23 0.36463 0.18030 0.65384-0.71240 0.75695-0.33458
  13  -7  44    6.69    6.72  23 0.36460 0.24205 0.65439-0.68177 0.75649-0.29201
  -8   5  11    0.02    1.66  25 0.36535-0.70944 0.63696-0.57685 0.77020-0.65699
  -6  -1  49    0.84    3.42  25 0.36544-0.77171 0.63495-0.88871 0.77176-0.25954
  -5  -2  54  102.16    5.65  25 0.36517-0.73902 0.64097-0.92597 0.76705-0.20236
  -5  -1  35  126.03    4.19  26 0.36566-0.70660 0.62951-0.85207 0.77595-0.41186
  -4  -3  59   48.74    6.10  25 0.36539-0.70646 0.63606-0.95159 0.77090-0.15307
  -4  -3  62   86.08    6.57  25 0.36516-0.70697 0.64115-0.95732 0.76690-0.11747
  -3  -3  42   62.95    4.83  25 0.36547-0.64160 0.63411-0.91929 0.77241-0.33378
  -3  -2  29  209.29    5.05  25 0.36529-0.60925 0.63827-0.86017 0.76917-0.46729
  -2  -4  50  202.50    7.66  25 0.36513-0.60962 0.64186-0.95842 0.76634-0.24343
  -2   0   7    0.11    0.39  26 0.36596-0.48316 0.62052-0.68566 0.78270-0.71075
  -1  -5  58   10.82    5.78  25 0.36541-0.57722 0.63557-0.98160 0.77128-0.16387
  -1  -5  61    1.64    5.47  25 0.36517-0.57700 0.64105-0.98712 0.76699-0.12859
  -1  -5  64   11.72    5.53  24 0.36498-0.57721 0.64484-0.99119 0.76397-0.09355
  -1  -5  85    4.18    8.24  24 0.36507-0.57800 0.64309-0.98707 0.76536 0.12415
  -1  -3  26   96.59    3.91  24 0.36508-0.51253 0.64299-0.86486 0.76545-0.49490
  -1   3 -10  113.89    3.00  24 0.36495-0.32250 0.64559-0.48897 0.76336-0.86851
   0  -5  44   28.69    4.25  25 0.36542-0.51224 0.63541-0.94996 0.77140-0.31112
   0  -4  31    1.17    2.55  24 0.36492-0.47997 0.64617-0.89869 0.76290-0.43886
   0   3 -12 3188.74   15.57  25 0.36514-0.25954 0.64171-0.45352 0.76646-0.89132
   1  -6  55    4.12    4.95  25 0.36538-0.48030 0.63640-0.98113 0.77064-0.19510
   1  -6  58   12.45    5.74  25 0.36515-0.48084 0.64144-0.98750 0.76667-0.15909
   1  -5  36   92.01    5.19  25 0.36533-0.44815 0.63751-0.92039 0.76977-0.39270
   2  -6  44   66.45    5.49  25 0.36543-0.41666 0.63521-0.94899 0.77156-0.31046
   2  -5  31   30.01    3.60  24 0.36496-0.38392 0.64530-0.89654 0.76359-0.43881
   2  -1   0  420.90    2.98  24 0.36529-0.25796 0.63834-0.63811 0.76912-0.76815
   3  -7  58  197.51    9.69  25 0.36540-0.38509 0.63584-0.97983 0.77108-0.16230
   3  -7  61   14.74    6.73  25 0.36520-0.38477 0.64040-0.98441 0.76750-0.12834
   3  -7  64   -1.01    6.66  25 0.36509-0.38516 0.64267-0.98802 0.76570-0.09386
   3  -6  39   39.62    4.61  24 0.36496-0.35237 0.64531-0.92729 0.76359-0.35414
   3   0  -6 5838.33    7.17  27 0.36635-0.16489 0.60544-0.51110 0.79360-0.85434
   4  -7  50  423.77   12.17  25 0.36516-0.32149 0.64120-0.95418 0.76687-0.24256
   4  -6  34  194.24    6.76  24 0.36488-0.28841 0.64681-0.89656 0.76238-0.40527
   4  -4  14  110.95    3.93  24 0.36516-0.22569 0.64128-0.76590 0.76680-0.61884
   4  -3   7  840.20    7.92  25 0.36541-0.19462 0.63565-0.69746 0.77122-0.69602
   5  -7  42   22.28    4.96  25 0.36540-0.25744 0.63578-0.91622 0.77112-0.33001
   5  -6  29   80.16    5.07  25 0.36528-0.22531 0.63852-0.85589 0.76898-0.46384
   5  -4  12  138.30    4.21  24 0.36517-0.16282 0.64101-0.73390 0.76701-0.63918
   6  -8  59    1.07    6.68  25 0.36527-0.22596 0.63873-0.94711 0.76881-0.15115
   6  -8  65    2.46    7.64  25 0.36510-0.22610 0.64245-0.95417 0.76587-0.08305
   6  -8  68  113.78   10.24  24 0.36491-0.22724 0.64624-0.95638 0.76284-0.05066
   6  -7  40  217.09    8.61  24 0.36496-0.19388 0.64526-0.89400 0.76363-0.34300
   6  -6  27    0.16    3.20  25 0.36514-0.16212 0.64154-0.82820 0.76659-0.48177
   7  -8  54   62.06    7.84  25 0.36520-0.16333 0.64028-0.91911 0.76759-0.20058
   7  -8  57   18.03    6.88  24 0.36491-0.16295 0.64640-0.92480 0.76271-0.16450
   7  -6  25   29.23    3.91  24 0.36520-0.09995 0.64039-0.79474 0.76751-0.50332
   7  -3   4  545.96    6.45  25 0.36553-0.00718 0.63264-0.59986 0.77355-0.72718
   8  -8  49   -0.17    5.76  25 0.36527-0.10031 0.63873-0.88422 0.76881-0.25447
   8  -8  52    9.97    6.30  24 0.36498-0.09966 0.64490-0.89170 0.76392-0.21755
   9  -8  47   38.04    6.53  25 0.36537-0.03786 0.63654-0.85172 0.77053-0.27652
   9  -8  50   20.01    6.41  24 0.36497-0.03702 0.64503-0.86022 0.76381-0.23772
   9  -7  34  208.04    8.38  24 0.36511-0.00592 0.64226-0.79531 0.76602-0.40726
   9  -6  24   32.63    4.24  24 0.36513 0.02520 0.64186-0.73282 0.76634-0.51155
   9  -4  10  175.24    5.01  24 0.36523 0.08672 0.63968-0.60627 0.76807-0.65800
  10  -8  48  116.50    8.91  24 0.36518 0.02457 0.64077-0.82430 0.76720-0.26263
  10  -4  11    5.69    2.79  25 0.36532 0.14964 0.63776-0.57266 0.76957-0.64951
  11  -8  49   61.62    8.08  24 0.36518 0.08669 0.64077-0.79266 0.76721-0.25197
  11  -7  36   28.03    5.70  24 0.36496 0.11850 0.64540-0.73552 0.76351-0.38337
  11  -6  26   10.82    4.20  24 0.36504 0.14883 0.64364-0.67164 0.76492-0.48897
  12  -8  50   24.81    7.26  25 0.36535 0.14877 0.63710-0.75680 0.77009-0.24434
  12  -8  53   -0.82    7.63  25 0.36512 0.14963 0.64208-0.76367 0.76617-0.20758
  12  -7  37   20.34    5.82  24 0.36521 0.17949 0.64016-0.69870 0.76769-0.37714
  12  -6  27   18.00    5.23  25 0.36545 0.20976 0.63470-0.63183 0.77196-0.48556
  13  -8  54   11.57    8.97  25 0.36545 0.21008 0.63475-0.72455 0.77192-0.20305
  13  -8  57   17.76    9.24  24 0.36516 0.21009 0.64124-0.73049 0.76683-0.16712
  13  -7  41    6.85    6.26  24 0.36508 0.24169 0.64280-0.67027 0.76560-0.33229
  -6   0  33    0.43    1.73  26 0.36587-0.73956 0.62050-0.81180 0.78182-0.43788
  -6   1  23   55.15    1.60  28 0.36648-0.70788 0.59113-0.71940 0.80261-0.56581
  -5  -2  51    7.92    3.61  26 0.36563-0.73930 0.62750-0.91281 0.77658-0.24333
  -5   4   0  174.21    3.80  26 0.36572-0.54695 0.62505-0.53156 0.77843-0.78210
  -4  -3  56  190.63    7.64  26 0.36567-0.70695 0.62641-0.94287 0.77740-0.19044
  -4   0  17    0.00    0.90  27 0.36612-0.61069 0.61141-0.73956 0.78847-0.61260
  -3  -4  64   -0.30    5.75  26 0.36585-0.67518 0.62119-0.96869 0.78132-0.11120
  -3  -4  67    9.14    5.84  26 0.36569-0.67481 0.62576-0.97263 0.77789-0.07672
  -3  -4  70   26.13    6.78  26 0.36564-0.67532 0.62733-0.97485 0.77671-0.04269
  -3  -4  73    1.85    6.61  26 0.36564-0.67646 0.62731-0.97549 0.77672-0.01159
  -3  -1  19   21.21    1.68  26 0.36569-0.57754 0.62584-0.78501 0.77783-0.58128
  -2  -4  47   29.22    4.37  26 0.36561-0.60947 0.62809-0.94524 0.77613-0.28502
  -1  -5  55    1.41    4.76  26 0.36564-0.57722 0.62717-0.97381 0.77683-0.20155
  -1  -4  36   98.10    4.96  26 0.36571-0.54465 0.62539-0.90988 0.77817-0.40177
  -1  -2  16  568.33    6.48  26 0.36567-0.48100 0.62627-0.78494 0.77751-0.61125
  -1  -1   9   48.87    1.50  26 0.36566-0.44903 0.62672-0.72221 0.77717-0.68436
  -1   2  -6   51.84    1.72  25 0.36554-0.35427 0.63001-0.53619 0.77467-0.83836
   0  -6  72  103.40    9.95  26 0.36587-0.54667 0.62028-0.99804 0.78199-0.02607
   0  -6  75    5.03    8.44  26 0.36594-0.54837 0.61806-0.99825 0.78363 0.00404
   0  -6  78  119.17   11.26  26 0.36587-0.54743 0.62058-0.99760 0.78177 0.03680
   1  -6  52   16.58    5.26  26 0.36566-0.48066 0.62666-0.97277 0.77721-0.23240
   2  -7  72   26.33    7.87  26 0.36582-0.45017 0.62209-0.99823 0.78064-0.02521
   2  -7  75   12.91    7.84  26 0.36579-0.45002 0.62290-0.99849 0.78004 0.00486
   2  -7  78  123.85   11.06  26 0.36581-0.45119 0.62225-0.99786 0.78053 0.03778
   3  -7  55    1.13    5.53  26 0.36561-0.38516 0.62807-0.97323 0.77614-0.19980
   3  -6  36    0.56    3.58  26 0.36563-0.35279 0.62741-0.90979 0.77664-0.39930
   3  -4  16  171.78    4.77  25 0.36555-0.28921 0.62970-0.78650 0.77490-0.60678
   3  -3   9   -0.22    1.34  26 0.36555-0.25748 0.62961-0.72443 0.77497-0.67955
   3  -1  -2 1507.60    5.12  26 0.36594-0.19564 0.61824-0.58661 0.78349-0.80266
   3   3 -15    0.75    1.57  26 0.36568-0.07131 0.62605-0.34326 0.77767-0.93250
   4  -7  47   75.36    6.67  25 0.36550-0.32124 0.63079-0.94445 0.77407-0.28080
   4  -6  31   18.00    3.81  26 0.36571-0.28899 0.62528-0.87576 0.77825-0.45262
   4   2 -13   11.00    1.57  26 0.36592-0.04031 0.61887-0.36773 0.78303-0.91560
   5  -8  61    0.35    6.49  26 0.36573-0.28970 0.62471-0.96530 0.77868-0.14084
   5  -8  64   10.94    7.66  26 0.36568-0.29019 0.62618-0.96923 0.77758-0.10695
   5  -8  67    3.27    7.80  26 0.36562-0.29058 0.62775-0.97201 0.77638-0.07392
   5  -8  70   22.05    8.81  25 0.36552-0.29038 0.63035-0.97367 0.77441-0.04083
   5  -8  73   -0.22    8.33  26 0.36555-0.29078 0.62974-0.97446 0.77487-0.00838
   5  -3   5    4.26    1.51  26 0.36591-0.13257 0.61926-0.65010 0.78274-0.72776
   6  -8  53   24.62    6.86  26 0.36576-0.22634 0.62393-0.93491 0.77927-0.22392
   6  -8  56   25.00    6.98  25 0.36555-0.22693 0.62958-0.94188 0.77499-0.18745
   6  -7  37   11.87    4.48  25 0.36555-0.19403 0.62969-0.87902 0.77491-0.38587
   6  -4  10  115.35    3.86  25 0.36562-0.10058 0.62767-0.68917 0.77644-0.66905
   7  -8  48   -1.43    5.19  26 0.36572-0.16358 0.62509-0.90321 0.77839-0.27506
   7  -8  51   36.49    6.48  25 0.36546-0.16341 0.63201-0.91186 0.77313-0.23762
   7  -7  35   -1.23    2.83  25 0.36539-0.13126 0.63373-0.85096 0.77180-0.40333
   8  -8  46   22.34    6.10  26 0.36566-0.10033 0.62660-0.87453 0.77725-0.29363
   8  -7  33    1.80    4.28  25 0.36554-0.06816 0.62984-0.81649 0.77479-0.42620
   8  -6  23   68.16    4.77  25 0.36553-0.03766 0.63002-0.75311 0.77466-0.53127
   8  -4   9   -0.07    1.88  26 0.36567 0.02436 0.62651-0.62456 0.77732-0.67916
   9  -8  44    3.36    5.69  26 0.36569-0.03821 0.62582-0.84162 0.77784-0.31492
   9  -7  31   23.40    4.88  26 0.36578-0.00673 0.62332-0.77689 0.77972-0.45270
  10  -8  45    3.51    6.13  25 0.36553 0.02438 0.63017-0.81479 0.77454-0.30086
  10  -7  32  142.04    7.41  25 0.36560 0.05574 0.62836-0.75061 0.77592-0.43806
  11  -8  46  169.47    9.94  25 0.36553 0.08604 0.63015-0.78351 0.77455-0.29144
  11  -7  33   26.59    5.42  25 0.36561 0.11740 0.62800-0.71904 0.77620-0.42778
  12  -8  47   -0.01    6.96  26 0.36566 0.14790 0.62678-0.74859 0.77712-0.28191
  12  -7  34   23.16    6.12  26 0.36583 0.17924 0.62170-0.68158 0.78093-0.42232
  13  -8  51    5.88    7.78  25 0.36565 0.20938 0.62705-0.71789 0.77692-0.23999
  13  -7  38    2.65    5.97  26 0.36563 0.24113 0.62750-0.65653 0.77658-0.37468
  -7   5   6   34.83    2.51  27 0.36625-0.64423 0.61079-0.51742 0.78905-0.73027
  -6   4   5    4.56    1.37  26 0.36614-0.61305 0.61507-0.55445 0.78595-0.73588
  -5  -2  48  239.67    7.23  27 0.36625-0.73979 0.61072-0.89627 0.78910-0.28685
  -4  -3  53   13.05    4.04  27 0.36615-0.70694 0.61489-0.93147 0.78609-0.23219
  -3  -4  58  185.38    8.55  27 0.36633-0.67562 0.60749-0.95578 0.79140-0.18334
  -3  -4  61   16.45    5.37  27 0.36613-0.67505 0.61530-0.96319 0.78579-0.14691
  -3  -3  39   42.91    3.72  27 0.36623-0.64196 0.61181-0.89681 0.78832-0.38122
  -3   4  -7  845.30    8.61  26 0.36612-0.41964 0.61591-0.45949 0.78534-0.86061
  -2  -4  44   62.78    4.85  27 0.36617-0.60974 0.61395-0.93021 0.78677-0.32642
  -2  -2  21   36.94    2.25  27 0.36612-0.54570 0.61599-0.80673 0.78528-0.56764
  -1  -5  52   17.17    4.93  27 0.36611-0.57827 0.61603-0.96414 0.78525-0.24074
   0  -6  63    1.61    5.99  27 0.36618-0.54546 0.61372-0.99000 0.78694-0.12822
   0  -6  66  127.33    9.26  27 0.36612-0.54660 0.61575-0.99393 0.78546-0.09322
   0  -6  69    0.64    6.94  27 0.36608-0.54753 0.61723-0.99645 0.78438-0.06048
   0  -6  81   -3.30    8.56  27 0.36606-0.54817 0.61782-0.99594 0.78394 0.06572
   0  -5  41    0.54    3.48  27 0.36609-0.51388 0.61675-0.93325 0.78473-0.35556
   0   2  -8  534.98    5.19  27 0.36619-0.29181 0.61321-0.48807 0.78731-0.87139
   1  -6  49   29.12    5.27  27 0.36613-0.48143 0.61544-0.96239 0.78568-0.27264
   1  -5  33   -0.51    2.98  27 0.36616-0.44900 0.61448-0.89780 0.78638-0.44132
   1   2 -10  120.26    2.68  26 0.36609-0.22866 0.61699-0.46017 0.78455-0.88830
   2  -7  60   18.22    6.13  27 0.36627-0.44953 0.61009-0.98616 0.78955-0.15990
   2  -7  63   23.66    7.01  27 0.36616-0.45017 0.61438-0.99089 0.78646-0.12632
   2  -7  66   -1.47    6.79  27 0.36610-0.45060 0.61667-0.99444 0.78479-0.09308
   2  -7  69   20.31    7.34  26 0.36600-0.45036 0.61988-0.99694 0.78243-0.05860
   2  -6  41   -0.10    3.60  27 0.36607-0.41783 0.61768-0.93424 0.78405-0.35350
   2  -5  28  707.46   11.01  26 0.36605-0.38479 0.61824-0.87028 0.78364-0.49035
   2  -3  11  270.07    4.84  27 0.36616-0.32174 0.61427-0.74013 0.78654-0.67115
   3  -7  49   -1.08    4.92  27 0.36620-0.38495 0.61291-0.95601 0.78752-0.27509
   3  -7  52  647.49   14.66  26 0.36600-0.38556 0.61987-0.96563 0.78244-0.23682
   4  -8  69   10.51    7.53  27 0.36626-0.35469 0.61055-0.98549 0.78922-0.06663
   4  -8  72    7.22    8.52  27 0.36622-0.35484 0.61214-0.98701 0.78807-0.03396
   4  -8  75    0.94    8.55  27 0.36618-0.35474 0.61373-0.98749 0.78693-0.00237
   4  -7  44   20.96    5.00  26 0.36599-0.32159 0.62031-0.93346 0.78211-0.31970
   5  -8  55   22.64    6.22  27 0.36625-0.29065 0.61059-0.95400 0.78919-0.21289
   5  -8  58   60.54    7.96  26 0.36611-0.29077 0.61623-0.96042 0.78511-0.17726
   5  -7  39    7.69    4.38  26 0.36601-0.25810 0.61962-0.90194 0.78262-0.37284
   5  -6  26   84.32    4.94  27 0.36622-0.22632 0.61188-0.83035 0.78826-0.51501
   6  -8  50   61.10    7.29  27 0.36614-0.22678 0.61501-0.92700 0.78600-0.26113
   6  -7  34 1171.89   16.83  27 0.36619-0.19479 0.61322-0.86227 0.78729-0.42960
   6  -6  24   53.28    4.29  26 0.36614-0.16322 0.61519-0.80193 0.78587-0.53311
   7  -8  45    4.51    5.34  26 0.36617-0.16394 0.61392-0.89296 0.78679-0.31444
   7  -7  32  941.43   15.08  26 0.36614-0.13192 0.61516-0.83262 0.78589-0.44927
   7  -6  22  190.89    6.48  27 0.36624-0.10090 0.61135-0.76633 0.78864-0.55634
   8  -9  65   21.12    8.22  27 0.36625-0.13338 0.61094-0.92103 0.78894-0.10747
   8  -8  43    1.28    5.46  27 0.36614-0.10101 0.61515-0.86362 0.78590-0.33372
   9  -9  60    5.11    7.48  27 0.36626-0.07071 0.61054-0.88943 0.78923-0.15955
   9  -9  63    6.38    8.59  26 0.36614-0.07078 0.61494-0.89369 0.78605-0.12531
   9  -8  41    9.18    5.55  27 0.36619-0.03861 0.61302-0.82958 0.78744-0.35580
   9  -6  21   13.76    3.60  27 0.36620 0.02412 0.61277-0.70459 0.78762-0.56420
  10  -9  58   27.88    8.04  27 0.36626-0.00785 0.61053-0.85711 0.78924-0.18111
  10  -9  61  102.29   10.68  26 0.36614-0.00813 0.61503-0.86208 0.78598-0.14732
  10  -8  42   61.59    7.05  26 0.36605 0.02420 0.61837-0.80303 0.78354-0.34252
  10  -6  22  200.38    7.02  26 0.36606 0.08599 0.61803-0.67832 0.78379-0.55035
  10  -5  15   79.60    4.66  26 0.36617 0.11699 0.61384-0.61160 0.78685-0.62574
  11  -9  59   17.65    8.12  27 0.36624 0.05375 0.61120-0.82705 0.78875-0.16909
  11  -8  43    4.05    6.12  26 0.36606 0.08654 0.61810-0.77263 0.78374-0.33021
  11  -7  30   17.39    5.64  27 0.36631 0.11707 0.60802-0.69932 0.79103-0.47409
  11  -6  23   97.23    5.71  26 0.36611 0.14769 0.61629-0.64542 0.78507-0.54100
  11  -5  16  267.53    7.31  27 0.36630 0.17805 0.60867-0.57591 0.79057-0.61884
  12  -8  44  114.11    8.81  26 0.36613 0.14797 0.61558-0.73747 0.78558-0.32334
  12  -6  24  106.48    6.46  27 0.36632 0.20893 0.60764-0.60585 0.79130-0.53676
  13  -8  48   20.46    7.82  26 0.36606 0.20818 0.61803-0.70990 0.78379-0.27895
  -8   4  18    4.16    1.22  29 0.36620-0.74198 0.58397-0.58695 0.80731-0.62160
  -4  -3  50  427.18    9.74  28 0.36601-0.70720 0.60093-0.91814 0.79580-0.27246
  -3  -4  55    3.70    4.52  28 0.36603-0.67438 0.59950-0.94675 0.79680-0.22185
  -3   2   1  149.04    2.29  28 0.36608-0.48257 0.59622-0.56598 0.79906-0.79134
  -3   3  -3   -0.01    1.04  28 0.36604-0.45283 0.59945-0.50636 0.79684-0.83073
  -2  -5  66   -0.00    5.94  28 0.36602-0.64248 0.60044-0.97822 0.79614-0.10597
  -2  -5  69   11.90    6.55  28 0.36599-0.64384 0.60202-0.98132 0.79504-0.07229
  -2  -5  72   34.50    7.63  28 0.36596-0.64418 0.60349-0.98334 0.79401-0.03893
  -2  -5  75   19.96    7.65  27 0.36592-0.64387 0.60584-0.98423 0.79236-0.00691
  -2  -5  78  124.53   10.30  27 0.36593-0.64371 0.60521-0.98392 0.79280 0.02565
  -1  -5  49   29.09    4.98  28 0.36596-0.57794 0.60350-0.95228 0.79401-0.28134
  -1  -4  33   -0.01    2.66  28 0.36602-0.54484 0.60008-0.88392 0.79640-0.45219
  -1  -3  23   43.19    2.84  28 0.36602-0.51325 0.60037-0.82205 0.79620-0.55700
   0  -6  57    0.33    5.27  28 0.36602-0.54536 0.60040-0.97756 0.79617-0.20010
   0  -6  60    1.90    5.56  27 0.36590-0.54592 0.60651-0.98444 0.79188-0.16416
   0  -3  18   13.26    1.85  28 0.36599-0.44917 0.60192-0.79192 0.79511-0.60768
   0  -2  11    0.01    1.01  28 0.36596-0.41829 0.60385-0.73196 0.79376-0.67881
   1  -6  46  155.60    7.40  28 0.36598-0.48169 0.60252-0.94998 0.79469-0.31260
   2  -7  57   28.28    6.66  28 0.36600-0.44962 0.60174-0.97942 0.79524-0.19732
   2  -6  38    4.39    3.72  28 0.36600-0.41737 0.60173-0.91685 0.79524-0.39706
   2  -4  18    0.97    1.46  27 0.36586-0.35322 0.60853-0.79728 0.79044-0.60186
   2   1  -8   35.83    1.22  28 0.36606-0.19657 0.59778-0.47225 0.79799-0.88059
   3  -7  46    2.70    4.74  28 0.36605-0.38569 0.59823-0.94405 0.79768-0.31544
   3  -6  33  119.47    5.93  27 0.36590-0.35301 0.60662-0.88939 0.79180-0.44561
   4  -8  60  184.29   10.45  28 0.36605-0.35421 0.59859-0.97415 0.79743-0.16808
   4  -8  63    7.77    7.27  28 0.36598-0.35462 0.60252-0.97900 0.79469-0.13426
   4  -8  66   -1.07    6.79  28 0.36594-0.35513 0.60459-0.98284 0.79324-0.09979
   4  -7  41    4.09    4.53  27 0.36593-0.32159 0.60521-0.91881 0.79280-0.36254
   4  -6  28  638.26   11.24  28 0.36601-0.28944 0.60110-0.85155 0.79569-0.50114
   5  -8  52  273.45   11.06  28 0.36600-0.29052 0.60167-0.94584 0.79528-0.24922
   5  -7  36  138.22    6.92  27 0.36598-0.25807 0.60281-0.88458 0.79449-0.41657
   6  -8  47    4.13    5.42  27 0.36594-0.22687 0.60471-0.91656 0.79316-0.29987
   6  -2  -1  723.40    5.43  28 0.36610-0.03906 0.59500-0.53160 0.79990-0.80641
   6   1 -10  484.97    4.38  30 0.36623 0.05288 0.57631-0.32596 0.81230-0.91257
   7  -9  64   20.97    8.60  28 0.36605-0.19590 0.59827-0.94069 0.79765-0.12685
   7  -9  67    4.02    8.50  27 0.36599-0.19661 0.60224-0.94421 0.79489-0.09299
   7  -8  42    2.34    5.07  28 0.36603-0.16390 0.59957-0.87981 0.79675-0.35504
   7  -4   8   51.43    2.85  27 0.36601-0.03834 0.60097-0.63068 0.79577-0.70833
   8  -9  59   52.50    8.83  28 0.36600-0.13281 0.60141-0.91180 0.79547-0.17655
   8  -9  62    2.97    8.05  28 0.36596-0.13298 0.60372-0.91677 0.79385-0.14155
   8  -8  40   16.67    5.42  28 0.36600-0.10025 0.60132-0.84943 0.79553-0.37423
   8  -6  20    1.13    3.06  27 0.36602-0.03872 0.60040-0.72297 0.79618-0.58349
   9  -9  57   -1.05    7.62  28 0.36597-0.07032 0.60327-0.88325 0.79417-0.19502
   9  -8  38   90.43    6.95  28 0.36606-0.03844 0.59760-0.81394 0.79811-0.39827
   9  -7  28   74.54    5.64  28 0.36601-0.00699 0.60086-0.75452 0.79585-0.50016
  10  -9  55   -0.59    7.60  28 0.36598-0.00798 0.60263-0.85047 0.79461-0.21636
  10  -8  39   40.03    6.34  27 0.36595 0.02399 0.60411-0.78872 0.79358-0.38340
  10  -7  29   92.04    6.20  27 0.36589 0.05520 0.60721-0.72951 0.79138-0.48494
  11  -9  53   11.12    7.29  28 0.36606 0.05368 0.59817-0.81361 0.79772-0.24043
  11  -9  56    1.37    8.01  27 0.36593 0.05380 0.60509-0.82066 0.79288-0.20437
  11  -8  40  109.08    8.12  27 0.36592 0.08582 0.60584-0.75892 0.79236-0.37153
  12  -9  57   -2.30    8.55  28 0.36599 0.11575 0.60212-0.78668 0.79497-0.19551
  12  -8  41   75.23    7.74  27 0.36599 0.14782 0.60210-0.72397 0.79499-0.36356
  12  -7  31   45.03    6.05  27 0.36598 0.17821 0.60254-0.66249 0.79468-0.46684
  13  -8  45   46.01    7.97  27 0.36589 0.20988 0.60697-0.69772 0.79156-0.31612
  -9   6  15    2.59    2.30  29 0.36585-0.74253 0.57834-0.48688 0.81067-0.65526
  -7   1  31   64.54    2.25  30 0.36583-0.77250 0.56640-0.72657 0.81827-0.49738
  -7   3  17    7.02    0.83  30 0.36581-0.70814 0.56348-0.59753 0.82009-0.64656
  -5  -2  45  120.85    5.08  29 0.36580-0.73979 0.58833-0.87476 0.80408-0.33426
  -5  -1  32  278.82    5.41  29 0.36584-0.70752 0.58119-0.80471 0.80881-0.47648
  -4  -3  47   76.78    5.40  29 0.36584-0.70761 0.58204-0.90002 0.80825-0.31698
  -4  -2  34  197.97    5.25  29 0.36580-0.67502 0.58843-0.84319 0.80401-0.44980
  -4  -1  24    1.21    1.56  29 0.36584-0.64355 0.58079-0.77321 0.80907-0.55944
  -3  -4  52  640.65   12.53  29 0.36582-0.67500 0.58611-0.93473 0.80556-0.26072
  -3  -2  26  453.48    6.78  29 0.36580-0.61019 0.58843-0.81137 0.80402-0.53380
  -2  -5  60   16.60    5.68  29 0.36581-0.64293 0.58715-0.96649 0.80487-0.17686
  -2  -5  63   24.56    6.29  28 0.36575-0.64348 0.59314-0.97303 0.80083-0.14061
  -2  -4  41    0.17    3.19  29 0.36578-0.61135 0.59085-0.90948 0.80238-0.37337
  -1  -5  46  150.12    6.93  29 0.36580-0.57826 0.58898-0.93790 0.80365-0.32230
   0  -6  54  240.00    9.55  29 0.36580-0.54641 0.58877-0.96846 0.80379-0.23791
   1  -7  65   11.83    7.60  29 0.36584-0.51490 0.58135-0.99154 0.80870-0.12748
   1  -7  68   40.54    8.19  29 0.36581-0.51493 0.58647-0.99549 0.80532-0.09226
   1  -7  71    3.84    7.43  29 0.36580-0.51534 0.58799-0.99797 0.80431-0.06018
   1  -7  74  137.99   11.00  29 0.36579-0.51575 0.58931-0.99942 0.80342-0.02722
   1  -7  77    3.15    8.52  28 0.36578-0.51568 0.59030-0.99980 0.80276 0.00392
   1  -6  43   11.88    4.25  29 0.36580-0.48143 0.58806-0.93498 0.80426-0.35409
   1  -5  30  244.19    6.94  29 0.36581-0.44903 0.58658-0.87086 0.80525-0.49107
   1  -1   2 5209.37   11.21  28 0.36573-0.32184 0.59495-0.62676 0.79960-0.77902
   2  -7  51    9.45    5.11  29 0.36583-0.44961 0.58407-0.96139 0.80692-0.27293
   2  -7  54   71.95    6.95  28 0.36575-0.44996 0.59296-0.97136 0.80096-0.23417
   2  -5  25   36.08    3.54  29 0.36582-0.38490 0.58634-0.83833 0.80541-0.54374
   2   3 -13   48.87    2.64  29 0.36584-0.13503 0.58239-0.33206 0.80802-0.94259
   3  -8  68   -1.84    7.01  29 0.36582-0.41797 0.58584-0.99156 0.80574-0.09489
   3  -8  71    0.37    8.11  29 0.36581-0.41865 0.58710-0.99410 0.80490-0.06194
   3  -8  74   20.49    8.96  29 0.36580-0.41915 0.58785-0.99557 0.80440-0.02939
   3  -7  43    0.25    4.49  29 0.36582-0.38514 0.58613-0.93022 0.80555-0.35554
   4  -8  54  268.61   10.84  29 0.36583-0.35435 0.58365-0.96003 0.80719-0.24031
   4  -8  57    0.57    6.32  29 0.36579-0.35476 0.58989-0.96759 0.80303-0.20509
   4  -7  38   71.13    5.76  29 0.36580-0.32163 0.58837-0.90225 0.80406-0.40506
   4   3 -14    1.05    1.97  29 0.36583-0.00734 0.58474-0.26947 0.80647-0.95196
   5  -8  49    8.21    5.66  28 0.36579-0.29077 0.59004-0.93577 0.80293-0.28849
   5  -7  33  316.00    9.08  29 0.36583-0.25807 0.58322-0.86484 0.80748-0.46069
   6  -9  66   11.22    8.40  29 0.36582-0.25999 0.58627-0.96080 0.80546-0.11389
   6  -9  69    3.76    8.38  28 0.36580-0.26028 0.58857-0.96378 0.80392-0.08074
   6  -8  44    0.81    5.09  29 0.36578-0.22722 0.59039-0.90430 0.80270-0.34019
   6  -7  31   56.70    5.23  28 0.36578-0.19506 0.59056-0.84038 0.80258-0.47662
   6  -3   3   44.10    2.25  29 0.36585-0.07011 0.58051-0.57997 0.80926-0.77468
   7  -9  58    7.76    7.30  29 0.36581-0.19647 0.58731-0.93075 0.80476-0.19598
   7  -9  61    5.67    7.29  28 0.36575-0.19656 0.59352-0.93639 0.80058-0.16095
   7  -8  39  157.77    7.95  29 0.36583-0.16388 0.58412-0.86462 0.80688-0.39691
   7  -7  29    0.31    3.70  29 0.36580-0.13171 0.58845-0.80892 0.80400-0.49769
   8  -9  53   53.88    8.26  29 0.36581-0.13290 0.58698-0.89789 0.80498-0.24897
   8  -9  56   18.96    7.28  28 0.36574-0.13331 0.59388-0.90569 0.80033-0.21202
   8  -8  37   -0.05    4.75  29 0.36581-0.10167 0.58658-0.83419 0.80525-0.41582
   8  -7  27   52.46    4.95  29 0.36581-0.06961 0.58711-0.77302 0.80490-0.51963
   9  -9  51    2.03    6.91  29 0.36580-0.07068 0.58842-0.86818 0.80402-0.26792
  10  -9  49  117.08    9.34  29 0.36582-0.00793 0.58547-0.83319 0.80599-0.29148
  10  -9  52   88.07    8.84  28 0.36573-0.00763 0.59470-0.84233 0.79977-0.25360
  10  -8  36   89.36    7.11  29 0.36581 0.02368 0.58760-0.77271 0.80457-0.42506
  10  -7  26    8.33    4.72  29 0.36584 0.05480 0.58176-0.70503 0.80844-0.53262
  10  -6  19   79.90    5.26  29 0.36583 0.08545 0.58311-0.64393 0.80755-0.60498
  11  -9  50   58.62    8.67  29 0.36580 0.05424 0.58799-0.80402 0.80431-0.27942
  11  -8  37   21.19    5.96  28 0.36579 0.08525 0.58917-0.74344 0.80352-0.41355
  11  -7  27  112.39    6.85  29 0.36584 0.11653 0.58291-0.67470 0.80768-0.52181
  11  -6  20   31.55    4.80  29 0.36584 0.14712 0.58199-0.61190 0.80829-0.59504
  12  -9  51    5.61    7.82  29 0.36581 0.11547 0.58665-0.77153 0.80521-0.26835
  12  -9  54   -0.95    7.45  29 0.36577 0.11717 0.59131-0.77855 0.80208-0.23266
  12  -8  38  145.56    8.72  29 0.36581 0.14730 0.58692-0.70903 0.80502-0.40482
  13  -9  55    8.86    8.70  28 0.36580 0.17709 0.58794-0.74217 0.80434-0.22571
  13  -8  42   15.20    7.01  28 0.36575 0.20904 0.59305-0.68499 0.80089-0.35741
  -3  -4  49   -0.10    4.40  30 0.36575-0.67563 0.56920-0.91906 0.81653-0.30373
  -2  -5  57   30.87    5.65  30 0.36576-0.64368 0.57648-0.95766 0.81188-0.21455
  -2  -4  38    2.78    3.43  30 0.36575-0.61061 0.56815-0.88628 0.81719-0.41995
  -2  -3  28  737.49    9.66  29 0.36576-0.57806 0.57873-0.83360 0.81042-0.51929
  -1  -6  65   10.95    6.06  30 0.36575-0.61065 0.57039-0.98079 0.81578-0.13541
  -1  -6  68   37.07    7.48  30 0.36576-0.61114 0.57453-0.98529 0.81314-0.10032
  -1  -6  71    7.14    7.33  30 0.36576-0.61212 0.57652-0.98816 0.81186-0.06767
  -1  -6  74  152.89   10.76  29 0.36576-0.61199 0.57906-0.99010 0.81021-0.03346
  -1  -6  77   -0.62    7.32  30 0.36576-0.61329 0.57808-0.99049 0.81085-0.00255
  -1  -6  80    6.65    8.14  29 0.36576-0.61261 0.57947-0.99018 0.80994 0.02843
  -1  -5  43    8.47    3.91  30 0.36576-0.57763 0.57241-0.92093 0.81449-0.36471
   0  -6  51   -3.71    4.73  30 0.36576-0.54662 0.57696-0.95738 0.81157-0.27733
   0  -5  35    0.63    3.12  30 0.36576-0.51325 0.57460-0.89073 0.81309-0.44723
   0   1  -4 2097.23    6.98  29 0.36575-0.32256 0.58176-0.51945 0.80844-0.85116
   1  -7  59    3.87    5.55  30 0.36575-0.51398 0.56988-0.97964 0.81610-0.19839
   1  -7  62    6.94    6.45  30 0.36576-0.51466 0.57575-0.98628 0.81235-0.16277
   1  -6  40   51.13    4.87  30 0.36575-0.48146 0.56959-0.91722 0.81628-0.39718
   1  -4  20   21.84    2.62  30 0.36576-0.41720 0.57510-0.79644 0.81277-0.60407
   1  -3  13   11.98    1.74  29 0.36576-0.38532 0.58023-0.73836 0.80945-0.67393
   1   1  -6   44.54    1.19  30 0.36576-0.25950 0.57142-0.47755 0.81512-0.87812
   2  -7  48  213.23    9.01  30 0.36576-0.44945 0.57178-0.94973 0.81489-0.31162
   2  -6  35    3.16    3.37  29 0.36576-0.41747 0.58034-0.89600 0.80938-0.44258
   3  -8  62   89.25    9.11  30 0.36576-0.41845 0.57449-0.98318 0.81317-0.16250
   3  -8  65   15.25    7.58  29 0.36576-0.41873 0.57918-0.98792 0.81013-0.12911
   3  -6  30  422.95    9.17  29 0.36575-0.35311 0.58198-0.86499 0.80830-0.49347
   3  -4  13  196.79    4.85  30 0.36576-0.28981 0.57374-0.73097 0.81365-0.67685
   3  -2   2 1409.87    7.79  30 0.36576-0.22695 0.57302-0.60436 0.81411-0.79201
   4  -8  51    6.11    5.65  30 0.36576-0.35409 0.57357-0.95024 0.81375-0.27902
   4  -6  25   83.58    4.81  30 0.36575-0.28967 0.57021-0.82146 0.81589-0.55312
   4  -4  11   -0.00    1.12  29 0.36575-0.22664 0.58176-0.70720 0.80844-0.69187
   5  -9  68   34.58    8.67  30 0.36575-0.32288 0.57020-0.97646 0.81590-0.10302
   5  -9  71   10.53    9.04  30 0.36576-0.32351 0.57210-0.97918 0.81469-0.07057
   5  -6  23   56.20    4.27  29 0.36576-0.22634 0.58021-0.79934 0.80946-0.56702
   5  -4   9   21.83    2.20  29 0.36576-0.16377 0.57675-0.67039 0.81171-0.71547
   5   2 -12   13.29    1.63  31 0.36573 0.02190 0.56587-0.28400 0.81862-0.94020
   6  -9  60    3.87    7.62  30 0.36576-0.25966 0.57567-0.95135 0.81241-0.18291
   6  -9  63    7.78    7.48  29 0.36575-0.25985 0.58154-0.95666 0.80859-0.14799
   6  -8  41  114.35    7.45  29 0.36576-0.22693 0.57703-0.89011 0.81153-0.38080
   6  -6  21   -0.57    2.00  29 0.36575-0.16359 0.58220-0.76945 0.80816-0.58607
   7  -9  52   10.12    6.70  30 0.36576-0.19618 0.57232-0.91519 0.81455-0.26878
   7  -9  55    9.71    6.74  29 0.36576-0.19632 0.57976-0.92362 0.80975-0.23215
   7  -6  19   80.90    4.66  29 0.36576-0.10092 0.57543-0.73095 0.81256-0.61100
   8  -9  50   23.99    7.02  29 0.36576-0.13330 0.57662-0.88881 0.81180-0.28657
   9  -9  48    2.13    6.51  30 0.36576-0.07034 0.57664-0.85789 0.81178-0.30648
   9  -8  35    5.01    5.05  29 0.36576-0.03881 0.57925-0.79672 0.81009-0.44073
   9  -7  25  160.05    6.89  30 0.36576-0.00744 0.57393-0.72844 0.81352-0.54864
   9  -6  18  778.77   11.80  29 0.36576 0.02395 0.57505-0.66749 0.81281-0.62067
   9  -4   7   13.59    2.49  30 0.36576 0.08571 0.57153-0.53906 0.81505-0.73652
   9  -3   3   19.96    1.99  29 0.36576 0.11659 0.57294-0.47827 0.81416-0.77707
  10  -9  46    6.25    6.75  30 0.36576-0.00830 0.57460-0.82273 0.81309-0.32873
  10  -4   8  320.52    6.27  29 0.36576 0.14763 0.57386-0.51049 0.81357-0.72423
  10  -3   4  163.12    3.98  30 0.36575 0.17808 0.57038-0.44506 0.81579-0.76773
  11  -9  47   19.44    7.40  29 0.36576 0.05395 0.57675-0.79396 0.81171-0.31663
  11  -8  34    2.33    5.09  30 0.36576 0.08562 0.57048-0.72524 0.81572-0.45596
  12  -9  48   10.64    7.23  29 0.36576 0.11560 0.57578-0.76129 0.81233-0.30665
  12  -8  35    8.84    6.21  30 0.36575 0.14709 0.56846-0.69171 0.81700-0.44665
  12  -7  28   66.29    5.99  29 0.36576 0.17837 0.57755-0.63817 0.81119-0.51455
  12  -6  21   20.25    4.06  29 0.36576 0.20855 0.57437-0.57281 0.81324-0.58924
  13  -9  49   -2.40    8.26  30 0.36575 0.17787 0.56882-0.72370 0.81677-0.29996
  13  -9  52    1.20    8.16  30 0.36576 0.17850 0.57746-0.73290 0.81125-0.26267
  13  -8  39    8.71    6.36  29 0.36576 0.20899 0.57737-0.66970 0.81131-0.39911
  -6  -1  40  222.41    5.70  32 0.36549-0.77222 0.54787-0.80306 0.82918-0.41262
  -6   0  30  199.85    3.92  32 0.36548-0.73979 0.54709-0.73898 0.82964-0.51900
  -4  -3  44   18.79    3.49  31 0.36565-0.70689 0.56026-0.87816 0.82173-0.36302
  -4   4  -2  475.94    6.18  30 0.36566-0.48280 0.56108-0.43608 0.82123-0.84558
  -2  -5  54   68.73    6.24  30 0.36569-0.64345 0.56486-0.94664 0.81889-0.25351
  -1  -6  59    4.62    6.19  31 0.36560-0.61041 0.55527-0.96675 0.82477-0.20756
  -1  -6  62    5.39    6.05  31 0.36566-0.61146 0.56163-0.97426 0.82089-0.17169
   0  -6  48  148.34    7.48  30 0.36567-0.54627 0.56297-0.94388 0.82006-0.31768
   1  -7  56   25.90    6.26  31 0.36565-0.51403 0.56025-0.97116 0.82174-0.23505
   2  -8  73    0.72    8.29  31 0.36564-0.48207 0.55889-0.99800 0.82257-0.05969
   2  -8  76   18.83    9.32  31 0.36564-0.48300 0.55875-0.99945 0.82266-0.02724
   2  -7  45   -0.19    4.38  31 0.36563-0.44870 0.55856-0.93532 0.82277-0.35240
   2  -6  32  181.49    6.65  31 0.36560-0.41687 0.55543-0.87135 0.82467-0.48948
   2  -2   4    0.57    0.80  30 0.36568-0.29000 0.56428-0.62830 0.81925-0.77698
   3  -8  56   77.89    8.12  31 0.36564-0.41815 0.55902-0.96885 0.82249-0.23524
   3  -8  59    2.85    6.06  30 0.36570-0.41832 0.56695-0.97649 0.81758-0.19968
   3  -7  40  441.82   11.04  30 0.36569-0.38576 0.56600-0.91333 0.81818-0.39846
   3   2 -11  132.90    3.02  32 0.36553-0.10232 0.55052-0.33123 0.82762-0.94053
   4  -8  48  140.10    8.47  31 0.36566-0.35435 0.56090-0.93887 0.82134-0.31750
   5  -9  62   21.53    8.07  31 0.36564-0.32335 0.55931-0.96761 0.82231-0.17251
   5  -9  65   17.83    8.46  30 0.36568-0.32339 0.56387-0.97261 0.81950-0.13805
   5  -7  30  175.96    7.09  31 0.36564-0.25816 0.55891-0.84134 0.82256-0.50685
   6  -8  38   97.06    6.88  31 0.36565-0.22675 0.56007-0.87341 0.82185-0.42267
   6  -7  28   25.23    4.25  30 0.36569-0.19497 0.56522-0.81567 0.81867-0.52389
   6  -4   7    5.21    2.03  31 0.36560-0.10136 0.55579-0.61857 0.82445-0.74819
   7  -9  49    2.52    6.28  31 0.36565-0.19613 0.55987-0.90480 0.82197-0.30726
   7  -8  36  237.97    9.13  30 0.36569-0.16388 0.56494-0.84672 0.81884-0.44022
   7  -7  26   43.53    4.64  30 0.36568-0.13236 0.56450-0.78340 0.81911-0.54499
   7   1  -9   37.59    1.66  33 0.36518 0.11581 0.53333-0.25205 0.83755-0.92677
   8  -9  47   46.73    7.30  30 0.36569-0.13328 0.56499-0.87779 0.81881-0.32528
   8  -8  34  463.31   11.81  30 0.36568-0.10135 0.56432-0.81435 0.81923-0.46133
   8  -7  24    3.27    3.56  31 0.36563-0.07003 0.55859-0.74523 0.82275-0.56848
   8  -6  17    0.89    2.90  31 0.36564-0.03875 0.55969-0.68373 0.82208-0.64077
   8  -4   6  248.50    5.21  31 0.36553 0.02335 0.55072-0.55062 0.82749-0.76053
   8  -3   2  878.33    7.76  31 0.36557 0.05450 0.55333-0.49057 0.82593-0.80003
   9  -9  45   -3.22    6.19  31 0.36567-0.07001 0.56308-0.84586 0.81999-0.34570
   9  -8  32   37.15    5.60  31 0.36563-0.03887 0.55811-0.77612 0.82305-0.48577
  10 -10  59   -1.98    7.79  31 0.36563-0.04093 0.55826-0.86808 0.82296-0.20439
  10  -9  43   27.31    6.80  31 0.36565-0.00795 0.56048-0.80953 0.82160-0.36875
  10  -8  33    1.00    4.61  31 0.36568 0.02463 0.56398-0.75234 0.81944-0.47009
  11  -9  44   -0.53    6.61  31 0.36567 0.05431 0.56260-0.78134 0.82029-0.35637
  11  -7  24    9.82    4.91  31 0.36557 0.11611 0.55345-0.64627 0.82586-0.57131
  12  -9  45    0.57    6.95  31 0.36567 0.11598 0.56194-0.74903 0.82070-0.34627
  13  -9  46   28.31    8.04  31 0.36561 0.17817 0.55680-0.71159 0.82384-0.33975
  13  -8  36   89.11    7.74  31 0.36564 0.20874 0.55967-0.65183 0.82209-0.44252
  -8   3  25  136.11    1.50  37 0.36317-0.77046 0.47736-0.54235 0.86641-0.61011
  -8   5  14    6.73    1.77  31 0.36569-0.70972 0.54645-0.48582 0.83019-0.68720
  -5   0  22   62.73    2.02  33 0.36546-0.67481 0.53528-0.69531 0.83662-0.61031
  -4  -4  60  174.95    8.57  32 0.36565-0.73984 0.54417-0.92472 0.83152-0.20291
  -4  -2  31   13.69    2.57  32 0.36564-0.67469 0.54339-0.79840 0.83198-0.50998
  -3  -5  68    1.84    6.07  32 0.36569-0.70650 0.54653-0.95680 0.83014-0.11960
  -3  -4  46    0.89    3.50  32 0.36574-0.67558 0.54958-0.90014 0.82835-0.34763
  -2  -5  51    8.81    4.44  31 0.36578-0.64301 0.55233-0.93366 0.82672-0.29323
  -2  -2  18    0.29    1.50  32 0.36560-0.54644 0.54156-0.73376 0.83304-0.64615
  -2   3  -5 3038.27   13.83  31 0.36578-0.38709 0.55230-0.42737 0.82673-0.88115
  -1  -6  56   29.43    5.87  32 0.36568-0.61010 0.54597-0.95746 0.83048-0.24398
  -1  -5  40   47.97    4.61  32 0.36574-0.57816 0.54909-0.89901 0.82864-0.41091
  -1  -3  20   24.32    2.25  32 0.36565-0.51298 0.54416-0.76621 0.83153-0.62407
   0  -7  67   -0.99    6.99  32 0.36568-0.57753 0.54585-0.98643 0.83054-0.13047
   0  -7  70  136.64   10.12  32 0.36571-0.57957 0.54758-0.99047 0.82953-0.09526
   0  -7  73   -2.81    7.85  32 0.36574-0.57988 0.54951-0.99313 0.82839-0.06369
   0  -7  76   73.24    9.45  31 0.36578-0.58020 0.55200-0.99482 0.82691-0.02923
   0  -7  79    0.13    8.30  32 0.36576-0.58098 0.55073-0.99520 0.82767 0.00115
   0  -6  45    0.72    4.22  32 0.36572-0.54569 0.54824-0.92839 0.82914-0.35855
   0  -5  32  114.84    5.28  32 0.36568-0.51306 0.54595-0.86270 0.83049-0.49607
   1  -7  53   39.94    6.39  32 0.36573-0.51414 0.54868-0.96073 0.82888-0.27399
   1  -6  37    1.59    3.61  31 0.36571-0.48124 0.54756-0.89559 0.82954-0.44258
   1  -5  27    8.23    2.94  31 0.36579-0.44889 0.55271-0.83796 0.82649-0.54408
   1   3 -11   23.51    1.91  32 0.36574-0.19727 0.54923-0.32997 0.82856-0.94304
   2  -8  64   61.43    8.67  32 0.36568-0.48238 0.54562-0.98703 0.83068-0.15965
   2  -8  67   33.54    8.39  32 0.36574-0.48318 0.54909-0.99178 0.82864-0.12680
   2  -8  70   37.01    8.29  31 0.36581-0.48335 0.55420-0.99572 0.82559-0.09062
   3  -8  53   11.81    6.02  31 0.36573-0.41803 0.54891-0.95925 0.82875-0.27342
   3  -7  37   34.26    4.81  32 0.36570-0.38537 0.54684-0.89396 0.82997-0.44228
   3  -6  27   39.69    4.12  31 0.36577-0.35355 0.55159-0.83561 0.82716-0.54410
   4  -9  67   24.30    8.74  32 0.36565-0.38688 0.54434-0.98425 0.83143-0.12959
   4  -9  70   30.29    9.30  32 0.36571-0.38708 0.54733-0.98794 0.82967-0.09525
   4  -8  45    8.65    5.49  32 0.36571-0.35380 0.54763-0.92542 0.82950-0.35765
   4  -2   0   86.57    2.01  32 0.36566-0.16398 0.54443-0.54447 0.83137-0.82936
   5  -9  56   55.17    8.09  32 0.36568-0.32268 0.54553-0.95371 0.83073-0.24327
   5  -9  59    3.76    6.81  31 0.36579-0.32282 0.55303-0.96124 0.82629-0.20807
   5  -8  40   14.32    5.17  31 0.36573-0.29027 0.54859-0.89453 0.82894-0.40896
   5  -6  20   56.15    4.07  32 0.36563-0.22645 0.54319-0.76277 0.83209-0.62156
   5   0  -7    0.48    0.48  36 0.36382-0.03789 0.49010-0.33359 0.86035-0.93093
   5   3 -13   25.36    2.40  32 0.36569 0.05216 0.54636-0.20287 0.83025-0.96312
   6  -9  51    9.57    6.49  31 0.36576-0.25916 0.55042-0.92696 0.82785-0.29277
   6  -6  18  401.11    8.39  32 0.36564-0.16360 0.54357-0.73123 0.83188-0.64130
   6   2 -11    9.87    1.80  33 0.36531 0.08360 0.52924-0.21669 0.84001-0.95092
   7  -9  46  315.71   11.65  32 0.36572-0.19600 0.54785-0.89283 0.82937-0.34648
   7  -8  33    0.29    4.44  32 0.36569-0.16405 0.54648-0.82745 0.83018-0.48262
   8 -10  60    4.59    7.61  32 0.36567-0.16530 0.54506-0.91913 0.83101-0.20215
   8 -10  63   49.95    9.75  31 0.36574-0.16623 0.54912-0.92511 0.82862-0.16808
   8  -9  44    8.08    5.99  31 0.36578-0.13291 0.55191-0.86534 0.82696-0.36389
   8  -8  31   -1.19    4.24  32 0.36568-0.10162 0.54547-0.79421 0.83077-0.50372
   9 -10  58   28.13    8.98  31 0.36572-0.10252 0.54816-0.89195 0.82919-0.22024
   9 -10  61   94.43    8.98  31 0.36582-0.10261 0.55519-0.89850 0.82500-0.18405
   9  -9  42   63.40    7.29  31 0.36578-0.07039 0.55188-0.83260 0.82698-0.38536
   9  -7  22  435.39   10.11  32 0.36560-0.00754 0.54134-0.69714 0.83317-0.60000
   9  -2  -1   58.70    1.96  33 0.36530 0.14748 0.52877-0.37274 0.84026-0.84459
  10 -10  56   96.05   10.31  31 0.36573-0.03985 0.54853-0.86035 0.82897-0.24134
  10  -9  40   53.48    7.02  32 0.36568-0.00778 0.54571-0.79469 0.83062-0.40935
  10  -8  30   41.67    5.64  32 0.36567 0.02352 0.54514-0.73158 0.83096-0.51390
  10  -7  23   16.38    4.17  31 0.36577 0.05473 0.55112-0.67525 0.82744-0.58319
  10  -6  16  183.87    6.49  32 0.36559 0.08546 0.54119-0.60301 0.83325-0.66179
  11 -10  54  135.75   11.02  32 0.36566 0.02251 0.54443-0.82440 0.83137-0.26490
  11 -10  57   30.91    9.27  31 0.36578 0.02206 0.55216-0.83256 0.82682-0.22906
  11  -9  41    4.33    6.28  31 0.36575 0.05388 0.54979-0.76774 0.82823-0.39595
  11  -8  31    6.07    4.94  31 0.36574 0.08515 0.54929-0.70446 0.82852-0.50029
  11  -6  17   51.71    4.90  32 0.36561 0.14729 0.54217-0.57266 0.83269-0.65025
  12 -10  55   13.41    8.82  32 0.36566 0.08411 0.54450-0.79355 0.83134-0.25286
  12  -9  42   84.14    8.43  31 0.36573 0.11570 0.54893-0.73536 0.82873-0.38680
  12  -8  32   28.21    5.84  31 0.36570 0.14674 0.54711-0.67096 0.82981-0.49152
  12  -7  25   29.72    4.89  31 0.36574 0.17794 0.54918-0.61070 0.82859-0.56338
  13  -9  43   59.14    8.37  32 0.36564 0.17894 0.54378-0.69788 0.83175-0.37887
  -6   5   4  400.59    6.27  33 0.36538-0.57922 0.52663-0.40132 0.84113-0.80381
  -5  -1  29   79.62    3.15  34 0.36518-0.70676 0.52004-0.74305 0.84471-0.54381
  -4  -4  57    0.11    4.41  33 0.36557-0.73840 0.53381-0.91330 0.83714-0.24117
  -4  -3  41    5.09    2.90  33 0.36558-0.70664 0.53406-0.85184 0.83700-0.40889
  -4   3   2  350.51    4.27  32 0.36559-0.51449 0.53485-0.47292 0.83656-0.81944
  -3  -5  62   81.35    7.12  33 0.36551-0.70748 0.53135-0.94263 0.83852-0.18831
  -3  -5  65    7.57    5.92  32 0.36564-0.70821 0.53707-0.94977 0.83530-0.15430
  -3  -4  43    0.69    3.84  33 0.36537-0.67597 0.52608-0.87747 0.84143-0.39125
  -3  -2  23    7.39    1.95  34 0.36526-0.60976 0.52236-0.74601 0.84346-0.60555
  -2  -6  70   35.08    8.66  33 0.36535-0.67546 0.52556-0.96873 0.84172-0.10773
  -2  -6  73    2.82    7.36  32 0.36554-0.67349 0.53277-0.97291 0.83773-0.07487
  -2  -5  48  225.15    8.14  33 0.36563-0.64250 0.53628-0.91767 0.83575-0.33358
  -2  -4  35    3.46    2.91  32 0.36568-0.61031 0.53870-0.85707 0.83437-0.46862
  -2  -3  25   35.98    2.81  33 0.36556-0.57708 0.53325-0.78723 0.83746-0.57755
  -1  -6  53   38.43    5.82  33 0.36558-0.60964 0.53409-0.94569 0.83698-0.28182
  -1  -2  13   11.14    1.32  33 0.36558-0.48104 0.53435-0.69334 0.83684-0.70258
  -1   3  -7 1618.56   10.45  33 0.36558-0.32347 0.53422-0.37788 0.83691-0.91209
   0  -7  61    2.43    6.24  32 0.36559-0.57600 0.53470-0.97408 0.83664-0.19931
   0  -7  64   35.38    7.53  32 0.36567-0.57845 0.53831-0.98092 0.83459-0.16323
   0  -6  42  316.10    9.27  33 0.36549-0.54492 0.53071-0.91041 0.83888-0.39903
   0  -3  15    2.35    1.53  32 0.36558-0.44899 0.53431-0.72465 0.83686-0.68082
   0   3  -9    1.46    1.29  33 0.36557-0.26057 0.53402-0.34618 0.83702-0.93222
   1  -7  50  103.59    7.42  32 0.36564-0.51377 0.53695-0.94883 0.83536-0.31129
   1  -2   6   60.72    1.94  33 0.36560-0.35338 0.53496-0.63029 0.83649-0.77444
   2  -8  58   22.24    6.88  33 0.36551-0.48096 0.53160-0.97279 0.83838-0.23087
   2  -8  61    2.86    6.70  32 0.36569-0.48155 0.53918-0.98059 0.83409-0.19515
   2  -7  42    2.06    4.24  32 0.36572-0.44882 0.54040-0.91897 0.83340-0.39347
   3  -8  50  316.55   11.22  32 0.36567-0.41765 0.53803-0.94846 0.83475-0.30998
   3  -3   6 8798.04   24.62  32 0.36565-0.25814 0.53713-0.63197 0.83527-0.77184
   4  -9  61   22.18    8.03  33 0.36556-0.38568 0.53344-0.97345 0.83735-0.19796
   4  -9  64  174.24   11.06  32 0.36569-0.38662 0.53915-0.97986 0.83411-0.16165
   4  -8  42    6.22    4.99  33 0.36554-0.35303 0.53271-0.91022 0.83776-0.39722
   4  -6  22    7.73    3.09  33 0.36559-0.28945 0.53470-0.78693 0.83664-0.60522
   4  -3   4   42.62    1.97  33 0.36554-0.19495 0.53248-0.59543 0.83789-0.79453
   4   1  -9   21.50    1.23  34 0.36519-0.07080 0.52022-0.33274 0.84462-0.93654
   5  -9  53    7.25    6.55  32 0.36562-0.32190 0.53590-0.94452 0.83596-0.28008
   5  -8  37  170.16    8.02  33 0.36550-0.28938 0.53106-0.87660 0.83868-0.44999
   5  -7  27   -1.07    3.42  33 0.36555-0.25774 0.53320-0.81497 0.83749-0.55346
   6  -9  48  231.62   10.27  32 0.36569-0.25848 0.53934-0.91604 0.83400-0.32987
   6  -8  35   23.14    4.08  32 0.36574-0.22613 0.54177-0.85519 0.83261-0.46415
   6  -7  25   25.35    4.05  32 0.36564-0.19487 0.53700-0.78790 0.83534-0.57196
   6  -5  11  133.15    4.49  33 0.36543-0.13201 0.52821-0.65369 0.84026-0.72297
   6   3 -12  176.48    4.47  33 0.36532 0.11468 0.52449-0.15053 0.84230-0.96429
   7 -10  62    0.87    7.99  33 0.36559-0.22763 0.53481-0.94224 0.83658-0.18627
   7 -10  65    4.86    8.06  32 0.36567-0.22788 0.53809-0.94762 0.83472-0.15167
   7  -9  43   12.58    6.01  33 0.36559-0.19516 0.53475-0.87961 0.83661-0.38451
   7  -7  23    0.62    3.39  33 0.36560-0.13188 0.53519-0.75445 0.83637-0.59304
   7  -6  16   74.72    4.35  32 0.36558-0.10046 0.53413-0.69036 0.83696-0.66681
   8 -10  57   16.23    8.16  32 0.36563-0.16447 0.53658-0.91229 0.83558-0.23710
   8  -9  41    9.73    5.69  32 0.36566-0.13235 0.53756-0.85109 0.83502-0.40346
   9 -10  52   85.75    9.49  33 0.36552-0.10149 0.53179-0.87525 0.83827-0.29247
   9 -10  55   -1.07    7.18  33 0.36567-0.10121 0.53801-0.88431 0.83476-0.25559
   9  -9  39   -2.42    5.42  33 0.36561-0.06962 0.53553-0.81739 0.83617-0.42510
   9  -8  29    3.10    4.39  33 0.36560-0.03815 0.53508-0.75394 0.83643-0.52964
   9  -6  15   12.23    3.17  33 0.36555 0.02411 0.53307-0.62641 0.83756-0.67655
  10 -10  50   87.29    8.91  33 0.36549-0.03895 0.53057-0.84226 0.83896-0.31379
  10 -10  53    1.37    7.19  33 0.36565-0.03847 0.53747-0.85200 0.83507-0.27666
  10  -9  37    3.30    5.25  32 0.36553-0.00839 0.53230-0.77969 0.83799-0.44783
  11 -10  51    2.64    8.06  33 0.36560 0.02299 0.53491-0.81580 0.83652-0.29992
  11  -9  38    1.85    5.90  33 0.36558 0.05450 0.53411-0.75218 0.83697-0.43579
  12 -10  52   11.89    8.60  32 0.36561 0.08477 0.53540-0.78491 0.83624-0.28927
  12  -9  39   18.64    6.73  33 0.36557 0.11636 0.53369-0.72066 0.83721-0.42538
  12  -6  18   24.56    3.98  32 0.36558 0.20879 0.53431-0.53436 0.83686-0.64445
  13 -10  53    0.95    8.75  33 0.36554 0.14586 0.53277-0.75041 0.83772-0.28040
  13  -9  40  298.25   12.33  33 0.36542 0.17882 0.52796-0.68298 0.84040-0.41976
  13  -8  33   24.15    6.03  32 0.36568 0.20929 0.53875-0.63214 0.83434-0.48574
  -7   5   9   47.30    2.47  33 0.36508-0.64296 0.52087-0.42717 0.84399-0.75482
  -5  -3  52  272.65    8.12  34 0.36505-0.77143 0.51996-0.86990 0.84449-0.30024
  -5   4   3    0.10    1.28  34 0.36506-0.54791 0.52027-0.42815 0.84432-0.81615
  -4  -4  54  265.48    8.76  34 0.36498-0.73888 0.51763-0.89874 0.84574-0.28013
  -3  -5  59    3.40    5.36  34 0.36503-0.70693 0.51942-0.93229 0.84478-0.22753
  -3  -1  16  188.75    3.30  34 0.36480-0.57715 0.51247-0.67237 0.84846-0.68418
  -3   4  -4   37.12    2.29  34 0.36505-0.41881 0.52002-0.36368 0.84445-0.88949
  -2  -6  64   55.85    7.75  34 0.36482-0.67495 0.51308-0.95712 0.84815-0.17618
  -2  -6  67   41.10    7.51  34 0.36506-0.67458 0.52014-0.96380 0.84439-0.14229
  -2  -5  45    0.03    3.77  34 0.36502-0.64085 0.51891-0.89917 0.84505-0.37517
  -1  -6  50   97.79    6.81  34 0.36503-0.60967 0.51939-0.93169 0.84479-0.32051
   0  -7  58  274.61   10.99  34 0.36508-0.57799 0.52087-0.96488 0.84400-0.23584
   0  -1   4 2664.34    8.62  34 0.36489-0.38511 0.51517-0.57928 0.84704-0.80650
   1  -8  69    7.86    8.03  34 0.36494-0.54559 0.51654-0.99021 0.84632-0.12421
   1  -8  72   79.21   10.15  34 0.36504-0.54629 0.51970-0.99402 0.84462-0.09021
   1  -8  75   -0.48    8.73  34 0.36511-0.54683 0.52173-0.99652 0.84353-0.05792
   1  -7  47    9.01    5.05  33 0.36512-0.51304 0.52206-0.93409 0.84335-0.35128
   1  -4  17   46.07    2.97  34 0.36505-0.41662 0.51998-0.74179 0.84447-0.66725
   2  -8  55   37.35    7.02  34 0.36506-0.48115 0.52025-0.96307 0.84433-0.26780
   2  -7  39    3.01    4.10  34 0.36505-0.44833 0.52000-0.89922 0.84446-0.43613
   2  -6  29   58.74    4.41  33 0.36524-0.41628 0.52636-0.84253 0.84100-0.53736
   2  -3   8   26.59    1.89  33 0.36514-0.32106 0.52277-0.64961 0.84297-0.75928
   3  -9  66  110.30   10.98  34 0.36482-0.45009 0.51293-0.98656 0.84823-0.15488
   3  -9  69    5.33    8.45  34 0.36502-0.44937 0.51891-0.99093 0.84505-0.12297
   3  -9  72    1.83    8.98  34 0.36509-0.45020 0.52112-0.99447 0.84386-0.08983
   3  -8  47    3.75    5.25  33 0.36516-0.41702 0.52343-0.93464 0.84261-0.34982
   3  -7  34  185.55    7.40  33 0.36517-0.38463 0.52373-0.87141 0.84245-0.48597
   3  -6  24 1398.25   15.62  34 0.36499-0.35242 0.51810-0.80209 0.84548-0.59357
   3   3 -12   60.51    2.67  34 0.36501-0.07150 0.51872-0.23752 0.84515-0.96957
   4  -9  55   44.78    7.37  34 0.36491-0.38532 0.51556-0.95679 0.84684-0.26977
   4  -9  58   50.77    8.46  33 0.36518-0.38597 0.52429-0.96599 0.84214-0.23281
   4  -7  29    0.26    3.59  34 0.36502-0.32062 0.51885-0.83334 0.84508-0.54078
   5  -9  50  158.59    9.46  33 0.36517-0.32188 0.52374-0.93335 0.84244-0.31765
   6 -10  61    2.07    7.41  34 0.36496-0.28989 0.51723-0.95431 0.84595-0.20760
   6 -10  64   24.73    9.04  34 0.36506-0.29069 0.52024-0.96058 0.84434-0.17323
   6  -9  45   14.10    5.64  33 0.36521-0.25798 0.52519-0.90237 0.84165-0.36900
   6  -8  32  256.21    8.86  34 0.36501-0.22581 0.51857-0.83250 0.84523-0.50840
   7 -10  56   18.02    8.04  34 0.36503-0.22700 0.51932-0.92737 0.84483-0.25704
   7 -10  59   15.69    6.35  33 0.36526-0.22735 0.52717-0.93528 0.84056-0.22169
   7  -9  40  191.76    9.16  34 0.36499-0.19468 0.51793-0.86298 0.84557-0.42530
   7  -8  30  391.54   10.43  33 0.36509-0.16296 0.52110-0.80341 0.84387-0.52796
   7  -4   5    1.07    1.90  34 0.36497-0.03778 0.51729-0.54842 0.84592-0.79036
   7  -3   1   62.07    2.40  34 0.36470-0.00686 0.50967-0.47891 0.84993-0.83576
   8 -10  51   98.19    9.41  34 0.36498-0.16374 0.51759-0.89330 0.84576-0.31026
   8 -10  54    1.97    5.19  33 0.36526-0.16419 0.52717-0.90335 0.84056-0.27359
   8  -9  38   95.75    7.55  33 0.36506-0.13206 0.52016-0.83354 0.84438-0.44477
   8  -8  28   25.23    4.71  34 0.36501-0.10007 0.51857-0.76842 0.84523-0.54989
   8  -7  21    6.01    3.53  33 0.36514-0.06863 0.52284-0.71132 0.84293-0.62015
   8  -6  14  280.81    7.23  34 0.36480-0.03757 0.51243-0.63758 0.84849-0.69881
   8  -2  -2  237.33    3.09  35 0.36445 0.08644 0.50318-0.37879 0.85327-0.86913
   9 -10  49  130.71   10.03  34 0.36504-0.10118 0.51972-0.86393 0.84461-0.33017
   9  -9  36   24.92    5.89  34 0.36497-0.06944 0.51757-0.79880 0.84577-0.46661
  10 -10  47   -1.59    7.17  34 0.36501-0.03896 0.51858-0.83049 0.84523-0.35079
  10  -8  27    8.08    4.65  34 0.36503 0.02425 0.51914-0.70649 0.84492-0.55861
  10  -7  20  622.74   11.54  34 0.36497 0.05524 0.51730-0.64170 0.84591-0.63299
  11 -10  48   11.14    7.76  33 0.36511 0.02352 0.52199-0.80394 0.84339-0.33799
  11  -9  35   73.70    7.65  34 0.36483 0.05534 0.51334-0.73181 0.84801-0.47906
  11  -8  28   -0.35    4.63  34 0.36510 0.08685 0.52154-0.67857 0.84363-0.54678
  11  -7  21   65.91    5.18  33 0.36505 0.11734 0.51980-0.61334 0.84457-0.62091
  12 -10  49   38.29    8.77  33 0.36516 0.08508 0.52345-0.77321 0.84260-0.32830
  12  -9  36  200.75   10.19  34 0.36485 0.11704 0.51398-0.70096 0.84767-0.46820
  12  -8  29  113.69    7.27  33 0.36511 0.14779 0.52178-0.64637 0.84350-0.53698
  12  -7  22   97.51    6.42  34 0.36494 0.17897 0.51659-0.57869 0.84629-0.61191
  13 -10  50    2.62    8.26  34 0.36505 0.14685 0.51983-0.73894 0.84455-0.31803
  13  -8  30   64.39    6.96  34 0.36484 0.20966 0.51349-0.60731 0.84793-0.53107
  -9   6  18   66.94    3.41  35 0.36446-0.73987 0.50379-0.40986 0.85287-0.66963
  -6  -1  37    9.29    2.49  35 0.36423-0.77147 0.49839-0.75401 0.85560-0.47030
  -6   4   8  398.58    5.11  35 0.36433-0.61015 0.50079-0.43884 0.85439-0.77556
  -5  -3  49    4.67    4.12  36 0.36408-0.77199 0.49498-0.84638 0.85729-0.34477
  -5   2  11  128.31    1.54  37 0.36320-0.60840 0.47716-0.51020 0.86585-0.75545
  -5   3   7    2.11    1.07  35 0.36399-0.57906 0.49300-0.46401 0.85827-0.78846
  -4  -4  51    0.79    4.52  35 0.36420-0.73907 0.49772-0.88014 0.85593-0.32212
  -3  -5  56   76.93    6.51  35 0.36457-0.70644 0.50674-0.92014 0.85135-0.26518
  -3  -4  40  432.37    9.15  35 0.36444-0.67316 0.50334-0.85268 0.85310-0.43498
  -2  -6  61   -1.23    5.73  35 0.36452-0.67329 0.50534-0.94845 0.85207-0.21416
  -2  -4  32  174.47    5.77  35 0.36449-0.60848 0.50469-0.82252 0.85241-0.51879
  -2  -1  11  305.48    3.63  35 0.36420-0.51225 0.49774-0.62566 0.85592-0.74367
  -2   2  -1    0.98    0.64  35 0.36435-0.41841 0.50111-0.43956 0.85422-0.86725
  -1  -7  69    8.71    8.06  35 0.36430-0.64145 0.50002-0.97437 0.85478-0.13265
  -1  -7  72   86.96    9.64  35 0.36448-0.64238 0.50450-0.97889 0.85250-0.09707
  -1  -7  75    3.41    8.18  34 0.36461-0.64223 0.50760-0.98186 0.85091-0.06624
  -1  -7  78   -1.27    8.58  35 0.36463-0.64333 0.50817-0.98352 0.85061-0.03367
  -1  -6  47    7.68    4.64  35 0.36443-0.60820 0.50310-0.91474 0.85322-0.36190
   0  -7  55   -0.87    5.43  35 0.36465-0.57799 0.50869-0.95395 0.85034-0.27372
   0  -6  39    1.04    3.77  35 0.36458-0.54441 0.50687-0.88766 0.85129-0.44350
   0  -5  29    0.44    2.79  35 0.36465-0.51309 0.50891-0.82790 0.85023-0.54720
   1  -8  63   -1.71    6.99  35 0.36452-0.54444 0.50550-0.97868 0.85199-0.19285
   1  -8  66    6.23    7.56  34 0.36475-0.54516 0.51138-0.98511 0.84895-0.15823
   1  -7  44  380.00   10.83  35 0.36454-0.51252 0.50586-0.91762 0.85181-0.39070
   2  -8  52   26.19    6.27  34 0.36463-0.48095 0.50815-0.95178 0.85062-0.30515
   2   2  -9   43.11    1.88  36 0.36407-0.16356 0.49462-0.30684 0.85747-0.95118
   3  -9  60  136.15    9.83  35 0.36429-0.44903 0.49976-0.97323 0.85490-0.22469
   3  -9  63    0.46    7.69  35 0.36457-0.44907 0.50671-0.98020 0.85137-0.19139
   3  -8  44    9.13    5.16  34 0.36463-0.41639 0.50822-0.91925 0.85059-0.38943
   3  -4  10   43.69    2.62  35 0.36441-0.28826 0.50256-0.66042 0.85349-0.74846
   4  -9  52   21.33    6.79  35 0.36450-0.38476 0.50498-0.94627 0.85226-0.30634
   4  -8  39  137.96    6.91  34 0.36482-0.35271 0.51334-0.89187 0.84792-0.43861
   4  -4   8 2126.98   14.08  34 0.36456-0.22531 0.50639-0.63264 0.85153-0.76665
   5 -10  66  171.06   12.49  35 0.36443-0.35467 0.50308-0.97539 0.85322-0.15950
   5  -9  47    7.12    5.52  34 0.36475-0.32098 0.51157-0.92053 0.84885-0.35597
   5  -8  34    0.85    4.41  35 0.36461-0.28884 0.50765-0.85470 0.85088-0.49351
   5  -6  17   64.72    4.03  35 0.36430-0.22506 0.50011-0.72043 0.85473-0.67527
   5  -3   2   87.98    2.63  35 0.36440-0.13158 0.50237-0.53416 0.85359-0.83043
   6 -10  58   14.36    8.05  35 0.36455-0.28988 0.50625-0.94688 0.85160-0.24302
   6  -9  42   38.71    6.39  34 0.36468-0.25719 0.50969-0.88724 0.84982-0.40824
   6  -7  22  202.21    6.96  35 0.36444-0.19384 0.50336-0.75476 0.85308-0.62067
   7 -10  53    4.54    7.39  34 0.36471-0.22657 0.51028-0.91794 0.84952-0.29360
   7  -5   9    0.54    2.13  34 0.36455-0.06886 0.50610-0.59983 0.85168-0.75441
   8 -10  48  146.34    9.86  35 0.36452-0.16330 0.50549-0.88179 0.85199-0.34753
   8  -9  35   11.22    5.03  35 0.36434-0.13127 0.50095-0.81459 0.85430-0.48542
   9 -10  46    6.67    6.81  34 0.36457-0.10063 0.50675-0.85172 0.85135-0.36738
   9  -8  26   91.81    6.19  34 0.36458-0.03754 0.50688-0.72605 0.85128-0.57676
   9  -7  19    1.98    3.43  34 0.36454-0.00629 0.50590-0.66225 0.85179-0.64937
  10 -10  44   21.80    7.34  35 0.36448-0.03826 0.50430-0.81700 0.85260-0.38923
  10  -9  34  140.74    8.22  34 0.36461-0.00649 0.50772-0.75778 0.85085-0.49239
  11 -10  45   44.32    8.18  34 0.36468 0.02400 0.50957-0.79088 0.84989-0.37702
  12 -10  46   12.53    7.86  34 0.36471 0.08581 0.51044-0.76121 0.84944-0.36485
  13 -10  47    5.45    8.01  34 0.36460 0.14733 0.50741-0.72688 0.85101-0.35603
  13  -9  37    1.20    6.33  35 0.36460 0.17930 0.50748-0.66490 0.85097-0.45989
  14 -10  48    2.25    9.09  35 0.36426 0.20945 0.49900-0.68779 0.85529-0.34927
  14 -10  51    3.92    9.10  34 0.36474 0.20862 0.51133-0.69993 0.84897-0.31218
  -5  -2  36  134.52    4.79  36 0.36293-0.73719 0.48131-0.76907 0.86354-0.48949
  -4  -2  28  656.39    8.25  36 0.36308-0.67253 0.48434-0.74011 0.86209-0.57181
  -4  -1  21    3.35    1.39  36 0.36318-0.64074 0.48635-0.67913 0.86113-0.64384
  -3  -5  53   14.39    4.92  36 0.36342-0.70526 0.49145-0.90551 0.85864-0.30436
  -2  -6  58   19.83    5.85  36 0.36344-0.67338 0.49183-0.93766 0.85846-0.25091
  -2  -5  42    1.56    3.60  35 0.36351-0.64063 0.49327-0.87567 0.85775-0.41902
  -2   4  -6   25.61    1.85  35 0.36364-0.35402 0.49633-0.30864 0.85623-0.92172
  -1  -7  63    1.39    5.88  36 0.36325-0.63894 0.48789-0.96123 0.86038-0.20232
  -1  -7  66    6.05    7.08  36 0.36344-0.64133 0.49193-0.96823 0.85841-0.16758
  -1  -5  34    2.54    3.13  35 0.36353-0.57608 0.49385-0.84442 0.85746-0.50241
  -1   4  -8  271.09    5.19  36 0.36340-0.28996 0.49089-0.27172 0.85892-0.94485
   0  -7  52   -0.27    4.91  36 0.36355-0.57750 0.49421-0.94096 0.85729-0.31182
   1  -8  57    5.41    5.79  36 0.36317-0.54337 0.48626-0.96072 0.86117-0.26462
   1  -8  60    1.97    6.78  36 0.36351-0.54512 0.49335-0.97033 0.85771-0.22838
   1  -7  41    2.34    3.99  36 0.36317-0.51063 0.48619-0.89753 0.86121-0.43230
   1  -6  31   28.75    3.94  36 0.36342-0.47906 0.49150-0.84058 0.85862-0.53481
   1  -3  10  124.80    3.37  36 0.36340-0.38334 0.49106-0.64997 0.85884-0.75498
   2  -9  71   31.74    9.32  36 0.36322-0.51305 0.48717-0.99256 0.86073-0.11710
   2  -8  49    1.32    5.43  36 0.36350-0.48024 0.49309-0.93799 0.85784-0.34366
   2  -7  36    2.37    3.71  36 0.36345-0.44851 0.49215-0.87592 0.85830-0.47975
   2  -6  26  598.23   10.60  36 0.36340-0.41507 0.49107-0.80794 0.85883-0.58679
   3  -9  57    3.80    6.83  36 0.36335-0.44768 0.48990-0.96351 0.85940-0.26228
   3  -8  41   69.08    6.37  36 0.36335-0.41551 0.48994-0.90108 0.85938-0.42936
   3  -7  31   15.46    3.87  35 0.36366-0.38356 0.49675-0.84463 0.85602-0.53122
   4  -9  49    6.74    6.10  36 0.36339-0.38380 0.49081-0.93295 0.85896-0.34497
   4  -8  36   41.88    5.34  36 0.36339-0.35138 0.49081-0.86997 0.85896-0.48145
   4  -7  26  641.81   11.69  36 0.36322-0.31915 0.48723-0.80248 0.86070-0.58709
   4  -6  19   18.72    3.21  35 0.36344-0.28763 0.49184-0.74455 0.85846-0.65850
   5 -10  60   93.43   10.05  36 0.36329-0.35316 0.48855-0.96164 0.86006-0.22979
   5 -10  63   14.38    8.14  35 0.36358-0.35309 0.49498-0.96858 0.85690-0.19592
   5  -9  44    6.23    5.51  35 0.36353-0.32029 0.49384-0.90509 0.85747-0.39500
   5  -7  24   50.37    3.87  35 0.36372-0.25625 0.49821-0.78151 0.85529-0.60248
   5  -4   6 1745.27   12.51  35 0.36350-0.16171 0.49306-0.58775 0.85785-0.79314
   6 -10  55   -0.74    6.60  36 0.36353-0.28937 0.49385-0.93735 0.85746-0.27894
   6  -9  39    2.08    5.36  35 0.36342-0.25645 0.49141-0.86885 0.85866-0.44880
   6  -8  29   99.73    6.24  36 0.36340-0.22485 0.49098-0.80585 0.85887-0.55366
   6  -6  15   -3.42    2.78  36 0.36352-0.16095 0.49352-0.68342 0.85763-0.69812
   7 -10  47   18.14    6.58  36 0.36315-0.22523 0.48584-0.89363 0.86137-0.36753
   7 -10  50  133.18    9.53  35 0.36370-0.22575 0.49766-0.90631 0.85556-0.33009
   7  -9  37   58.91    5.49  35 0.36372-0.19369 0.49821-0.84385 0.85529-0.46609
   7  -8  27   56.61    5.28  35 0.36349-0.16191 0.49299-0.77571 0.85789-0.57327
   7  -7  20  230.77    7.20  35 0.36368-0.13037 0.49731-0.71713 0.85574-0.64391
   8 -10  45    2.56    6.44  36 0.36339-0.16251 0.49070-0.86754 0.85901-0.38549
   8  -7  18    2.19    3.04  36 0.36320-0.06786 0.48676-0.67409 0.86093-0.66898
   9 -11  59   17.38    9.27  36 0.36340-0.13218 0.49095-0.89925 0.85889-0.23921
   9 -10  43   21.58    6.98  36 0.36340-0.09976 0.49099-0.83642 0.85887-0.40585
   9  -9  33   -1.15    5.11  36 0.36348-0.06741 0.49281-0.77657 0.85798-0.50876
   9  -5   8   88.78    4.16  36 0.36324 0.05658 0.48762-0.51911 0.86051-0.77213
  10 -11  57   34.78    9.93  35 0.36348-0.06955 0.49262-0.86930 0.85807-0.25882
  10 -10  41   -1.70    6.30  36 0.36329-0.03772 0.48873-0.80082 0.85998-0.42779
  10  -8  24   52.02    5.43  36 0.36327 0.02550 0.48821-0.67568 0.86023-0.60554
  10  -6  13   80.19    4.44  35 0.36338 0.08778 0.49059-0.55320 0.85907-0.71842
  10  -4   5   12.48    2.35  36 0.36313 0.14881 0.48528-0.42382 0.86164-0.80389
  11 -11  55   -5.55    8.71  36 0.36338-0.00730 0.49045-0.83508 0.85913-0.28073
  11 -10  42   45.75    7.70  35 0.36350 0.02462 0.49306-0.77501 0.85785-0.41588
  11  -9  32  165.63    8.61  35 0.36338 0.05611 0.49053-0.70930 0.85910-0.52122
  11  -8  25   16.24    4.83  35 0.36349 0.08733 0.49301-0.64960 0.85788-0.59257
  11  -6  14  356.56    8.05  35 0.36341 0.14938 0.49123-0.52297 0.85875-0.70778
  12 -10  43   20.17    7.62  35 0.36360 0.08654 0.49536-0.74629 0.85671-0.40212
  12  -9  33   21.68    6.29  35 0.36341 0.11768 0.49112-0.67897 0.85881-0.51029
  12  -8  26  109.28    6.94  35 0.36346 0.14897 0.49225-0.61747 0.85825-0.58253
  13 -10  44   43.25    8.52  35 0.36346 0.14741 0.49221-0.71234 0.85827-0.39390
  13  -9  34  284.15   11.50  36 0.36321 0.17974 0.48690-0.64297 0.86086-0.50200
  -5  -3  46   63.08    4.87  37 0.36212-0.76883 0.47081-0.82210 0.86839-0.38819
  -4  -4  48  136.21    6.36  37 0.36244-0.73685 0.47658-0.85961 0.86572-0.36423
  -3  -5  50  318.74    9.46  37 0.36235-0.70405 0.47485-0.88871 0.86652-0.34307
  -3  -4  37   34.76    4.14  37 0.36200-0.67120 0.46858-0.81964 0.86940-0.48369
  -2  -6  55   44.77    6.21  37 0.36254-0.67264 0.47836-0.92477 0.86488-0.28913
  -2  -3  22  478.70    7.32  37 0.36211-0.57431 0.47049-0.72575 0.86853-0.64050
  -1  -7  60    0.39    6.18  37 0.36240-0.63936 0.47587-0.95159 0.86605-0.23855
  -1  -6  44  379.22   10.23  36 0.36260-0.60769 0.47967-0.89411 0.86426-0.40427
  -1  -3  17   45.74    2.49  37 0.36218-0.50964 0.47174-0.69453 0.86796-0.69213
   0  -8  68    1.47    7.15  37 0.36209-0.60760 0.47023-0.97732 0.86865-0.15705
   0  -8  71    2.23    8.12  37 0.36239-0.60801 0.47569-0.98260 0.86613-0.12336
   0  -8  74   53.45    9.70  36 0.36253-0.60946 0.47829-0.98644 0.86491-0.08957
   0  -7  49   -2.69    5.05  37 0.36258-0.57638 0.47920-0.92594 0.86449-0.35086
   0  -6  36    8.00    3.72  36 0.36256-0.54330 0.47874-0.86128 0.86470-0.48816
   0  -5  26 1368.13   14.64  37 0.36220-0.50965 0.47218-0.78966 0.86776-0.59630
   0  -4  19    0.33    2.01  37 0.36241-0.47801 0.47603-0.73021 0.86598-0.66814
   0  -2   8  638.61    5.92  37 0.36250-0.41436 0.47762-0.60523 0.86523-0.78345
   1  -8  54   33.44    6.77  37 0.36230-0.54276 0.47401-0.94949 0.86691-0.30049
   2  -9  65   34.93    8.70  37 0.36239-0.51109 0.47567-0.98189 0.86614-0.18477
   2  -9  68   42.70    8.62  36 0.36265-0.51265 0.48055-0.98788 0.86385-0.15040
   2  -8  46   45.34    6.24  36 0.36252-0.47931 0.47799-0.92226 0.86506-0.38302
   2  -7  33   98.27    5.74  37 0.36212-0.44557 0.47079-0.85069 0.86840-0.52241
   2  -4  12  618.79    7.93  36 0.36276-0.35041 0.48274-0.67270 0.86281-0.73759
   2   0  -4    0.89    0.19  40 0.35935-0.22159 0.42905-0.36676 0.88616-0.92807
   3  -9  54   10.61    6.72  37 0.36247-0.44744 0.47715-0.95269 0.86545-0.29926
   4 -10  65   12.39    8.77  37 0.36227-0.41551 0.47348-0.97836 0.86716-0.18618
   4  -9  46   33.70    6.54  37 0.36242-0.38270 0.47627-0.91824 0.86586-0.38351
   4  -5  12  146.02    4.71  37 0.36242-0.25505 0.47613-0.66546 0.86592-0.73909
   4  -1  -4   54.36    0.91  38 0.36087-0.12824 0.45030-0.38811 0.87745-0.91733
   4   2 -10  112.96    2.87  37 0.36212-0.03703 0.47070-0.22067 0.86844-0.97104
   4   3 -11    4.07    2.00  38 0.36162-0.00640 0.46222-0.14967 0.87226-0.98515
   5 -10  57   30.52    7.98  36 0.36254-0.35275 0.47849-0.95260 0.86482-0.26649
   5  -8  31    7.39    4.04  36 0.36274-0.28730 0.48227-0.82931 0.86303-0.53687
   5  -5  10  104.90    4.04  37 0.36232-0.19202 0.47437-0.63180 0.86674-0.76008
   5  -2  -2   89.05    1.95  37 0.36160-0.09751 0.46185-0.43108 0.87243-0.89076
   6  -9  36   19.82    5.21  37 0.36212-0.25474 0.47079-0.84848 0.86840-0.48964
   7  -9  34  214.38    8.93  37 0.36243-0.19253 0.47639-0.82233 0.86580-0.50810
   8 -11  58   11.65    8.48  37 0.36242-0.19404 0.47626-0.91673 0.86587-0.25674
   8 -10  42   69.12    7.81  37 0.36237-0.16167 0.47523-0.85193 0.86635-0.42397
   8  -9  32   39.05    5.79  36 0.36245-0.12988 0.47676-0.79072 0.86563-0.52829
   9 -11  53    9.13    8.24  37 0.36220-0.13080 0.47218-0.88054 0.86776-0.31042
   9 -11  56    5.08    7.93  36 0.36274-0.13144 0.48227-0.89046 0.86303-0.27461
   9 -10  40   57.50    7.54  37 0.36233-0.09816 0.47447-0.81934 0.86670-0.44512
   9  -9  30  123.29    7.34  37 0.36213-0.06670 0.47089-0.75269 0.86835-0.55144
   9  -8  23   36.69    4.90  37 0.36237-0.03558 0.47525-0.69409 0.86634-0.62228
   9  -6  12  204.80    6.13  36 0.36251 0.02648 0.47782-0.57190 0.86514-0.73560
   9  -4   4  289.22    5.37  36 0.36240 0.08873 0.47573-0.44513 0.86611-0.81929
  10 -11  51    3.67    8.07  37 0.36222-0.06820 0.47256-0.84905 0.86758-0.33070
  10 -11  54  139.19   10.95  36 0.36277-0.06870 0.48290-0.85986 0.86273-0.29393
  10  -9  31   11.30    5.11  36 0.36278-0.00499 0.48302-0.73393 0.86267-0.53428
  10  -7  17   68.86    4.86  36 0.36237 0.05781 0.47519-0.59986 0.86637-0.68419
  11 -11  52  124.36   11.08  36 0.36259-0.00643 0.47944-0.82444 0.86437-0.31716
  11 -10  39  119.05    8.89  36 0.36241 0.02574 0.47603-0.75767 0.86597-0.45496
  11  -7  18  158.65    6.57  36 0.36257 0.11919 0.47901-0.57283 0.86458-0.67187
  12 -11  50   52.53    9.00  37 0.36213 0.05697 0.47095-0.78364 0.86832-0.34253
  12 -11  53    7.64    8.44  36 0.36269 0.05579 0.48138-0.79546 0.86345-0.30518
  12 -10  40   62.92    8.24  36 0.36253 0.08748 0.47817-0.72854 0.86497-0.44354
  12  -7  19   17.37    4.09  36 0.36240 0.18069 0.47581-0.53843 0.86608-0.66288
  13 -10  41    2.70    7.26  36 0.36241 0.14901 0.47596-0.69536 0.86601-0.43294
  -6   0  27   -0.15    1.40  39 0.36015-0.73496 0.43977-0.63326 0.88179-0.60225
  -4  -4  45    8.41    4.21  38 0.36094-0.73509 0.45133-0.83448 0.87694-0.40759
  -3  -5  47    3.30    4.75  38 0.36112-0.70212 0.45406-0.86768 0.87577-0.38525
  -3   3   0  386.60    4.68  38 0.36132-0.44678 0.45720-0.36412 0.87440-0.87846
  -2  -6  52   17.46    5.31  38 0.36167-0.67170 0.46306-0.90948 0.87181-0.32806
  -2  -5  39    3.53    3.50  37 0.36185-0.63922 0.46604-0.84911 0.87048-0.46312
  -1  -7  57    7.20    6.02  38 0.36166-0.63927 0.46286-0.94009 0.87190-0.27552
  -1  -6  41    2.70    3.94  37 0.36151-0.60497 0.46033-0.87233 0.87302-0.44500
  -1  -5  31   22.91    3.51  38 0.36153-0.57303 0.46065-0.81040 0.87288-0.54982
   0  -8  62   34.67    8.25  38 0.36114-0.60671 0.45447-0.96273 0.87559-0.22456
   0  -8  65   -2.17    7.20  38 0.36166-0.60711 0.46276-0.97052 0.87195-0.19165
   0  -7  46 1380.32   19.55  38 0.36166-0.57451 0.46284-0.90857 0.87191-0.39052
   1  -8  51   29.93    6.33  38 0.36152-0.54150 0.46045-0.93573 0.87297-0.33879
   1  -7  38   94.62    6.14  38 0.36161-0.50967 0.46200-0.87464 0.87228-0.47430
   1  -6  28  108.51    5.36  38 0.36141-0.47663 0.45877-0.80760 0.87371-0.58074
   1   2  -7 1516.03    8.65  38 0.36130-0.22413 0.45701-0.30073 0.87449-0.94882
   2  -9  59   82.87    9.10  38 0.36143-0.51002 0.45907-0.96567 0.87358-0.25433
   2  -9  62  144.69   10.20  37 0.36193-0.51113 0.46732-0.97462 0.86990-0.21862
   2  -8  43   19.15    5.39  38 0.36156-0.47773 0.46124-0.90470 0.87262-0.42177
   2   3 -10  733.19    7.61  38 0.36169-0.13068 0.46324-0.21292 0.87173-0.97591
   3  -9  51    6.29    6.39  37 0.36183-0.44620 0.46576-0.94028 0.87060-0.33602
   3  -8  38   50.38    4.90  37 0.36203-0.41403 0.46914-0.88050 0.86907-0.47001
   3  -7  28  845.40   13.46  37 0.36183-0.38160 0.46570-0.81418 0.87063-0.57701
   4 -10  59    1.67    7.53  38 0.36133-0.41420 0.45751-0.96277 0.87427-0.25580
   4 -10  62  319.16   14.11  37 0.36179-0.41560 0.46499-0.97145 0.87095-0.21989
   4  -9  43   23.13    5.86  38 0.36145-0.38148 0.45930-0.90137 0.87348-0.42257
   4  -8  33    2.05    3.94  37 0.36191-0.35000 0.46713-0.84629 0.86998-0.52310
   5 -10  51   12.32    6.67  38 0.36130-0.35021 0.45698-0.93024 0.87450-0.33918
   5 -10  54   13.96    5.40  37 0.36203-0.35102 0.46914-0.94208 0.86907-0.30249
   5  -7  21  216.94    7.04  38 0.36155-0.25419 0.46101-0.74450 0.87273-0.65105
   6 -10  46  231.26   10.92  38 0.36146-0.28633 0.45948-0.90013 0.87340-0.38969
   6  -8  26   15.61    4.22  38 0.36160-0.22296 0.46177-0.77667 0.87239-0.59775
   6  -7  19   81.25    4.95  37 0.36163-0.19122 0.46234-0.71374 0.87213-0.67145
   6  -5   8    2.27    2.09  38 0.36138-0.12813 0.45824-0.58405 0.87394-0.78740
   6  -4   4  119.19    3.52  37 0.36164-0.09732 0.46254-0.52550 0.87204-0.82731
   7 -11  57   20.39    8.71  38 0.36135-0.25579 0.45775-0.92971 0.87416-0.27568
   7 -10  44  209.24    9.41  37 0.36203-0.22401 0.46914-0.87816 0.86907-0.40629
   7  -8  24    3.32    3.78  38 0.36159-0.15994 0.46165-0.74484 0.87244-0.61815
   7  -7  17    1.83    3.00  37 0.36159-0.12956 0.46167-0.67878 0.87243-0.69104
   8 -11  52   22.37    7.74  38 0.36133-0.19260 0.45737-0.89655 0.87433-0.32791
   8 -11  55    1.92    7.47  38 0.36159-0.19270 0.46167-0.90707 0.87243-0.29192
   8 -10  39   43.67    6.60  38 0.36130-0.16024 0.45699-0.83396 0.87449-0.46304
   8  -5   7    7.63    2.26  37 0.36165-0.00383 0.46267-0.52573 0.87199-0.79467
   8  -4   3    5.01    1.90  38 0.36093 0.02862 0.45114-0.45075 0.87702-0.84165
   9 -11  50   60.82    9.13  38 0.36154-0.12951 0.46079-0.86847 0.87282-0.34711
   9 -10  37    4.40    5.52  38 0.36124-0.09774 0.45598-0.80082 0.87493-0.48415
   9  -7  16  785.34   12.23  37 0.36158-0.00331 0.46146-0.61769 0.87253-0.70099
  10 -11  48   11.29    7.95  38 0.36151-0.06740 0.46026-0.83642 0.87306-0.36731
  10 -10  38    3.01    5.67  37 0.36197-0.03593 0.46812-0.78177 0.86954-0.46795
  10  -9  28  515.24   12.56  38 0.36135-0.00365 0.45778-0.70775 0.87415-0.57732
  11 -11  49   -0.11    7.39  38 0.36177-0.00449 0.46460-0.81173 0.87112-0.35378
  11 -10  36    6.73    5.69  38 0.36128 0.02687 0.45657-0.73852 0.87468-0.49354
  11  -9  29    1.97    5.11  37 0.36172 0.05815 0.46390-0.68357 0.87144-0.56346
  11  -8  22  215.31    8.02  38 0.36151 0.08944 0.46040-0.61617 0.87299-0.63837
  12 -11  47   47.17    9.13  38 0.36136 0.05764 0.45792-0.77035 0.87409-0.37951
  12 -10  37   28.12    7.20  38 0.36148 0.08935 0.45978-0.70946 0.87327-0.48189
  12  -9  30   26.15    5.95  37 0.36184 0.11991 0.46578-0.65338 0.87059-0.55266
  12  -8  23   20.89    4.91  38 0.36149 0.15140 0.46008-0.58465 0.87313-0.62754
  13 -11  48   21.21    8.26  38 0.36134 0.11837 0.45754-0.73913 0.87425-0.36797
  13 -10  38  210.35   10.55  38 0.36130 0.15044 0.45694-0.67558 0.87451-0.47379
  13  -9  31   59.83    6.97  37 0.36157 0.18075 0.46131-0.61815 0.87259-0.54453
  -8   4  21   -0.08    1.30  40 0.35918-0.73594 0.42472-0.42863 0.88800-0.67223
  -8   5  17    6.88    1.81  39 0.36054-0.70394 0.44319-0.38256 0.88058-0.70837
  -7   0  35   -1.68    1.76  40 0.35973-0.79821 0.43192-0.65641 0.88516-0.52184
  -7   1  28   25.45    1.39  42 0.35708-0.76420 0.39964-0.56075 0.89727-0.60936
  -6  -1  34 1236.61   10.64  39 0.36009-0.76666 0.43679-0.69308 0.88321-0.53087
  -5  -3  43   51.12    4.52  39 0.36016-0.76674 0.43773-0.78982 0.88282-0.43520
  -5  -1  26   91.92    3.02  40 0.35975-0.70151 0.43217-0.65650 0.88506-0.61692
  -4   4   1   -0.02    1.35  39 0.36101-0.47905 0.45009-0.32679 0.87768-0.87105
  -3  -6  63   -2.81    5.83  39 0.36074-0.73402 0.44609-0.92191 0.87937-0.22136
  -3  -3  27   36.10    2.88  39 0.36089-0.63764 0.44824-0.73575 0.87846-0.59893
  -3  -2  20   27.84    2.22  39 0.36033-0.60503 0.44016-0.66423 0.88183-0.67570
  -2  -7  68   36.79    8.49  39 0.36040-0.70270 0.44116-0.94877 0.88142-0.17018
  -2  -7  71   36.08    8.57  39 0.36080-0.70317 0.44691-0.95540 0.87902-0.13512
  -2  -6  49   -0.05    4.57  39 0.36082-0.66972 0.44720-0.89233 0.87890-0.36713
  -2  -2  15  123.24    3.19  39 0.36052-0.54060 0.44283-0.63470 0.88073-0.72646
  -1  -7  54   31.30    6.15  38 0.36096-0.63849 0.44932-0.92712 0.87800-0.31238
   0  -8  59   -0.46    6.62  39 0.36074-0.60492 0.44607-0.95246 0.87937-0.26262
   0  -7  43   -2.52    4.56  39 0.36073-0.57218 0.44588-0.88919 0.87946-0.43023
   0  -6  33   -1.04    3.29  39 0.36096-0.54150 0.44938-0.83177 0.87798-0.53313
   0  -3  12 3568.58   16.98  39 0.36069-0.44436 0.44531-0.63618 0.87970-0.75562
   1  -9  70    0.49    8.41  39 0.36079-0.57353 0.44678-0.98411 0.87908-0.14702
   1  -8  48  148.69    8.49  39 0.36067-0.54073 0.44502-0.92060 0.87981-0.37629
   1  -4  14 1110.11   10.89  38 0.36107-0.41274 0.45103-0.67346 0.87727-0.73187
   2  -9  56   20.18    7.12  39 0.36085-0.50950 0.44761-0.95470 0.87873-0.29221
   2  -8  40  139.08    7.48  39 0.36040-0.47619 0.44119-0.88465 0.88141-0.46184
   2  -6  23    6.73    3.05  38 0.36112-0.41293 0.45170-0.76900 0.87699-0.63600
   3 -10  67    2.96    8.98  39 0.36079-0.47755 0.44678-0.98339 0.87908-0.17779
   3  -9  48   42.64    6.82  38 0.36105-0.44549 0.45073-0.92635 0.87740-0.37331
   3  -8  35    0.23    4.17  39 0.36079-0.41230 0.44676-0.85716 0.87909-0.51209
   4 -10  56   19.65    7.73  39 0.36083-0.41352 0.44741-0.95288 0.87881-0.29177
   4  -7  23   10.03    3.65  38 0.36101-0.31750 0.45004-0.76644 0.87770-0.63551
   4  -6  16   32.04    3.43  39 0.36063-0.28468 0.44450-0.69677 0.88003-0.71140
   5 -10  48   32.75    7.24  39 0.36056-0.34913 0.44337-0.91683 0.88050-0.37626
   5  -8  28  105.29    5.56  38 0.36133-0.28564 0.45495-0.80141 0.87559-0.58085
   6 -11  59    1.92    8.24  39 0.36072-0.31799 0.44570-0.94771 0.87953-0.26125
   6 -11  62   15.68    8.75  38 0.36111-0.31906 0.45157-0.95600 0.87704-0.22666
   6 -10  43    6.91    5.90  39 0.36054-0.28562 0.44320-0.88415 0.88057-0.42847
   6  -9  33   40.29    5.58  39 0.36083-0.25351 0.44743-0.82517 0.87880-0.53187
   6  -3   0 2032.37   10.82  39 0.36018-0.06501 0.43809-0.43868 0.88268-0.87949
   7 -11  54    4.13    7.81  38 0.36085-0.25510 0.44774-0.91961 0.87867-0.31160
   7 -10  41    1.56    5.44  38 0.36121-0.22321 0.45310-0.86179 0.87639-0.44477
   7  -9  31   20.39    5.04  38 0.36116-0.19077 0.45239-0.79884 0.87669-0.54903
   7  -2  -3    3.13    0.95  40 0.35891 0.02969 0.42125-0.32725 0.88933-0.91721
   8 -11  49   55.72    8.76  39 0.36063-0.19121 0.44448-0.88400 0.88004-0.36496
   8  -9  29    6.37    4.80  38 0.36113-0.12848 0.45192-0.76583 0.87689-0.56999
   8  -8  22   37.65    4.64  38 0.36131-0.09647 0.45462-0.70521 0.87573-0.64246
   8  -7  15   42.93    4.56  39 0.36036-0.06479 0.44054-0.62831 0.88167-0.72098
   9 -11  47   25.54    7.93  39 0.36083-0.12905 0.44734-0.85568 0.87884-0.38383
   9  -9  27    1.78    4.78  39 0.36055-0.06512 0.44330-0.72585 0.88053-0.59387
  10 -11  45   46.71    8.52  39 0.36075-0.06586 0.44624-0.82182 0.87931-0.40558
  10 -10  35   -1.01    5.87  39 0.36086-0.03468 0.44777-0.76165 0.87866-0.50827
  10  -8  21   16.49    4.37  38 0.36123 0.02756 0.45335-0.64075 0.87628-0.65263
  11 -11  46    0.00    7.10  39 0.36105-0.00347 0.45069-0.79814 0.87742-0.39136
  12 -11  44   -1.98    7.59  39 0.36066 0.05723 0.44494-0.75707 0.87985-0.41542
  13 -11  45   51.09    8.68  39 0.36048 0.11975 0.44231-0.72387 0.88094-0.40714
  -7   5  12    2.26    1.88  40 0.35881-0.63893 0.42190-0.33070 0.88940-0.76836
  -6   5   7  138.60    3.84  40 0.35961-0.57397 0.43229-0.30757 0.88534-0.81779
  -5  -2  33  335.18    6.39  40 0.35939-0.73366 0.42933-0.71719 0.88651-0.54403
  -4  -4  42    5.53    3.94  40 0.35881-0.73318 0.42193-0.80509 0.88939-0.45174
  -3  -6  60  132.51    8.45  40 0.35966-0.73431 0.43291-0.91053 0.88509-0.25635
  -3  -5  44   11.20    3.98  40 0.35940-0.70042 0.42949-0.84373 0.88645-0.42742
  -3  -4  34  191.90    6.08  40 0.35960-0.66853 0.43209-0.78282 0.88542-0.53160
  -2  -7  65   40.47    7.66  40 0.35964-0.70154 0.43259-0.94118 0.88522-0.20464
  -2  -6  46   52.19    5.93  40 0.35921-0.66813 0.42704-0.87247 0.88741-0.40643
  -2  -5  36    0.91    3.22  40 0.35981-0.63728 0.43497-0.81806 0.88427-0.50906
  -1  -8  73   11.10    8.70  40 0.35946-0.66934 0.43031-0.96877 0.88613-0.12273
  -1  -8  76   14.37    9.72  40 0.35969-0.67044 0.43328-0.97265 0.88494-0.08999
  -1  -7  51   36.03    6.17  40 0.35976-0.63713 0.43426-0.91170 0.88455-0.35110
  -1  -6  38  107.76    6.02  40 0.35963-0.60388 0.43256-0.84594 0.88523-0.48850
   0  -8  56   37.35    7.06  40 0.35965-0.60433 0.43276-0.94073 0.88515-0.29934
   0   2  -5    0.58    0.77  39 0.35999-0.28640 0.43739-0.31302 0.88329-0.93708
   1  -9  64    9.50    7.93  40 0.35964-0.57255 0.43264-0.97066 0.88520-0.21583
   1  -9  67   18.38    8.01  39 0.36020-0.57310 0.44034-0.97810 0.88209-0.18153
   1  -8  45   59.40    6.32  40 0.35922-0.53925 0.42715-0.90290 0.88737-0.41551
   1  -7  35    1.81    3.85  39 0.35984-0.50813 0.43529-0.84852 0.88414-0.51817
   1   3  -8  228.79    4.26  40 0.35917-0.19102 0.42653-0.20747 0.88761-0.97254
   2  -9  53   21.11    6.91  39 0.35987-0.50886 0.43570-0.94261 0.88397-0.32883
   2  -7  30   42.64    3.86  39 0.36022-0.44365 0.44059-0.82095 0.88198-0.56779
   3 -10  61    9.61    8.25  40 0.35955-0.47629 0.43146-0.96845 0.88567-0.24685
   3 -10  64  248.37   12.81  39 0.36011-0.47773 0.43904-0.97706 0.88262-0.21041
   3  -9  45   25.79    6.12  39 0.35979-0.44439 0.43472-0.90990 0.88437-0.41258
   3  -7  25   19.32    3.98  40 0.35965-0.37912 0.43275-0.78026 0.88516-0.62354
   3  -6  18  126.42    5.21  40 0.35950-0.34707 0.43074-0.71525 0.88596-0.69713
   4 -10  53   43.60    8.02  39 0.35982-0.41289 0.43510-0.94137 0.88422-0.32869
   4  -9  40  122.30    7.00  39 0.36022-0.38031 0.44059-0.88290 0.88198-0.46230
   4  -8  30    0.25    2.81  39 0.36022-0.34827 0.44059-0.81942 0.88198-0.56698
   5 -10  45   57.86    7.51  40 0.35935-0.34803 0.42883-0.90185 0.88671-0.41353
   5  -9  35   66.92    6.45  39 0.35990-0.31649 0.43615-0.84656 0.88379-0.51603
   5   1  -8    1.12    0.99  42 0.35762-0.00162 0.40747-0.18865 0.89477-0.97578
   5   3 -10   47.46    2.64  40 0.35954 0.05863 0.43127-0.08771 0.88574-0.98891
   6 -11  56    3.28    8.08  40 0.35964-0.31757 0.43263-0.93813 0.88521-0.29712
   6  -8  23   78.98    5.44  40 0.35937-0.22048 0.42913-0.74347 0.88659-0.64401
   7 -11  51   34.77    8.29  39 0.35984-0.25410 0.43536-0.90792 0.88411-0.34830
   7 -10  38   81.39    7.60  40 0.35971-0.22157 0.43362-0.84259 0.88481-0.48508
   7  -8  21    6.16    3.60  40 0.35923-0.15780 0.42731-0.71027 0.88730-0.66461
   7  -5   6   76.40    3.69  40 0.35925-0.06368 0.42757-0.52191 0.88720-0.82096
   8 -11  46  184.17   10.85  40 0.35950-0.19012 0.43078-0.87019 0.88594-0.40194
   8 -10  36   93.37    7.69  39 0.35999-0.15873 0.43737-0.81391 0.88330-0.50389
   9 -11  44    3.52    7.34  40 0.35963-0.12786 0.43252-0.84079 0.88525-0.42170
   9 -10  34  143.51    8.59  39 0.35974-0.09595 0.43405-0.77896 0.88464-0.52624
   9  -8  20  552.40   11.42  39 0.36010-0.03334 0.43900-0.65803 0.88264-0.66995
   9  -3   0  225.23    3.85  40 0.35864 0.12276 0.41981-0.32698 0.89019-0.88474
  10 -11  42   33.80    7.99  40 0.35947-0.06475 0.43039-0.80593 0.88610-0.44371
  10  -9  25    1.57    4.72  40 0.35927-0.00170 0.42774-0.67871 0.88714-0.62122
  10  -7  14  262.45    7.70  40 0.35924 0.06057 0.42735-0.55242 0.88729-0.73633
  11 -11  43    0.37    6.81  40 0.35988-0.00241 0.43596-0.78290 0.88387-0.42940
  11 -10  33   19.22    6.35  39 0.35977 0.02873 0.43441-0.71597 0.88449-0.53558
  11  -9  26  252.96    9.39  39 0.35989 0.05971 0.43598-0.65494 0.88386-0.60823
  11  -7  15   76.75    5.01  39 0.35964 0.12221 0.43268-0.52647 0.88518-0.72353
  11  -6  11  154.92    5.53  39 0.35965 0.15288 0.43273-0.46451 0.88517-0.76505
  12 -11  41   17.17    8.33  40 0.35915 0.05933 0.42621-0.73963 0.88773-0.45452
  12 -10  34   89.57    8.19  39 0.36004 0.09047 0.43807-0.68789 0.88301-0.52367
  12  -9  27   46.71    6.20  39 0.36009 0.12129 0.43878-0.62588 0.88272-0.59650
  12  -7  16   10.97    4.23  39 0.35949 0.18375 0.43070-0.49326 0.88597-0.71323
  13 -11  42   35.92    9.21  40 0.35907 0.12131 0.42518-0.70805 0.88813-0.44357
  13 -10  35   -0.72    6.46  40 0.35977 0.15251 0.43443-0.65459 0.88448-0.51360
  13  -9  28    3.21    5.55  39 0.35975 0.18319 0.43408-0.59100 0.88462-0.58679
  14 -11  46   16.93    8.96  39 0.35987 0.18207 0.43578-0.68730 0.88394-0.39843
  -4  -5  55   51.07    5.76  41 0.35850-0.76574 0.41948-0.86704 0.89028-0.31529
  -4  -2  25   93.20    3.44  41 0.35787-0.66726 0.41184-0.66793 0.89314-0.63518
  -3  -6  57    4.68    5.27  41 0.35842-0.73282 0.41855-0.89616 0.89063-0.29527
  -2  -7  59  100.85    8.54  41 0.35777-0.70016 0.41067-0.91969 0.89357-0.27502
  -2  -7  62  137.48    9.23  40 0.35866-0.70164 0.42152-0.93092 0.88950-0.24005
  -2   3  -2 1380.39    9.06  41 0.35792-0.37978 0.41249-0.28793 0.89290-0.91741
  -1  -8  67   16.61    8.02  41 0.35828-0.66805 0.41681-0.95622 0.89129-0.19077
  -1  -8  70   -1.75    7.15  41 0.35861-0.67033 0.42088-0.96280 0.88975-0.15631
  -1  -7  48  154.69    8.07  41 0.35830-0.63532 0.41707-0.89426 0.89119-0.38872
  -1  -5  28  117.27    5.08  41 0.35841-0.57064 0.41840-0.76896 0.89069-0.60000
  -1  -4  21   13.71    2.46  41 0.35843-0.53842 0.41866-0.70573 0.89059-0.67342
   0  -8  53   -0.93    5.89  41 0.35844-0.60337 0.41873-0.92678 0.89056-0.33645
   0  -7  40  343.87    9.99  40 0.35853-0.57106 0.41985-0.86546 0.89014-0.47247
   1  -9  58   30.30    7.23  41 0.35789-0.57153 0.41214-0.95101 0.89303-0.28596
   1  -9  61   -0.82    7.28  41 0.35856-0.57285 0.42026-0.96148 0.88998-0.25078
   1  -6  25  101.48    5.09  41 0.35840-0.47394 0.41830-0.76775 0.89073-0.63022
   2  -9  50    4.46    6.27  40 0.35853-0.50754 0.41989-0.92804 0.89013-0.36663
   2  -8  37    3.45    4.55  41 0.35829-0.47434 0.41699-0.86098 0.89122-0.50386
   3 -10  58  162.91   11.10  40 0.35853-0.47596 0.41988-0.95874 0.89013-0.28181
   3  -9  42   56.27    6.56  41 0.35827-0.44193 0.41664-0.89127 0.89135-0.45118
   3  -8  32    1.53    4.07  41 0.35841-0.41046 0.41843-0.83020 0.89068-0.55531
   3  -4   7  941.66    9.34  41 0.35799-0.28239 0.41324-0.57151 0.89262-0.81912
   3   1  -7  866.97    5.34  41 0.35746-0.12568 0.40702-0.25105 0.89490-0.96733
   4 -10  50    0.59    6.54  41 0.35854-0.41187 0.42000-0.92807 0.89008-0.36521
   4  -9  37   20.96    5.46  40 0.35842-0.37874 0.41860-0.86126 0.89062-0.50247
   4  -4   5    0.28    1.48  41 0.35806-0.22018 0.41414-0.53969 0.89229-0.83853
   5 -11  58   23.17    8.89  41 0.35817-0.37922 0.41543-0.95159 0.89181-0.28420
   5 -11  61    1.47    8.00  41 0.35863-0.38095 0.42121-0.96110 0.88962-0.24893
   5  -9  32    4.53    4.50  41 0.35799-0.31437 0.41325-0.82208 0.89262-0.55630
   5  -8  25  156.49    6.93  40 0.35870-0.28305 0.42206-0.76919 0.88930-0.62627
   5  -7  18   -0.36    3.09  41 0.35837-0.25139 0.41788-0.70223 0.89089-0.70082
   5   2  -9    0.77    1.43  41 0.35794 0.02985 0.41268-0.13070 0.89283-0.98496
   6 -11  53    3.89    7.67  40 0.35873-0.31640 0.42238-0.92669 0.88917-0.33326
   6  -9  30  306.89    9.97  40 0.35866-0.25142 0.42154-0.79967 0.88949-0.57354
   6  -7  16   73.96    4.65  41 0.35837-0.18785 0.41787-0.66954 0.89089-0.72150
   7 -11  48  255.98   12.19  40 0.35869-0.25276 0.42196-0.89445 0.88934-0.38474
   7 -10  35    1.29    5.04  41 0.35811-0.22017 0.41476-0.82183 0.89206-0.52352
   7  -9  28   80.98    5.59  40 0.35896-0.18898 0.42529-0.77128 0.88805-0.59279
   7  -4   2 1103.70    9.54  41 0.35755-0.03113 0.40813-0.44012 0.89450-0.86994
   8 -11  43    2.88    6.77  41 0.35799-0.18904 0.41334-0.85402 0.89259-0.43989
   8 -10  33    0.86    5.28  41 0.35819-0.15751 0.41568-0.79179 0.89171-0.54346
   8  -9  26  100.48    6.71  40 0.35871-0.12572 0.42216-0.73613 0.88926-0.61459
   8  -8  19   -1.02    3.54  41 0.35832-0.09433 0.41733-0.66849 0.89109-0.68863
   9 -12  54    1.90    8.81  41 0.35823-0.15870 0.41622-0.88648 0.89151-0.32421
   9 -11  41    7.54    6.89  41 0.35812-0.12634 0.41482-0.82364 0.89204-0.45974
   9  -9  24 1394.92   18.98  41 0.35795-0.06269 0.41287-0.69471 0.89276-0.63822
   9  -7  13   67.41    4.94  42 0.35744 0.00014 0.40684-0.56803 0.89497-0.75345
  10 -12  52   18.01    9.12  41 0.35829-0.09606 0.41692-0.85641 0.89125-0.34412
  10 -11  39  111.91    8.67  41 0.35780-0.06328 0.41099-0.78727 0.89346-0.48285
  10 -10  32  213.32    9.51  40 0.35889-0.03276 0.42447-0.73790 0.88837-0.55053
  10  -8  18  681.98   12.41  41 0.35805 0.03061 0.41406-0.60168 0.89232-0.69973
  10  -5   6   29.75    3.09  40 0.35819 0.12387 0.41573-0.41618 0.89169-0.82357
  11 -12  50   47.33    9.91  41 0.35804-0.03436 0.41394-0.82200 0.89236-0.36625
  11 -11  40   23.20    7.62  40 0.35857-0.00203 0.42044-0.76594 0.88992-0.46743
  11  -8  19    3.71    4.11  40 0.35862 0.09207 0.42108-0.57793 0.88967-0.68608
  11  -5   7    0.69    2.68  41 0.35777 0.18651 0.41065-0.37979 0.89358-0.81575
  12 -10  31    0.23    5.95  41 0.35794 0.09226 0.41272-0.66400 0.89282-0.56359
  12  -8  20  147.83    7.05  40 0.35857 0.15338 0.42042-0.54613 0.88992-0.67657
  13 -10  32  107.04    8.75  41 0.35780 0.15394 0.41101-0.63060 0.89345-0.55450
  14 -11  43   23.12    8.60  40 0.35847 0.18318 0.41921-0.67094 0.89038-0.43626
  -5   4   6 1223.67    9.15  42 0.35646-0.53832 0.39767-0.30447 0.89811-0.84068
  -4  -5  52   29.04    5.07  42 0.35685-0.76355 0.40205-0.84817 0.89657-0.35329
  -3  -6  54   14.71    5.54  42 0.35686-0.73136 0.40217-0.87982 0.89653-0.33257
  -3  -5  41   78.67    5.23  42 0.35678-0.69813 0.40124-0.81529 0.89685-0.46931
  -3   4  -1   49.35    2.42  41 0.35739-0.41140 0.40822-0.25212 0.89435-0.90901
  -2  -7  56   22.78    6.29  42 0.35644-0.69821 0.39745-0.90580 0.89819-0.31200
  -2  -6  43   21.57    4.57  42 0.35686-0.66606 0.40213-0.84794 0.89654-0.44767
  -2  -5  33   93.33    5.03  42 0.35675-0.63331 0.40087-0.78305 0.89699-0.55331
  -2  -3  19   81.33    3.38  42 0.35632-0.56872 0.39611-0.65156 0.89865-0.70281
  -1  -8  61    3.50    6.91  41 0.35685-0.66408 0.40196-0.93787 0.89660-0.26069
  -1  -8  64    4.67    7.33  41 0.35736-0.66731 0.40781-0.94742 0.89450-0.22568
  -1  -7  45   53.41    5.74  42 0.35639-0.63357 0.39683-0.87365 0.89840-0.42753
  -1  -6  35    1.85    3.56  41 0.35685-0.60115 0.40196-0.81517 0.89660-0.53188
  -1  -2  10  146.25    3.06  42 0.35699-0.47297 0.40357-0.56345 0.89603-0.79440
  -1  -1   6   69.26    1.57  42 0.35689-0.44107 0.40244-0.49873 0.89643-0.83651
   0  -9  69   -1.50    8.26  42 0.35667-0.63334 0.39998-0.96843 0.89730-0.17691
   0  -9  72    2.63    9.05  42 0.35689-0.63584 0.40244-0.97419 0.89643-0.14290
   0  -8  50  370.68   11.96  42 0.35690-0.60235 0.40263-0.91126 0.89636-0.37259
   0  -4  16  889.88    9.98  41 0.35725-0.47291 0.40656-0.66149 0.89495-0.72986
   0   3  -6 5383.19   19.04  42 0.35679-0.25169 0.40135-0.21389 0.89682-0.96178
   1  -9  55    6.64    6.90  42 0.35676-0.56905 0.40096-0.93872 0.89695-0.32214
   1  -8  42  243.62    9.52  41 0.35704-0.53794 0.40411-0.88120 0.89583-0.45667
   1  -7  32  244.72    8.09  41 0.35709-0.50518 0.40480-0.81821 0.89559-0.56181
   2 -10  63   20.53    8.65  42 0.35654-0.53789 0.39849-0.96844 0.89782-0.23869
   2 -10  66   39.35    9.41  41 0.35714-0.53964 0.40526-0.97665 0.89542-0.20371
   2  -9  47    8.16    5.86  41 0.35712-0.50558 0.40505-0.91192 0.89550-0.40386
   2  -7  27   83.19    5.30  41 0.35709-0.44100 0.40477-0.78580 0.89560-0.61388
   2  -6  20   57.77    4.08  41 0.35717-0.40882 0.40568-0.72292 0.89527-0.68683
   2  -4   9   49.48    2.63  42 0.35661-0.34460 0.39931-0.58953 0.89754-0.80411
   2  -3   5 3413.45   15.19  42 0.35692-0.31323 0.40279-0.53001 0.89631-0.84474
   3 -10  52   41.42    7.27  42 0.35635-0.47370 0.39642-0.93480 0.89854-0.35268
   3 -10  55    3.57    6.88  41 0.35730-0.47501 0.40722-0.94722 0.89471-0.31814
   3  -5  11  150.27    4.70  42 0.35660-0.31262 0.39919-0.62073 0.89758-0.78243
   3  -3   3    0.62    1.09  42 0.35704-0.24980 0.40418-0.50076 0.89581-0.86431
   3   3  -9  327.47    5.40  42 0.35595-0.06240 0.39207-0.11124 0.90004-0.99347
   4 -11  63   -0.97    9.10  42 0.35680-0.44213 0.40142-0.96956 0.89679-0.23761
   4 -10  47    1.81    6.34  42 0.35710-0.41051 0.40484-0.91299 0.89557-0.40233
   4  -7  20   38.68    3.42  41 0.35756-0.31352 0.41019-0.72599 0.89363-0.68357
   4  -5   9   28.40    2.73  41 0.35710-0.25002 0.40486-0.59453 0.89557-0.80077
   5 -11  55   38.36    8.87  41 0.35697-0.37882 0.40336-0.94085 0.89610-0.31985
   5 -10  42    5.74    4.37  41 0.35756-0.34650 0.41019-0.88367 0.89363-0.45301
   5  -5   7    0.86    1.97  42 0.35646-0.18648 0.39768-0.55593 0.89811-0.82320
   6 -11  50   95.29    9.19  41 0.35749-0.31546 0.40937-0.91424 0.89393-0.36887
   6 -10  37   12.71    5.71  41 0.35698-0.28251 0.40350-0.84543 0.89605-0.50716
   7 -11  45   -3.64    6.99  42 0.35708-0.25152 0.40468-0.87931 0.89563-0.42217
   7  -7  14 1193.45   14.44  41 0.35734-0.12429 0.40764-0.62787 0.89456-0.74561
   8 -12  53    0.39    7.82  42 0.35663-0.22007 0.39956-0.90088 0.89745-0.34162
   8  -3  -1  130.21    3.04  42 0.35547 0.06405 0.38694-0.32590 0.90177-0.90779
   9 -12  51    4.50    8.53  42 0.35688-0.15756 0.40238-0.87457 0.89645-0.36048
   9 -11  38    1.97    5.93  42 0.35659-0.12541 0.39906-0.80559 0.89763-0.49715
   9 -10  31   13.24    5.46  41 0.35749-0.09440 0.40944-0.75498 0.89391-0.56723
   9  -8  17   12.82    3.97  42 0.35642-0.03092 0.39718-0.61750 0.89828-0.71712
   9  -5   5   27.82    2.87  41 0.35686 0.06229 0.40216-0.43448 0.89653-0.84016
  10 -12  49   45.65    9.43  41 0.35696-0.09434 0.40331-0.84359 0.89612-0.38034
  10 -10  29   -2.71    5.28  42 0.35670-0.03134 0.40034-0.71386 0.89718-0.58976
  11 -12  47   52.11    9.49  42 0.35669-0.03172 0.40015-0.80779 0.89724-0.40269
  11 -11  37   -0.06    6.53  42 0.35682-0.00074 0.40162-0.74700 0.89672-0.50581
  11 -10  30   74.12    7.20  41 0.35741 0.03075 0.40841-0.69075 0.89428-0.57728
  11  -9  23   98.99    6.67  41 0.35692 0.06236 0.40277-0.62250 0.89631-0.65217
  12 -12  48  155.60   12.05  41 0.35711 0.02920 0.40497-0.78199 0.89553-0.39076
  12 -11  38   27.59    7.72  41 0.35716 0.06123 0.40560-0.71972 0.89530-0.49492
  12  -9  24   19.94    5.35  41 0.35714 0.12320 0.40528-0.59425 0.89542-0.64071
  13 -11  39    9.61    7.72  41 0.35721 0.12262 0.40616-0.68929 0.89510-0.48308
  13  -9  25    6.39    5.11  41 0.35686 0.18553 0.40211-0.55978 0.89655-0.63031
  14 -11  40  130.61   10.46  42 0.35679 0.18442 0.40137-0.65234 0.89681-0.47609
  -4  -5  49    8.36    4.88  43 0.35432-0.76268 0.37609-0.82395 0.90557-0.39412
  -4  -4  39  147.34    5.75  43 0.35539-0.72985 0.38706-0.77007 0.90200-0.49641
  -4   0  14  116.12    1.86  44 0.35345-0.59861 0.36744-0.49606 0.90828-0.76680
  -3  -6  51    5.51    4.82  43 0.35518-0.72879 0.38484-0.86157 0.90273-0.37092
  -3  -3  24 1434.54   12.44  43 0.35526-0.63239 0.38568-0.67273 0.90246-0.65450
  -2  -7  53   25.65    6.50  43 0.35474-0.69728 0.38028-0.88893 0.90423-0.35066
  -2   4  -3   84.63    3.04  43 0.35533-0.34572 0.38647-0.19888 0.90219-0.93725
  -1  -8  58   30.01    7.14  43 0.35522-0.66547 0.38526-0.92547 0.90259-0.29548
  -1  -3  14 1159.65   10.00  43 0.35506-0.50315 0.38363-0.60661 0.90313-0.75935
  -1   3  -4   41.17    1.82  42 0.35607-0.31411 0.39439-0.23823 0.89951-0.94411
  -1   4  -5  335.91    5.61  43 0.35499-0.28178 0.38293-0.16393 0.90336-0.95862
   0  -9  63    3.69    8.39  43 0.35468-0.63307 0.37972-0.95151 0.90441-0.24592
   0  -9  66   45.12    9.15  43 0.35551-0.63439 0.38834-0.96050 0.90157-0.21149
   0  -8  47   -1.97    5.21  43 0.35526-0.59961 0.38570-0.89284 0.90245-0.41213
   0  -7  37   -0.94    3.78  43 0.35572-0.57006 0.39062-0.83866 0.90080-0.51421
   1  -9  52  107.14    8.66  43 0.35523-0.56877 0.38535-0.92479 0.90256-0.35807
   1  -8  39  108.78    7.06  43 0.35495-0.53562 0.38243-0.85859 0.90353-0.49588
   2 -10  60   84.25    9.77  43 0.35544-0.53783 0.38757-0.95890 0.90183-0.27358
   2  -9  44   16.91    5.88  43 0.35533-0.50387 0.38644-0.89350 0.90220-0.44235
   2  -8  34   40.92    5.16  42 0.35557-0.47258 0.38899-0.83392 0.90135-0.54644
   3 -10  49   51.95    7.26  43 0.35484-0.47243 0.38130-0.91979 0.90390-0.39036
   3  -9  39   -1.35    3.67  42 0.35612-0.44058 0.39490-0.86995 0.89934-0.49142
   3  -8  29   23.62    4.50  43 0.35545-0.40753 0.38766-0.79941 0.90180-0.59919
   3  -7  22   75.72    4.92  42 0.35583-0.37602 0.39180-0.74053 0.90040-0.67057
   3   2  -8   64.31    2.13  43 0.35541-0.09273 0.38725-0.16886 0.90193-0.98526
   4 -11  57    3.59    7.59  43 0.35484-0.44024 0.38131-0.95007 0.90389-0.30773
   4 -11  60   75.93   10.19  42 0.35572-0.44272 0.39053-0.96086 0.90083-0.27188
   4 -10  44   15.54    6.51  42 0.35558-0.40865 0.38907-0.89575 0.90132-0.44064
   4  -9  34   93.05    6.76  42 0.35607-0.37676 0.39439-0.83739 0.89952-0.54296
   4  -3   1   54.88    2.04  42 0.35536-0.18563 0.38672-0.45080 0.90211-0.89063
   5 -11  52   11.69    7.83  42 0.35570-0.37754 0.39036-0.92850 0.90089-0.35605
   5 -10  39    0.14    5.50  43 0.35554-0.34490 0.38868-0.86371 0.90146-0.49244
   5  -9  29    1.81    4.51  43 0.35498-0.31208 0.38274-0.79376 0.90342-0.59895
   5  -8  22   64.75    5.14  43 0.35530-0.28034 0.38614-0.73366 0.90230-0.67089
   5  -4   3    9.92    1.68  42 0.35549-0.15451 0.38816-0.48347 0.90163-0.86874
   6 -11  47   -0.13    6.60  43 0.35574-0.31424 0.39074-0.89928 0.90076-0.40712
   6 -10  34   14.49    5.35  43 0.35473-0.28066 0.38026-0.82239 0.90423-0.54731
   6  -9  27   -1.62    4.45  43 0.35562-0.24936 0.38951-0.77032 0.90118-0.61686
   6  -8  20    3.94    3.64  42 0.35555-0.21748 0.38879-0.70523 0.90142-0.69048
   6   2  -8    8.48    1.73  44 0.35402 0.09504 0.37308-0.06090 0.90653-0.98758
   7 -11  42  176.15   10.32  42 0.35550-0.25051 0.38820-0.86185 0.90162-0.46120
   7 -10  32  153.38    8.53  43 0.35540-0.21824 0.38716-0.79718 0.90196-0.56555
   7  -9  25  167.32    7.50  42 0.35604-0.18658 0.39406-0.74063 0.89963-0.63648
   7  -8  18    2.28    3.55  42 0.35538-0.15449 0.38692-0.67024 0.90204-0.71126
   8 -12  50   18.26    8.51  43 0.35507-0.21883 0.38369-0.88798 0.90311-0.37830
   8 -11  40  129.28    8.10  42 0.35612-0.18767 0.39490-0.83583 0.89934-0.47928
   8 -10  30   39.64    6.31  42 0.35543-0.15525 0.38753-0.76585 0.90184-0.58583
   8  -9  23   30.83    4.98  42 0.35562-0.12388 0.38954-0.70414 0.90117-0.65844
   8  -7  12 1277.03   14.76  42 0.35534-0.06033 0.38653-0.57564 0.90217-0.77362
   9 -12  48   13.07    8.47  42 0.35549-0.15638 0.38817-0.86091 0.90162-0.39749
   9 -10  28  526.26   13.20  43 0.35495-0.09224 0.38249-0.72847 0.90351-0.60800
  10 -12  46   12.02    8.28  42 0.35547-0.09367 0.38795-0.82911 0.90170-0.41798
  10 -11  36    0.96    6.45  42 0.35569-0.06204 0.39027-0.76767 0.90092-0.52139
  10  -9  22  205.93    8.37  42 0.35596 0.00104 0.39311-0.64439 0.89996-0.66679
  11 -12  44   -1.68    7.93  43 0.35520-0.03146 0.38512-0.79285 0.90264-0.43966
  11 -10  27  139.10    8.61  43 0.35471 0.03253 0.38002-0.66309 0.90431-0.61878
  11  -7  12  195.26    6.82  43 0.35433 0.12621 0.37616-0.47197 0.90555-0.77577
  12 -12  45   -0.25    8.24  43 0.35551 0.03095 0.38829-0.76675 0.90159-0.42769
  12 -11  35   11.99    6.89  43 0.35518 0.06260 0.38485-0.69933 0.90273-0.53281
  12 -10  28   24.79    6.05  43 0.35523 0.09427 0.38536-0.63683 0.90256-0.60573
  13 -12  46  132.49   11.69  42 0.35573 0.09308 0.39064-0.73654 0.90079-0.41666
  13 -11  36  123.57    9.72  43 0.35520 0.12410 0.38506-0.66795 0.90266-0.52327
  13 -10  29    2.46    5.86  43 0.35510 0.15582 0.38403-0.60459 0.90300-0.59529
  -6  -1  31   73.35    3.10  45 0.35195-0.75910 0.35455-0.61091 0.91188-0.59147
  -6   4  11  435.83    5.35  44 0.35310-0.59934 0.36544-0.30393 0.90863-0.79933
  -5  -4  47    9.87    4.41  44 0.35269-0.79245 0.36154-0.77705 0.90981-0.41993
  -5  -2  30  182.49    4.72  44 0.35253-0.72683 0.35996-0.64827 0.91028-0.60068
  -5   0  19    0.19    0.96  45 0.35132-0.66172 0.34881-0.51033 0.91352-0.71875
  -4   3   5  321.07    4.05  44 0.35318-0.50264 0.36618-0.30467 0.90840-0.86119
  -3  -5  38   59.31    4.69  44 0.35336-0.69463 0.36799-0.78227 0.90785-0.51240
  -2  -6  40  143.89    6.74  44 0.35385-0.66385 0.37275-0.81965 0.90636-0.48939
  -1  -8  55    7.33    6.33  44 0.35367-0.66320 0.37096-0.91097 0.90692-0.33257
  -1  -7  42  222.48    8.57  44 0.35375-0.63138 0.37178-0.84951 0.90667-0.46782
  -1  -6  32  236.99    7.50  44 0.35323-0.59761 0.36665-0.78041 0.90826-0.57509
  -1  -5  25   87.48    4.50  44 0.35375-0.56622 0.37175-0.72226 0.90668-0.64752
   0  -9  60   25.30    7.85  44 0.35353-0.63138 0.36959-0.94103 0.90735-0.27972
   0  -7  34  304.22    9.22  44 0.35300-0.56552 0.36450-0.80985 0.90892-0.55403
   0  -6  27   -0.76    3.08  44 0.35401-0.53538 0.37439-0.75810 0.90584-0.62431
   1 -10  68   27.28    9.49  44 0.35349-0.59959 0.36923-0.97110 0.90746-0.19591
   1  -9  49    3.35    6.11  44 0.35345-0.56628 0.36882-0.90806 0.90759-0.39548
   1  -7  29   13.97    3.85  44 0.35371-0.50184 0.37143-0.78458 0.90678-0.60461
   1  -6  22  773.40   11.57  44 0.35381-0.46992 0.37242-0.72220 0.90646-0.67799
   1  -4  11   20.18    2.17  44 0.35363-0.40527 0.37061-0.59294 0.90703-0.79359
   1  -3   7 1810.55   11.45  43 0.35427-0.37454 0.37695-0.53640 0.90503-0.83336
   2 -10  54   15.89    8.19  44 0.35299-0.53461 0.36437-0.93495 0.90896-0.34340
   2 -10  57   44.00    8.59  43 0.35417-0.53635 0.37601-0.94767 0.90533-0.30815
   2  -9  41   23.98    5.60  44 0.35308-0.50156 0.36524-0.87254 0.90869-0.48010
   2  -7  24  563.13   10.84  44 0.35334-0.43722 0.36775-0.74837 0.90792-0.65707
   3  -9  36  278.34    9.96  44 0.35366-0.43866 0.37094-0.84656 0.90693-0.52956
   4 -11  54    0.68    7.78  44 0.35357-0.43847 0.36999-0.93801 0.90723-0.34220
   4 -10  41   59.83    7.09  44 0.35363-0.40676 0.37064-0.87703 0.90702-0.47659
   4  -9  31   28.24    5.32  44 0.35330-0.37331 0.36734-0.80996 0.90805-0.58309
   4  -8  24  629.96   12.15  43 0.35382-0.34243 0.37251-0.75258 0.90644-0.65525
   5 -11  49    2.94    7.40  43 0.35411-0.37601 0.37533-0.91434 0.90554-0.39153
   5 -10  36  153.35    8.62  44 0.35333-0.34253 0.36763-0.84162 0.90796-0.53019
   5  -7  15   10.99    3.23  44 0.35349-0.24662 0.36921-0.65334 0.90747-0.74964
   6 -12  57   -0.87    8.74  44 0.35366-0.34406 0.37090-0.93891 0.90694-0.30989
   6  -7  13   13.80    3.25  44 0.35324-0.18344 0.36679-0.61879 0.90822-0.77037
   6  -5   5  925.76   10.07  43 0.35396-0.12138 0.37386-0.50066 0.90601-0.85145
   7 -12  52  124.00   11.15  43 0.35384-0.28160 0.37271-0.90989 0.90638-0.36117
   7 -11  39    1.94    6.55  44 0.35362-0.24816 0.37053-0.84304 0.90706-0.49712
   8 -12  47    0.68    7.81  44 0.35358-0.21725 0.37014-0.87352 0.90718-0.41356
   8 -11  37   15.79    6.64  43 0.35401-0.18556 0.37439-0.81575 0.90584-0.51639
   8  -8  16  455.10   10.06  43 0.35381-0.09014 0.37234-0.62447 0.90649-0.73625
   8  -5   4  381.35    6.57  43 0.35395 0.00315 0.37373-0.43793 0.90605-0.86063
   9 -12  45    2.65    7.86  44 0.35381-0.15468 0.37242-0.84553 0.90647-0.43317
   9 -11  35   71.77    7.96  43 0.35392-0.12310 0.37350-0.78286 0.90612-0.53779
   9  -9  21    5.36    4.58  44 0.35392-0.05886 0.37343-0.65854 0.90615-0.68320
  10 -12  43   15.90    8.15  43 0.35378-0.09204 0.37211-0.81286 0.90656-0.45379
  10 -11  33   15.73    6.55  44 0.35325-0.05925 0.36691-0.74451 0.90818-0.55971
  10 -10  26  574.75   13.61  44 0.35354-0.02832 0.36967-0.68390 0.90733-0.63186
  10  -8  15    0.45    3.57  44 0.35349 0.03415 0.36924-0.55775 0.90746-0.74598
  10  -7  11   17.62    3.42  43 0.35363 0.06551 0.37059-0.49692 0.90704-0.78739
  10  -4   2   86.91    3.30  44 0.35259 0.15910 0.36059-0.30031 0.91009-0.88392
  11 -12  41   12.00    7.40  44 0.35310-0.02915 0.36546-0.77492 0.90862-0.47630
  11 -11  34   39.47    7.03  43 0.35437 0.00069 0.37804-0.72532 0.90468-0.54433
  11  -9  20  149.34    7.81  44 0.35313 0.06552 0.36576-0.58587 0.90853-0.69554
  11  -8  16   95.48    5.73  43 0.35411 0.09538 0.37535-0.53350 0.90554-0.73414
  12 -12  42   20.75    8.64  43 0.35379 0.03236 0.37219-0.74998 0.90654-0.46373
  12  -9  21   37.77    5.32  44 0.35352 0.12685 0.36953-0.55851 0.90737-0.68319
  12  -8  17   -0.18    3.88  44 0.35395 0.15881 0.37381-0.50106 0.90603-0.72402
  12  -7  13   13.47    3.70  43 0.35386 0.18868 0.37291-0.43723 0.90631-0.76581
  13 -12  43   43.38    9.43  43 0.35394 0.09490 0.37367-0.71975 0.90607-0.45294
  14 -12  44   50.07   10.04  43 0.35368 0.15545 0.37105-0.68623 0.90689-0.44362
  -6  -2  38  107.91    4.33  45 0.35197-0.79151 0.35471-0.67444 0.91171-0.51681
  -4  -5  46   31.70    4.61  45 0.35181-0.75787 0.35326-0.79975 0.91213-0.43219
  -4  -4  36   38.14    4.07  45 0.35083-0.72527 0.34435-0.72852 0.91466-0.54077
  -4  -3  29    1.14    2.49  44 0.35200-0.69303 0.35503-0.67406 0.91162-0.61114
  -4  -1  18   69.53    2.23  45 0.35157-0.62880 0.35105-0.54343 0.91277-0.72910
  -3  -6  48   46.02    5.63  44 0.35245-0.72744 0.35923-0.83862 0.91038-0.40926
  -3  -1  13  223.32    3.26  45 0.35082-0.56355 0.34426-0.50460 0.91469-0.78307
  -3   2   4   37.18    1.21  45 0.35060-0.46771 0.34235-0.31239 0.91521-0.87793
  -2  -7  50    3.76    5.24  45 0.35221-0.69634 0.35693-0.86896 0.91107-0.38853
  -2  -5  30   35.20    3.75  45 0.35221-0.62917 0.35695-0.73985 0.91106-0.59984
  -1  -8  52   93.29    7.98  45 0.35197-0.66143 0.35473-0.89534 0.91171-0.36750
  -1  -4  18    3.66    2.08  45 0.35172-0.53223 0.35244-0.63968 0.91237-0.72624
   0  -9  57    0.44    6.66  45 0.35216-0.62996 0.35653-0.92825 0.91118-0.31560
   0  -8  44  438.22   11.99  44 0.35281-0.59828 0.36262-0.87209 0.90937-0.44911
   1 -10  62   17.50    7.91  45 0.35161-0.59708 0.35142-0.95331 0.91267-0.26482
   1 -10  65    1.03    8.41  45 0.35234-0.59943 0.35819-0.96261 0.91069-0.23070
   1  -9  46   20.36    5.88  45 0.35147-0.56466 0.35013-0.89037 0.91303-0.43092
   1  -8  36  290.44    9.58  45 0.35210-0.53256 0.35590-0.83246 0.91137-0.53487
   2 -10  51   59.37    7.61  45 0.35139-0.53239 0.34936-0.92055 0.91325-0.37876
   2  -8  31    4.93    4.29  44 0.35248-0.46917 0.35949-0.80483 0.91031-0.58600
   2  -6  17  155.91    5.53  45 0.35195-0.40353 0.35458-0.67182 0.91175-0.73452
   2  -2   1    0.65    0.73  44 0.35266-0.27751 0.36125-0.42648 0.90978-0.90012
   3 -11  59   18.93    8.76  45 0.35172-0.50138 0.35242-0.95418 0.91238-0.29506
   3 -11  62   44.18    9.43  44 0.35281-0.50308 0.36267-0.96459 0.90936-0.25980
   3 -10  46   50.54    7.09  44 0.35290-0.47026 0.36348-0.90268 0.90911-0.42710
   3  -8  26  396.26   10.01  45 0.35197-0.40407 0.35477-0.76668 0.91170-0.63933
   4 -11  51   10.24    7.81  45 0.35201-0.43727 0.35508-0.92445 0.91161-0.37763
   4  -7  17    7.95    3.09  44 0.35279-0.30912 0.36244-0.67935 0.90942-0.73107
   5 -11  46   -2.00    6.81  45 0.35240-0.37445 0.35874-0.89865 0.91053-0.42770
   5  -9  26    3.61    4.24  45 0.35174-0.30872 0.35259-0.76295 0.91233-0.63895
   6 -12  54   67.78   10.05  44 0.35236-0.34331 0.35833-0.92766 0.91065-0.34434
   6 -11  41   28.99    7.15  44 0.35242-0.31066 0.35897-0.86475 0.91046-0.48001
   6 -10  31    5.38    5.16  45 0.35204-0.27772 0.35539-0.79718 0.91152-0.58540
   6  -9  24   31.96    4.92  44 0.35243-0.24606 0.35899-0.73829 0.91046-0.65750
   6   1  -7    2.80    1.12  46 0.34978 0.06814 0.33513-0.08566 0.91716-0.98794
   7 -12  49    3.72    8.12  44 0.35250-0.27945 0.35968-0.89635 0.91025-0.39625
   7 -10  29   95.07    7.17  44 0.35253-0.21494 0.35997-0.77000 0.91016-0.60529
   7  -9  22  487.67   11.39  44 0.35245-0.18282 0.35918-0.70624 0.91040-0.67846
   7  -7  11   -6.77    2.94  45 0.35190-0.11985 0.35408-0.57466 0.91190-0.79388
   8 -12  44  135.28   10.49  45 0.35184-0.21491 0.35356-0.85736 0.91205-0.44989
   8 -11  34    0.22    5.82  45 0.35190-0.18360 0.35408-0.79417 0.91190-0.55374
   8 -10  27   10.00    5.17  44 0.35248-0.15232 0.35951-0.73797 0.91030-0.62515
   8  -9  20  568.35   12.08  45 0.35184-0.11949 0.35351-0.66814 0.91206-0.70012
   9 -12  42  105.01    9.89  44 0.35211-0.15294 0.35608-0.82849 0.91131-0.47022
   9 -11  32  173.24    9.27  45 0.35148-0.11957 0.35020-0.75925 0.91301-0.57589
   9 -10  25    3.63    5.12  45 0.35163-0.08877 0.35159-0.69865 0.91262-0.64774
   9  -8  14  408.81    9.76  45 0.35147-0.02547 0.35016-0.57050 0.91302-0.76344
   9  -7  10  344.56    7.96  45 0.35190 0.00525 0.35412-0.51156 0.91188-0.80367
   9  -4   1    5.30    1.99  44 0.35173 0.09813 0.35249-0.32259 0.91236-0.89738
  10 -12  40   55.70    8.82  45 0.35195-0.08996 0.35458-0.79458 0.91175-0.49131
  10  -9  19   54.08    5.48  44 0.35207 0.00489 0.35565-0.60716 0.91144-0.70920
  11 -11  31    0.13    6.13  45 0.35199 0.00350 0.35488-0.70087 0.91166-0.58352
  11 -10  24  320.73   10.94  45 0.35128 0.03652 0.34837-0.63129 0.91353-0.65940
  12 -12  39   -1.40    7.71  45 0.35199 0.03373 0.35488-0.73209 0.91166-0.50005
  12 -11  32   37.28    7.40  44 0.35250 0.06528 0.35968-0.67432 0.91025-0.57303
  12 -10  25   -0.65    5.30  45 0.35195 0.09706 0.35452-0.60670 0.91177-0.64585
  13 -12  40   21.17    8.61  44 0.35208 0.09568 0.35574-0.70253 0.91141-0.48937
  13 -11  33   66.12    8.35  44 0.35262 0.12753 0.36082-0.64373 0.90991-0.56180
  13 -10  26   -1.02    5.54  45 0.35191 0.15843 0.35415-0.57490 0.91188-0.63536
  14 -12  41   61.35    9.76  45 0.35179 0.15870 0.35305-0.66725 0.91219-0.48086
  -8   5  20    8.49    1.94  46 0.34926-0.69287 0.33257-0.27123 0.91844-0.71477
  -7   0  32  996.18    7.53  47 0.34686-0.78657 0.31274-0.53710 0.92336-0.59333
  -6   5  10  226.24    4.81  46 0.34871-0.56298 0.32794-0.20302 0.91963-0.82065
  -5  -4  44    7.22    3.94  46 0.34882-0.78865 0.32881-0.74410 0.91941-0.46194
  -3  -7  58  168.79    9.60  46 0.34941-0.75700 0.33384-0.87508 0.91810-0.31155
  -3  -6  45   20.43    4.85  46 0.34972-0.72409 0.33656-0.81489 0.91739-0.44816
  -3  -2  17  125.89    3.34  46 0.34925-0.59438 0.33247-0.55664 0.91846-0.74514
  -2  -8  63   18.77    7.50  46 0.35024-0.72608 0.34105-0.91407 0.91618-0.25893
  -2  -7  47   11.02    5.22  46 0.35010-0.69205 0.33985-0.84893 0.91651-0.42721
  -2  -6  37    7.87    3.86  46 0.35026-0.66049 0.34122-0.78813 0.91613-0.53167
  -1  -9  68   38.44    9.32  46 0.35015-0.69299 0.34027-0.94451 0.91639-0.20543
  -1  -8  49    5.01    5.47  46 0.34981-0.65876 0.33728-0.87647 0.91719-0.40708
  -1  -7  39   97.85    6.53  45 0.35052-0.62826 0.34352-0.82205 0.91550-0.50978
   0  -9  54   80.29    8.49  46 0.35028-0.62872 0.34142-0.91442 0.91608-0.35150
   0  -8  41   -0.20    4.95  46 0.35014-0.59516 0.34022-0.84857 0.91641-0.48955
   0  -3   9   -0.31    1.24  46 0.34982-0.43366 0.33741-0.52796 0.91716-0.82545
   1 -10  59    0.10    7.88  46 0.35010-0.59591 0.33985-0.94212 0.91650-0.30124
   1  -7  26  166.12    6.53  46 0.34943-0.49754 0.33401-0.74719 0.91806-0.64789
   1  -2   3   32.58    1.32  45 0.35113-0.33962 0.34901-0.44517 0.91397-0.88447
   2  -9  38  453.94   12.34  46 0.35023-0.49931 0.34097-0.84922 0.91620-0.51976
   2   3  -7    1.95    1.71  46 0.34894-0.11835 0.32988-0.08009 0.91914-0.99247
   3 -11  56    7.31    8.25  46 0.35016-0.50010 0.34037-0.94233 0.91636-0.33179
   3 -10  43    8.87    6.36  45 0.35062-0.46793 0.34439-0.88351 0.91526-0.46629
   3  -9  33   36.93    5.68  45 0.35045-0.43579 0.34289-0.81955 0.91568-0.57117
   3  -7  19  143.66    5.86  45 0.35090-0.37106 0.34697-0.69586 0.91455-0.71679
   3  -2  -1  187.54    2.70  45 0.35003-0.21189 0.33921-0.37202 0.91668-0.92725
   4 -11  48   19.39    7.55  46 0.35006-0.43558 0.33947-0.90898 0.91661-0.41519
   4 -10  38  318.95   10.63  45 0.35107-0.40408 0.34849-0.85520 0.91412-0.51658
   4  -9  28   97.93    6.64  46 0.34972-0.37008 0.33654-0.77947 0.91739-0.62511
   4  -8  21   -5.09    3.35  46 0.34984-0.33837 0.33754-0.71552 0.91712-0.69739
   4   3  -8   50.51    2.58  46 0.35020 0.00527 0.34072-0.02884 0.91627-0.99932
   5 -12  56   -6.35    8.50  46 0.35010-0.40439 0.33983-0.94005 0.91651-0.33154
   5 -11  43   71.75    8.47  45 0.35038-0.37220 0.34233-0.88087 0.91583-0.46582
   5  -8  19    0.86    3.51  46 0.35043-0.27609 0.34271-0.69220 0.91573-0.71644
   5  -3  -1  364.80    4.60  46 0.34920-0.11696 0.33204-0.36480 0.91858-0.92767
   6 -12  51   52.48    9.37  45 0.35066-0.34180 0.34478-0.91447 0.91516-0.38122
   6 -11  38  112.34    8.83  46 0.35001-0.30762 0.33905-0.84415 0.91672-0.51876
   6  -8  17    2.02    3.45  46 0.35053-0.21292 0.34367-0.66164 0.91546-0.73675
   6  -4   1  752.68    7.77  45 0.35036-0.08654 0.34209-0.40623 0.91589-0.90349
   6   0  -6 1455.31    5.44  49 0.34473 0.04337 0.29611-0.10993 0.92712-0.98744
   7 -12  46   85.30    9.47  45 0.35050-0.27804 0.34334-0.88064 0.91555-0.43444
   7 -11  36   33.47    6.43  45 0.35098-0.24566 0.34763-0.82157 0.91436-0.53660
   7  -8  15   48.43    4.57  45 0.35014-0.14936 0.34022-0.62399 0.91641-0.75805
   7  -5   3    6.94    2.44  46 0.34902-0.05363 0.33052-0.42586 0.91897-0.88562
   7  -3  -2 1155.68    7.73  46 0.34832 0.00876 0.32466-0.29513 0.92046-0.93813
   8 -12  41   76.61    8.45  46 0.34954-0.21271 0.33494-0.83904 0.91782-0.48826
   9 -12  39   23.87    7.93  46 0.34975-0.15096 0.33681-0.80958 0.91732-0.50813
   9  -9  18   40.97    5.15  46 0.34982-0.05548 0.33743-0.62067 0.91715-0.72645
  10 -12  37   30.12    7.49  46 0.34951-0.08814 0.33473-0.77456 0.91787-0.52951
  10 -11  30   85.00    7.91  45 0.35023-0.05642 0.34100-0.71873 0.91619-0.60059
  10 -10  23    3.35    5.09  46 0.34979-0.02520 0.33714-0.65222 0.91723-0.67346
  11 -12  38   23.49    8.02  45 0.35075-0.02722 0.34556-0.75550 0.91494-0.51496
  12 -11  29   86.26    8.48  46 0.34926 0.06837 0.33258-0.64727 0.91844-0.61327
  13 -12  37   34.28    9.20  46 0.34950 0.09798 0.33461-0.68130 0.91790-0.52855
  13 -11  30   22.59    7.41  46 0.34944 0.12978 0.33408-0.61781 0.91804-0.60152
  -7   5  15   24.99    2.35  47 0.34690-0.62589 0.31516-0.22205 0.92252-0.77167
  -5  -1  23   57.28    2.27  47 0.34686-0.68891 0.31476-0.53921 0.92261-0.68717
  -4  -5  43   22.18    4.23  47 0.34790-0.75408 0.32337-0.76975 0.92050-0.47256
  -4  -2  22   12.30    2.00  47 0.34756-0.65713 0.32049-0.57666 0.92122-0.69528
  -4   4   4  736.94    7.37  46 0.34824-0.46624 0.32616-0.20159 0.91980-0.88297
  -3  -7  55    4.25    6.09  47 0.34727-0.75336 0.31812-0.85812 0.92180-0.34845
  -3  -5  35    1.16    3.14  47 0.34837-0.69115 0.32729-0.74304 0.91951-0.55594
  -2  -8  60   84.77    8.60  46 0.34850-0.72415 0.32840-0.90222 0.91923-0.29133
  -1  -9  62   16.73    7.92  47 0.34770-0.68969 0.32171-0.92434 0.92092-0.27383
  -1  -9  65    2.88    7.38  47 0.34854-0.69296 0.32875-0.93455 0.91914-0.23930
   0 -10  67   -3.26    9.66  47 0.34716-0.65747 0.31727-0.95143 0.92201-0.22234
   0  -9  51   -3.28    6.09  47 0.34816-0.62597 0.32551-0.89766 0.91997-0.38781
   0  -6  24  838.02   12.24  46 0.34886-0.52903 0.33145-0.71368 0.91844-0.66970
   0  -4  13    1.81    1.90  46 0.34835-0.46518 0.32711-0.58313 0.91956-0.78562
   1 -10  56   43.54    8.56  47 0.34819-0.59419 0.32573-0.92951 0.91991-0.33464
   1  -9  43   19.29    6.02  46 0.34850-0.56217 0.32839-0.86903 0.91923-0.47000
   1  -8  33   20.53    4.70  47 0.34813-0.52841 0.32522-0.80216 0.92004-0.57663
   1  -6  19    5.28    2.89  47 0.34788-0.46403 0.32316-0.67289 0.92056-0.72315
   2 -11  61   94.57   10.21  47 0.34744-0.56203 0.31956-0.95350 0.92145-0.28238
   2 -10  48   15.88    6.34  46 0.34901-0.53054 0.33273-0.90382 0.91810-0.41590
   2  -8  28    3.06    3.94  47 0.34819-0.46506 0.32577-0.77138 0.91990-0.62783
   2  -7  21  242.40    7.38  47 0.34798-0.43177 0.32404-0.70484 0.92033-0.70168
   3 -11  53   40.94    8.74  47 0.34824-0.49828 0.32616-0.92918 0.91980-0.36538
   3 -10  40  508.03   13.83  47 0.34798-0.46485 0.32404-0.86311 0.92034-0.50152
   3  -5   8   75.05    3.53  47 0.34752-0.30380 0.32023-0.54216 0.92128-0.83814
   4 -11  45    3.78    6.73  47 0.34774-0.43298 0.32202-0.89190 0.92084-0.45002
   4 -10  35   67.29    6.95  47 0.34801-0.40076 0.32426-0.83126 0.92028-0.55379
   4  -5   6 1757.62   13.95  47 0.34774-0.24090 0.32198-0.51205 0.92085-0.85765
   5 -12  53    3.97    8.50  46 0.34826-0.40236 0.32636-0.92738 0.91975-0.36548
   5 -11  40   88.83    8.31  47 0.34797-0.36913 0.32394-0.86136 0.92036-0.50124
   6 -12  48   83.31    9.29  46 0.34877-0.33900 0.33069-0.89973 0.91864-0.41558
   6 -10  28   -0.47    4.67  47 0.34811-0.27407 0.32508-0.76825 0.92007-0.62595
   6  -9  21   18.75    4.48  47 0.34780-0.24118 0.32254-0.70138 0.92071-0.70015
   7 -12  43    8.88    7.47  47 0.34819-0.27523 0.32576-0.86372 0.91990-0.46893
   7 -11  33   30.51    6.39  47 0.34802-0.24209 0.32431-0.79744 0.92027-0.57428
   7 -10  26    9.36    5.12  46 0.34858-0.21134 0.32905-0.74053 0.91906-0.64520
   7  -9  19   -1.77    3.95  47 0.34787-0.17905 0.32310-0.66953 0.92057-0.71953
   7   1  -6    1.45    1.25  48 0.34512 0.13479 0.30101-0.02057 0.92579-0.98582
   8 -11  31    6.95    5.79  46 0.34824-0.17999 0.32615-0.76859 0.91980-0.59346
   8 -10  24   59.38    6.19  46 0.34836-0.14786 0.32723-0.70569 0.91953-0.66672
   8  -8  13    1.07    3.45  47 0.34793-0.08454 0.32359-0.57657 0.92045-0.78157
   8  -7   9   41.64    4.03  46 0.34821-0.05317 0.32596-0.51512 0.91985-0.82323
   8  -4   0 1420.63   10.36  47 0.34736 0.04076 0.31891-0.32056 0.92161-0.91797
   9 -11  29    7.15    5.84  47 0.34795-0.11699 0.32380-0.73365 0.92040-0.61422
   9 -10  22  233.04    9.02  47 0.34729-0.08419 0.31834-0.66444 0.92175-0.68937
  10 -13  47    3.92    8.17  46 0.34898-0.11941 0.33247-0.83659 0.91817-0.42456
  10  -5   3   84.19    3.79  47 0.34631 0.13436 0.31036-0.31297 0.92366-0.88823
  11 -13  45   51.25   10.01  46 0.34854-0.05662 0.32874-0.80120 0.91914-0.44687
  11 -12  35   13.61    7.55  47 0.34801-0.02410 0.32425-0.73400 0.92028-0.55108
  11 -11  28  185.17    9.65  46 0.34817 0.00830 0.32556-0.67173 0.91995-0.62453
  11  -9  17    4.66    4.25  47 0.34791 0.07069 0.32344-0.54476 0.92049-0.73865
  11  -8  13   38.53    4.54  46 0.34813 0.10151 0.32530-0.48310 0.92002-0.78046
  12 -13  43   38.39    9.15  47 0.34760 0.00718 0.32082-0.76088 0.92114-0.46930
  12 -12  36    7.17    7.06  46 0.34888 0.03714 0.33162-0.71011 0.91839-0.53861
  12 -10  22   90.56    7.54  47 0.34730 0.10185 0.31837-0.57038 0.92174-0.68877
  12  -9  18   -0.22    4.44  47 0.34817 0.13266 0.32562-0.51610 0.91994-0.72779
  12  -8  14   -1.88    3.73  47 0.34810 0.16372 0.32504-0.45246 0.92008-0.76955
  13 -10  23   19.94    6.44  47 0.34704 0.16395 0.31623-0.53900 0.92226-0.67728
  14 -12  38  107.99   10.33  46 0.34879 0.16088 0.33081-0.64638 0.91861-0.51930
  -7   3  20   32.27    1.33  49 0.34352-0.68647 0.28886-0.32265 0.92870-0.72589
  -6  -2  35   23.02    3.02  49 0.34398-0.78340 0.29233-0.61199 0.92797-0.56562
  -5   3  10  754.82    5.76  48 0.34427-0.55810 0.29455-0.26476 0.92749-0.82889
  -3  -6  42   51.41    5.34  48 0.34605-0.72022 0.30836-0.78675 0.92441-0.48671
  -3  -3  21  421.00    6.68  48 0.34598-0.62318 0.30786-0.59526 0.92453-0.70884
  -2  -8  57   50.72    7.54  47 0.34670-0.72257 0.31360-0.88763 0.92318-0.32747
  -2  -7  44   18.41    5.12  47 0.34690-0.68915 0.31518-0.82527 0.92280-0.46402
  -2  -6  34   39.21    4.43  48 0.34600-0.65508 0.30801-0.75420 0.92449-0.57120
  -2  -5  27   88.13    4.63  48 0.34621-0.62323 0.30965-0.69248 0.92411-0.64515
  -2  -3  16    3.86    1.61  48 0.34595-0.55865 0.30761-0.56329 0.92458-0.76058
  -2  -2  12  680.89    6.55  48 0.34632-0.52697 0.31056-0.50256 0.92390-0.80267
  -1  -9  59    0.27    7.23  48 0.34608-0.68812 0.30861-0.91173 0.92435-0.30920
  -1  -8  46   19.27    5.84  47 0.34677-0.65697 0.31411-0.85576 0.92306-0.44280
  -1  -7  36  304.27    9.20  47 0.34671-0.62425 0.31365-0.79217 0.92317-0.54881
   0 -10  64   64.50    9.83  48 0.34595-0.65665 0.30760-0.94232 0.92458-0.25519
   0  -9  48  122.70    8.63  48 0.34604-0.62364 0.30833-0.88043 0.92442-0.42240
   0  -8  38  318.55   10.21  47 0.34654-0.59206 0.31228-0.82211 0.92349-0.52785
   0  -2   5    1.92    0.90  48 0.34572-0.39861 0.30574-0.43440 0.92501-0.87507
   1 -10  53    4.76    7.23  47 0.34639-0.59244 0.31107-0.91488 0.92378-0.37051
   1  -9  40    4.03    5.39  47 0.34603-0.55801 0.30825-0.84640 0.92444-0.50754
   2 -11  58    1.76    8.22  48 0.34595-0.55963 0.30757-0.94154 0.92459-0.31897
   2 -10  45   23.40    6.87  47 0.34661-0.52839 0.31285-0.88516 0.92336-0.45281
   2  -9  35  138.62    7.72  47 0.34689-0.49561 0.31510-0.82352 0.92282-0.55729
   2   1  -5 2706.55    8.80  48 0.34619-0.17729 0.30947-0.18506 0.92415-0.97743
   2   2  -6   22.60    1.37  48 0.34637-0.14662 0.31094-0.12401 0.92381-0.98717
   3 -11  50    2.97    7.55  47 0.34651-0.49598 0.31209-0.91407 0.92354-0.40122
   3  -9  30   94.55    6.71  47 0.34681-0.43161 0.31450-0.79049 0.92296-0.60945
   3  -8  23   16.79    4.01  47 0.34696-0.39907 0.31568-0.72822 0.92268-0.68270
   3  -4   4   43.96    2.44  48 0.34569-0.27055 0.30553-0.46422 0.92506-0.88367
   4 -12  55    6.99    8.04  48 0.34533-0.46311 0.30274-0.93568 0.92569-0.35096
   4 -11  42    1.74    5.93  48 0.34577-0.42994 0.30615-0.87301 0.92492-0.48593
   4  -9  25  101.03    6.30  48 0.34540-0.36583 0.30327-0.74654 0.92557-0.66382
   4  -7  14    0.22    2.93  48 0.34628-0.30338 0.31023-0.62770 0.92397-0.77713
   4   2  -7    6.57    1.49  49 0.34470-0.01962 0.29780-0.04792 0.92679-0.99874
   5 -12  50   54.35    9.36  47 0.34644-0.40108 0.31149-0.91350 0.92368-0.39997
   5 -10  30   32.35    5.66  47 0.34692-0.33549 0.31536-0.78957 0.92276-0.60831
   5  -9  23   61.20    5.37  47 0.34696-0.30399 0.31571-0.72685 0.92267-0.68196
   5  -7  12   15.63    3.27  47 0.34677-0.23960 0.31415-0.59867 0.92305-0.79687
   5  -5   4  401.86    6.73  48 0.34595-0.17641 0.30757-0.46612 0.92459-0.88141
   5   3  -7    3.71    1.81  48 0.34600 0.07349 0.30801 0.03702 0.92449-0.99739
   6 -12  45    5.02    7.50  47 0.34679-0.33715 0.31429-0.88316 0.92301-0.45165
   6 -11  35   42.35    6.63  47 0.34697-0.30443 0.31577-0.82157 0.92266-0.55518
   6  -7  10  604.21   10.14  48 0.34600-0.17647 0.30797-0.56068 0.92450-0.81825
   7 -12  40    0.95    7.06  48 0.34608-0.27287 0.30859-0.84497 0.92436-0.50457
   8 -13  48   16.89    8.76  48 0.34618-0.24223 0.30940-0.87756 0.92417-0.42076
   8 -12  38  150.59   10.23  47 0.34676-0.21032 0.31405-0.81904 0.92307-0.52412
   9 -13  46   25.57    8.58  47 0.34692-0.18111 0.31533-0.85183 0.92276-0.43949
   9 -12  36  223.47   11.18  47 0.34694-0.14753 0.31553-0.78825 0.92272-0.54412
   9  -5   2  928.28    9.75  48 0.34462 0.07417 0.29722-0.33071 0.92691-0.90177
  10 -13  44   50.19    9.08  47 0.34697-0.11657 0.31575-0.81982 0.92266-0.46030
  10 -12  34   95.40    8.99  47 0.34633-0.08440 0.31059-0.75154 0.92389-0.56616
  10 -11  27  139.09    8.60  47 0.34661-0.05296 0.31288-0.69067 0.92335-0.63835
  10  -9  16    3.54    4.25  47 0.34651 0.00983 0.31207-0.56468 0.92354-0.75226
  10  -8  12  153.66    6.37  47 0.34684 0.04099 0.31472-0.50399 0.92291-0.79387
  10  -7   8   77.43    4.77  48 0.34567 0.07314 0.30538-0.43195 0.92509-0.83714
  11 -13  42   55.15    9.68  47 0.34640-0.05528 0.31115-0.78422 0.92376-0.48215
  11 -10  21    9.35    5.15  47 0.34651 0.04062 0.31208-0.59640 0.92354-0.69991
  11  -7   9   19.59    3.46  47 0.34636 0.13395 0.31087-0.40675 0.92382-0.82572
  12 -12  33    1.01    7.16  48 0.34608 0.03978 0.30861-0.68689 0.92435-0.57541
  12 -11  26   74.25    8.05  48 0.34541 0.07293 0.30337-0.61778 0.92555-0.65014
  13 -13  41    4.46    8.93  48 0.34574 0.07018 0.30595-0.71553 0.92496-0.49268
  13 -12  34    1.14    7.55  48 0.34627 0.10175 0.31014-0.65785 0.92399-0.56460
  13 -11  27   75.74    7.80  48 0.34566 0.13345 0.30529-0.58841 0.92512-0.63936
  14 -12  35   11.30    7.98  47 0.34612 0.16289 0.30894-0.62484 0.92428-0.55438
  -6   0  24   63.19    1.92  50 0.34001-0.71496 0.26549-0.45837 0.93314-0.68804
  -5  -4  41   -0.35    3.08  49 0.34375-0.78239 0.29293-0.70796 0.92772-0.50196
  -5  -2  27    0.69    1.84  50 0.34168-0.71713 0.27748-0.56673 0.93088-0.65249
  -4  -6  50   -0.79    5.35  49 0.34285-0.78245 0.28610-0.79679 0.92915-0.40808
  -4  -5  40  130.45    6.42  49 0.34297-0.74996 0.28704-0.73460 0.92896-0.51272
  -4  -3  26  701.86    9.04  49 0.34231-0.68439 0.28214-0.60219 0.92996-0.66264
  -3  -7  52   37.12    6.09  48 0.34406-0.75153 0.29530-0.83834 0.92721-0.38468
  -3  -5  32    0.36    3.51  49 0.34295-0.68454 0.28686-0.70173 0.92899-0.59717
  -3   0   9   -0.52    0.46  50 0.34062-0.52253 0.26987-0.36775 0.93234-0.84261
  -3   3   3    1.26    0.93  48 0.34354-0.43073 0.29134-0.19846 0.92806-0.90168
  -2  -8  54   19.21    6.57  48 0.34429-0.71953 0.29701-0.87099 0.92683-0.36321
  -2  -7  41   33.22    5.36  49 0.34318-0.68493 0.28863-0.79848 0.92863-0.50120
  -2  -4  20   59.24    3.63  49 0.34248-0.58736 0.28339-0.60297 0.92970-0.72446
  -1  -9  56   46.66    8.01  49 0.34376-0.68595 0.29301-0.89785 0.92770-0.34222
  -1  -8  43   17.83    5.42  49 0.34356-0.65305 0.29150-0.83276 0.92802-0.47900
   0 -10  61   -0.29    8.06  49 0.34400-0.65466 0.29484-0.93072 0.92731-0.29045
   0  -9  45    0.50    5.20  49 0.34338-0.61896 0.29010-0.85956 0.92832-0.45942
   0  -7  28   30.56    4.31  49 0.34375-0.55623 0.29291-0.73843 0.92772-0.63659
   1 -10  50  152.31   10.10  49 0.34394-0.59007 0.29432-0.89877 0.92742-0.40450
   1  -8  30  246.73    8.53  49 0.34380-0.52445 0.29330-0.77026 0.92764-0.61478
   1  -7  23  175.13    6.62  49 0.34363-0.49168 0.29199-0.70518 0.92792-0.68847
   2 -11  55   10.86    8.19  49 0.34378-0.55777 0.29311-0.92834 0.92768-0.35286
   2 -10  42   10.89    6.37  49 0.34375-0.52471 0.29291-0.86430 0.92772-0.48887
   2  -9  32  250.39    9.24  49 0.34297-0.49152 0.28704-0.79503 0.92896-0.59437
   2  -8  25   44.83    4.84  49 0.34347-0.45943 0.29077-0.73474 0.92818-0.66774
   2  -4   6   26.57    2.19  48 0.34440-0.33261 0.29788-0.48875 0.92664-0.86497
   3 -11  47    7.32    7.21  49 0.34388-0.49348 0.29388-0.89712 0.92751-0.43600
   3 -10  37    1.95    5.37  48 0.34472-0.46137 0.30037-0.83921 0.92609-0.53912
   4 -12  52    0.74    8.26  49 0.34348-0.46026 0.29088-0.92191 0.92815-0.38458
   4 -10  32    0.44    5.13  49 0.34413-0.39745 0.29580-0.80451 0.92710-0.59146
   4  -8  18    8.48    3.65  49 0.34352-0.33234 0.29113-0.67135 0.92810-0.73908
   4  -4   2  527.55    6.66  48 0.34375-0.20542 0.29292-0.42007 0.92772-0.90619
   5 -12  47   10.23    7.98  48 0.34414-0.39794 0.29589-0.89724 0.92708-0.43489
   5 -11  37    7.05    4.58  48 0.34486-0.36614 0.30142-0.83914 0.92586-0.53783
   5  -8  16    5.69    3.39  48 0.34443-0.26986 0.29809-0.64721 0.92660-0.75780
   6 -12  42    4.61    7.52  48 0.34405-0.33420 0.29517-0.86479 0.92724-0.48650
   6 -11  32   -0.63    5.53  49 0.34361-0.30127 0.29180-0.79666 0.92796-0.59150
   6 -10  25    4.36    4.85  49 0.34384-0.26973 0.29358-0.73682 0.92758-0.66415
   6  -8  14  292.21    8.12  48 0.34453-0.20624 0.29889-0.61465 0.92642-0.77822
   6  -2  -4  133.32    2.07  49 0.34181-0.01585 0.27846-0.21737 0.93069-0.96951
   7 -12  37   29.83    6.96  49 0.34310-0.26936 0.28796-0.82404 0.92877-0.53950
   7 -11  30   21.51    6.05  48 0.34439-0.23881 0.29781-0.77162 0.92666-0.61063
   7 -10  23   15.13    5.10  48 0.34425-0.20713 0.29676-0.70719 0.92689-0.68432
   7  -8  12 1312.40   15.90  49 0.34342-0.14255 0.29041-0.57407 0.92825-0.79985
   7  -7   8  770.32   11.21  49 0.34335-0.11115 0.28986-0.51072 0.92837-0.84189
   8 -13  45   44.27    9.31  49 0.34379-0.23984 0.29324-0.86136 0.92765-0.45503
   8 -12  35    6.64    6.84  49 0.34373-0.20730 0.29278-0.79742 0.92775-0.55902
   8 -11  28   -0.24    5.25  49 0.34422-0.17563 0.29647-0.74059 0.92695-0.63095
   8 -10  21   13.73    5.02  48 0.34376-0.14368 0.29298-0.67165 0.92771-0.70479
   9 -13  43   46.16    9.50  48 0.34443-0.17715 0.29815-0.83377 0.92658-0.47510
   9 -12  33   22.99    7.24  49 0.34372-0.14448 0.29268-0.76548 0.92777-0.57929
   9 -11  26  257.77   10.54  48 0.34388-0.11236 0.29389-0.70322 0.92751-0.65292
   9  -9  15   -0.90    3.92  49 0.34376-0.04952 0.29298-0.57707 0.92771-0.76685
   9  -8  11  208.69    7.04  48 0.34417-0.01841 0.29613-0.51703 0.92703-0.80821
   9  -7   7  176.48    6.22  49 0.34290 0.01393 0.28649-0.44453 0.92907-0.85185
  10 -13  41    2.52    8.29  49 0.34411-0.11391 0.29563-0.80185 0.92714-0.49468
  10 -12  31    1.13    5.96  49 0.34333-0.08200 0.28974-0.72861 0.92840-0.60010
  10 -10  20   23.95    5.44  48 0.34461-0.01924 0.29952-0.61445 0.92628-0.71353
  11 -13  39   10.60    8.40  49 0.34367-0.05138 0.29231-0.76482 0.92785-0.51618
  11 -12  32   45.51    7.53  48 0.34468-0.02068 0.30005-0.70961 0.92616-0.58735
  11 -11  25    0.68    5.59  49 0.34396 0.01197 0.29447-0.64180 0.92739-0.66158
  12 -13  40   20.27    8.22  48 0.34475 0.00973 0.30061-0.74204 0.92604-0.50369
  13 -12  31   35.86    8.55  49 0.34277 0.10516 0.28551-0.63257 0.92927-0.60051
  -3  -7  49   49.26    6.18  50 0.34078-0.74717 0.27455-0.81706 0.93118-0.41998
  -3  -6  39    0.54    3.81  50 0.34093-0.71456 0.27564-0.75387 0.93097-0.52545
  -3   4   2  375.40    5.42  49 0.34201-0.39652 0.28359-0.12756 0.92939-0.91388
  -2  -8  51   52.56    7.07  50 0.34123-0.71578 0.27778-0.85243 0.93055-0.39807
  -2  -1   8   31.75    1.29  50 0.33933-0.48797 0.26410-0.39276 0.93315-0.85403
  -1  -9  53    3.60    6.60  50 0.34100-0.68309 0.27614-0.88079 0.93088-0.37765
  -1  -7  33   21.74    4.44  49 0.34146-0.61924 0.27949-0.75812 0.93021-0.58673
  -1  -6  26  172.85    6.31  49 0.34149-0.58628 0.27971-0.69476 0.93017-0.66106
  -1  -4  15   10.91    2.21  50 0.34078-0.52055 0.27455-0.56133 0.93119-0.77730
  -1  -3  11   23.82    1.94  50 0.34094-0.48903 0.27566-0.49913 0.93097-0.81896
   0 -10  58   39.05    8.79  49 0.34175-0.65246 0.28166-0.91819 0.92978-0.32300
   0  -8  35   -0.35    4.15  50 0.34159-0.58817 0.28042-0.79255 0.93003-0.56448
   0  -6  21   -1.30    2.85  50 0.34141-0.52295 0.27910-0.66330 0.93029-0.71196
   0   4  -4  741.37    8.30  50 0.34137-0.20537 0.27885-0.02862 0.93034-0.97485
   1 -10  47    5.30    6.53  50 0.34105-0.58624 0.27647-0.88009 0.93081-0.43971
   1  -9  37    7.24    5.41  50 0.34125-0.55478 0.27794-0.81979 0.93052-0.54389
   1  -4   8  293.32    5.46  50 0.34084-0.39301 0.27495-0.49771 0.93111-0.84893
   1   3  -5  357.72    5.14  50 0.34153-0.17361 0.28001-0.06136 0.93011-0.98412
   2 -11  52  130.82   10.51  50 0.34124-0.55544 0.27785-0.91378 0.93054-0.38570
   2 -10  39    5.40    5.55  50 0.34022-0.52071 0.27044-0.84135 0.93197-0.52410
   2  -7  18   34.79    3.96  50 0.34094-0.42456 0.27566-0.65655 0.93097-0.74299
   3 -12  57    2.56    8.93  50 0.34080-0.52169 0.27467-0.93856 0.93116-0.33539
   3 -11  44   63.48    8.24  50 0.34098-0.48959 0.27596-0.87831 0.93091-0.47043
   3 -10  34  473.07   12.90  50 0.34079-0.45746 0.27457-0.81388 0.93118-0.57429
   3  -9  27    2.26    4.53  49 0.34177-0.42613 0.28179-0.75754 0.92975-0.64695
   3  -8  20   11.66    3.83  50 0.34079-0.39279 0.27457-0.68654 0.93118-0.72163
   4 -12  49   33.66    8.76  50 0.34056-0.45820 0.27290-0.90704 0.93150-0.41675
   4 -11  39    4.00    6.41  49 0.34150-0.42673 0.27981-0.85106 0.93015-0.52107
   4   1  -6 1633.27    7.80  51 0.33764-0.04359 0.25231-0.06554 0.93520-0.99746
   5 -12  44    6.00    7.64  49 0.34126-0.39477 0.27804-0.87940 0.93050-0.46910
   5 -11  34  154.64    9.19  50 0.34109-0.36261 0.27677-0.81504 0.93075-0.57324
   5 -10  27    6.23    3.78  49 0.34212-0.33115 0.28438-0.75902 0.92922-0.64508
   5  -9  20    8.98    4.18  50 0.34108-0.29831 0.27671-0.68875 0.93076-0.71979
   6  -9  18  854.23   14.30  49 0.34170-0.23494 0.28130-0.66048 0.92985-0.73960
   6  -5   2    1.99    1.91  50 0.34072-0.10818 0.27407-0.40107 0.93128-0.90790
   7 -13  47    1.14    7.94  50 0.34150-0.30070 0.27982-0.88318 0.93015-0.43570
   7  -9  16  837.73   14.02  49 0.34118-0.17155 0.27743-0.62452 0.93062-0.76093
   7  -4  -1   64.48    2.72  50 0.33927-0.01338 0.26372-0.29682 0.93321-0.94067
   8 -13  42   42.70    9.06  50 0.34093-0.23677 0.27561-0.84322 0.93098-0.48933
   8  -8  10   36.84    4.47  50 0.34002-0.07648 0.26903-0.52090 0.93224-0.82425
   8  -5   1  133.78    4.18  50 0.33958 0.01719 0.26590-0.33035 0.93282-0.91845
   9 -13  40  320.30   14.00  49 0.34132-0.17365 0.27848-0.81493 0.93042-0.50890
   9 -10  19   65.57    6.21  49 0.34154-0.07835 0.28005-0.62663 0.93010-0.72753
  10 -13  38  224.00   12.42  49 0.34116-0.11088 0.27731-0.78137 0.93065-0.53013
  10 -11  24  335.07   11.36  49 0.34164-0.04791 0.28082-0.65879 0.92995-0.67529
  11 -13  36  132.25   10.25  50 0.34026-0.04766 0.27076-0.74268 0.93191-0.55202
  11 -12  29   73.61    8.36  50 0.34062-0.01610 0.27332-0.68214 0.93142-0.62426
  11 -10  18   32.76    5.50  50 0.34061 0.04680 0.27331-0.55638 0.93142-0.73862
  11  -9  14   51.14    5.34  49 0.34102 0.07783 0.27630-0.49666 0.93084-0.77952
  12 -13  37   34.77    8.86  49 0.34151 0.01346 0.27987-0.72023 0.93014-0.53978
  12 -12  30    7.43    6.94  49 0.34153 0.04515 0.28002-0.65927 0.93011-0.61163
  12 -11  23    1.52    6.30  50 0.33999 0.07823 0.26879-0.58467 0.93228-0.68636
  12 -10  19    9.72    5.19  49 0.34139 0.10778 0.27900-0.53152 0.93031-0.72636
  12  -9  15    2.30    4.27  49 0.34147 0.13910 0.27955-0.46928 0.93020-0.76807
  12  -8  11    1.26    4.04  50 0.34015 0.17068 0.27000-0.39643 0.93205-0.81126
  13 -13  38    0.74    7.77  50 0.34156 0.07624 0.28020-0.69268 0.93007-0.52770
  13 -11  24    1.54    6.39  50 0.34004 0.14025 0.26921-0.55419 0.93220-0.67594
  13 -10  20   40.45    6.16  49 0.34120 0.16965 0.27760-0.49839 0.93059-0.71701
  14 -13  39   69.20   10.46  49 0.34188 0.13564 0.28260-0.66235 0.92959-0.51701
  14 -12  32    9.23    7.75  49 0.34172 0.16814 0.28140-0.59767 0.92983-0.59034
  -6  -1  28   27.75    2.13  52 0.33687-0.74432 0.24669-0.50357 0.93605-0.64803
  -5   4   9    7.14    1.44  51 0.33906-0.52191 0.26186-0.16961 0.93347-0.84587
  -4  -6  47   -1.29    4.38  51 0.33894-0.77738 0.26097-0.77119 0.93362-0.44405
  -2  -8  48   18.62    5.93  51 0.33857-0.71220 0.25842-0.83212 0.93408-0.43242
  -2  -7  38  460.60   11.18  51 0.33858-0.68022 0.25846-0.76851 0.93407-0.53707
  -2  -6  31    1.41    3.41  50 0.33988-0.64884 0.26765-0.71396 0.93241-0.61018
  -2   4   0   94.39    3.14  51 0.33920-0.33018 0.26284-0.07544 0.93329-0.93802
  -1  -9  50  147.53    9.39  51 0.33861-0.68043 0.25866-0.86361 0.93403-0.41004
  -1  -8  40    5.64    4.95  51 0.33912-0.64943 0.26225-0.80511 0.93340-0.51605
  -1   4  -2  397.34    6.02  51 0.33922-0.26654 0.26296-0.04407 0.93327-0.95823
   0 -10  55   -1.78    6.80  51 0.33946-0.65098 0.26467-0.90348 0.93296-0.35700
   0  -9  42   34.46    6.24  51 0.33914-0.61680 0.26238-0.83589 0.93337-0.49429
   1 -11  57   11.90    7.92  51 0.33830-0.61521 0.25649-0.92222 0.93441-0.33854
   1 -11  60   13.45    8.25  50 0.33968-0.61837 0.26627-0.93480 0.93266-0.30461
   1 -10  44    0.59    6.21  51 0.33833-0.58304 0.25671-0.86017 0.93437-0.47403
   1  -8  27   80.49    5.77  51 0.33852-0.51829 0.25806-0.73463 0.93414-0.65193
   1  -6  16  122.50    5.06  50 0.33935-0.45505 0.26392-0.61397 0.93309-0.76747
   1   2  -4   34.74    1.52  51 0.33820-0.20133 0.25584-0.09990 0.93452-0.97909
   2 -11  49   99.74    9.69  51 0.33907-0.55296 0.26194-0.89781 0.93345-0.41904
   2  -9  29   75.83    6.14  51 0.33810-0.48588 0.25513-0.76300 0.93465-0.63114
   3 -12  54   19.60    8.94  51 0.33883-0.51981 0.26025-0.92550 0.93375-0.36818
   3 -11  41    0.25    5.95  51 0.33856-0.48609 0.25835-0.85830 0.93409-0.50448
   3   3  -6  159.57    3.86  51 0.33898-0.04606 0.26131 0.01954 0.93356-0.99785
   4 -12  46   11.69    8.01  51 0.33823-0.45520 0.25601-0.88962 0.93449-0.45193
   4 -11  36  489.12   13.95  51 0.33865-0.42340 0.25894-0.82905 0.93399-0.55478
   4 -10  29   86.51    6.83  50 0.34008-0.39227 0.26912-0.77585 0.93213-0.62686
   4  -2  -3   97.22    1.90  51 0.33824-0.13737 0.25613-0.25747 0.93447-0.96489
   5 -12  41    4.87    7.37  51 0.33878-0.39164 0.25985-0.86052 0.93382-0.50298
   5  -4   0  194.61    4.08  51 0.33870-0.13763 0.25931-0.35478 0.93392-0.93194
   5   2  -6   55.42    2.41  52 0.33681 0.05048 0.24630 0.03447 0.93611-0.99881
   6 -13  49    8.19    8.61  50 0.34005-0.36173 0.26886-0.90072 0.93218-0.41747
   6 -11  29  101.11    7.75  50 0.33913-0.29624 0.26232-0.76823 0.93338-0.62805
   6 -10  22  245.84    9.21  51 0.33884-0.26395 0.26027-0.70248 0.93375-0.70083
   7 -13  44    9.41    8.43  50 0.33956-0.29799 0.26537-0.86646 0.93283-0.46966
   7 -12  34   24.17    7.41  50 0.33932-0.26561 0.26370-0.80057 0.93313-0.57449
   7 -11  27  130.97    7.39  50 0.34012-0.23354 0.26939-0.74253 0.93208-0.64674
   7 -10  20  699.70   13.98  51 0.33898-0.20078 0.26125-0.67112 0.93357-0.72127
   7   0  -5    0.41    0.80  53 0.33317 0.11707 0.22225-0.00400 0.93965-0.99038
   8 -13  39   12.97    7.54  51 0.33824-0.23327 0.25609-0.82421 0.93448-0.52295
   8 -12  32   37.82    6.90  50 0.33988-0.20292 0.26769-0.77251 0.93240-0.59458
   8 -11  25   13.94    5.51  50 0.34008-0.17055 0.26912-0.71047 0.93213-0.66687
   8 -10  18  705.45   13.89  51 0.33804-0.13724 0.25474-0.63282 0.93471-0.74277
   8  -9  14  428.48   10.28  50 0.33974-0.10711 0.26670-0.58169 0.93258-0.78213
   8  -7   6    3.77    2.85  50 0.33875-0.04405 0.25963-0.44878 0.93386-0.86660
   9 -13  37    1.55    7.86  51 0.33878-0.17093 0.25989-0.79522 0.93382-0.54271
   9 -12  30   32.63    7.24  50 0.33975-0.13974 0.26672-0.73948 0.93258-0.61464
   9 -11  23   99.21    7.74  50 0.33906-0.10738 0.26186-0.67145 0.93347-0.68897
  10 -13  35    0.48    7.72  51 0.33860-0.10829 0.25859-0.76113 0.93405-0.56325
  10 -12  28   25.28    6.96  51 0.33869-0.07607 0.25926-0.69951 0.93393-0.63720
  10 -10  17   -1.44    4.63  51 0.33887-0.01342 0.26047-0.57569 0.93371-0.75065
  10  -9  13    9.80    4.16  50 0.33943 0.01718 0.26449-0.51665 0.93299-0.79207
  10  -8   9   58.73    4.61  51 0.33843 0.04966 0.25740-0.44651 0.93425-0.83498
  11 -11  22   15.36    5.91  50 0.33908 0.01707 0.26201-0.60873 0.93344-0.69790
  11  -8  10    1.34    3.49  50 0.33965 0.11069 0.26605-0.42424 0.93270-0.82290
  12 -13  34    5.73    8.06  51 0.33857 0.01624 0.25838-0.69908 0.93408-0.57321
  12 -12  27    0.75    7.17  51 0.33785 0.04911 0.25337-0.63206 0.93495-0.64674
  13 -13  35    1.43    8.54  51 0.33900 0.07810 0.26142-0.67179 0.93355-0.56221
  13 -12  28    6.83    7.09  51 0.33835 0.11019 0.25689-0.60407 0.93434-0.63585
  14 -13  36   14.14    8.98  50 0.33897 0.13965 0.26122-0.64017 0.93358-0.55183
  -5  -4  38   64.98    4.33  52 0.33684-0.77618 0.24672-0.66292 0.93590-0.54115
  -5  -3  31    8.08    2.86  52 0.33588-0.74212 0.24025-0.59190 0.93693-0.61663
  -4  -5  37   17.05    3.76  52 0.33682-0.74336 0.24655-0.69431 0.93593-0.55167
  -3  -7  46   54.94    6.10  51 0.33713-0.74414 0.24867-0.79196 0.93559-0.45504
  -3  -6  36  284.65    8.76  52 0.33573-0.70975 0.23925-0.71830 0.93708-0.56180
  -3  -5  29   25.12    3.93  52 0.33542-0.67736 0.23713-0.65279 0.93740-0.63641
  -2  -9  58    5.04    7.76  52 0.33595-0.74020 0.24067-0.87422 0.93686-0.33146
  -2   2   2  155.24    2.37  51 0.33715-0.39084 0.24881-0.18762 0.93556-0.91948
  -2   3   1  171.47    3.28  52 0.33686-0.35926 0.24683-0.12238 0.93589-0.93033
  -1 -10  63   12.58    8.90  52 0.33658-0.71127 0.24495-0.91302 0.93619-0.27725
  -1  -9  47    0.82    6.55  52 0.33550-0.67704 0.23768-0.84242 0.93732-0.44585
  -1  -7  30  246.17    8.09  52 0.33656-0.61307 0.24479-0.72254 0.93621-0.62319
  -1  -2   7 1834.44    9.95  52 0.33580-0.45192 0.23971-0.39954 0.93701-0.86709
   0 -10  52  407.48   13.80  51 0.33743-0.64783 0.25078-0.88843 0.93524-0.38917
   0  -9  39   -0.50    4.90  52 0.33617-0.61111 0.24219-0.81179 0.93663-0.52915
   0  -8  32    5.79    4.14  51 0.33753-0.58247 0.25146-0.76136 0.93512-0.60076
   0  -7  25    0.41    3.42  52 0.33708-0.55069 0.24838-0.69622 0.93563-0.67478
   0   3  -3    1.26    1.21  52 0.33676-0.23290 0.24617-0.06073 0.93599-0.97011
   1 -11  54   63.91    9.49  52 0.33603-0.61433 0.24126-0.90834 0.93677-0.36997
   1  -9  34  239.03    9.29  51 0.33754-0.55006 0.25152-0.79265 0.93511-0.57884
   1  -7  20  712.85   11.83  52 0.33662-0.48424 0.24524-0.65847 0.93614-0.72737
   2 -11  46   40.40    8.14  52 0.33657-0.54923 0.24485-0.87952 0.93620-0.45384
   2 -10  36  470.61   13.25  52 0.33662-0.51717 0.24524-0.81690 0.93614-0.55841
   2  -8  22   73.74    5.34  51 0.33724-0.45301 0.24941-0.69428 0.93546-0.70540
   2  -3   2 1496.43    9.75  51 0.33778-0.29416 0.25315-0.38075 0.93484-0.91479
   3 -12  51   15.92    8.65  52 0.33661-0.51747 0.24514-0.91084 0.93616-0.40142
   3 -10  31   69.21    6.88  52 0.33674-0.45262 0.24601-0.78527 0.93602-0.61092
   3  -9  24  176.42    7.67  52 0.33678-0.42052 0.24629-0.72205 0.93597-0.68443
   3  -3   0  447.04    5.23  52 0.33623-0.22960 0.24261-0.33841 0.93656-0.93655
   4  -8  15    3.38    3.41  52 0.33651-0.32478 0.24448-0.62432 0.93626-0.77759
   4  -7  11    4.96    2.17  51 0.33786-0.29444 0.25368-0.57049 0.93475-0.81809
   5 -12  38   34.33    7.39  52 0.33569-0.38873 0.23898-0.84021 0.93712-0.53644
   5 -11  31   40.09    6.35  51 0.33749-0.35821 0.25116-0.78909 0.93517-0.60852
   5 -10  24   10.65    4.81  51 0.33762-0.32616 0.25208-0.72666 0.93502-0.68167
   5  -8  13   29.23    4.00  51 0.33731-0.26168 0.24995-0.59783 0.93537-0.79718
   5  -7   9    0.62    1.97  51 0.33789-0.23119 0.25395-0.53885 0.93470-0.83828
   6 -13  46    1.66    7.76  52 0.33722-0.35940 0.24929-0.88492 0.93549-0.45098
   6  -9  15   13.10    4.09  52 0.33586-0.22888 0.24011-0.61885 0.93695-0.77658
   6  -8  11    8.80    3.49  51 0.33677-0.19857 0.24626-0.56276 0.93598-0.81797
   6  -7   7    0.90    2.86  52 0.33633-0.16655 0.24322-0.49631 0.93646-0.86028
   6  -3  -3   52.66    2.02  52 0.33432-0.03962 0.22988-0.23170 0.93847-0.96749
   7 -13  41    4.19    8.06  51 0.33706-0.29503 0.24823-0.84822 0.93566-0.50368
   7 -12  31   38.42    6.82  52 0.33574-0.26108 0.23928-0.77592 0.93708-0.60938
   7 -11  24   16.03    5.36  52 0.33570-0.22939 0.23901-0.71253 0.93712-0.68230
   8 -12  29  121.60    8.94  52 0.33631-0.19851 0.24311-0.74720 0.93648-0.62907
   8   0  -4  173.99    2.61  55 0.32730 0.18398 0.18615 0.06196 0.94361-0.98259
   9 -12  27   53.60    7.12  52 0.33575-0.13548 0.23936-0.71185 0.93706-0.65076
   9 -10  16    3.91    4.52  52 0.33585-0.07248 0.24003-0.58736 0.93696-0.76478
   9  -9  12  259.71    8.31  51 0.33659-0.04156 0.24500-0.52833 0.93618-0.80632
   9  -8   8   60.51    4.90  52 0.33547-0.00939 0.23750-0.45818 0.93735-0.84937
  10 -11  21   12.20    5.62  51 0.33697-0.04277 0.24762-0.62629 0.93576-0.71099
  11 -13  33   73.10    9.34  51 0.33698-0.04390 0.24765-0.72017 0.93575-0.58620
  11 -12  26   58.35    7.86  51 0.33657-0.01156 0.24490-0.65390 0.93620-0.65971
  11  -7   6   90.70    5.02  52 0.33558 0.14485 0.23823-0.33405 0.93724-0.86921
  12 -10  16    0.27    5.47  52 0.33541 0.11436 0.23710-0.48990 0.93741-0.76410
  13 -10  17    0.80    5.60  52 0.33525 0.17588 0.23600-0.45761 0.93757-0.75403
  14 -13  33    6.72    8.84  52 0.33487 0.14549 0.23350-0.61493 0.93794-0.58706
  -8   5  23   19.68    2.25  53 0.33338-0.67771 0.22430-0.16309 0.93907-0.70596
  -6  -2  32  289.86    5.75  54 0.33163-0.77129 0.21315-0.53336 0.94052-0.60986
  -6   4  14   11.58    1.69  53 0.33312-0.58012 0.22258-0.16120 0.93930-0.79995
  -6   5  13   12.29    2.23  53 0.33321-0.54813 0.22321-0.09834 0.93922-0.81094
  -4  -6  44   12.67    4.42  53 0.33428-0.77338 0.23015-0.74107 0.93825-0.47939
  -3  -7  43    8.35    5.61  53 0.33320-0.73912 0.22314-0.76486 0.93923-0.49040
  -2  -9  55   15.07    7.66  53 0.33277-0.73919 0.22036-0.85695 0.93960-0.36440
  -2  -8  45   23.06    5.83  52 0.33478-0.70953 0.23345-0.80777 0.93777-0.46699
  -2  -7  35  142.38    6.90  53 0.33349-0.67475 0.22500-0.73481 0.93897-0.57336
  -2  -6  28    1.75    3.28  53 0.33326-0.64230 0.22354-0.67000 0.93917-0.64784
  -1 -10  60   14.93    8.34  52 0.33469-0.70893 0.23282-0.90047 0.93786-0.31018
  -1  -8  37    6.58    4.57  52 0.33493-0.64479 0.23441-0.77690 0.93763-0.55079
  -1  -6  23  186.16    6.35  53 0.33446-0.57885 0.23130-0.64596 0.93808-0.69983
  -1   3  -1  164.93    3.26  52 0.33549-0.29426 0.23813-0.08222 0.93707-0.95230
   0 -11  62   11.22    8.96  53 0.33340-0.67505 0.22443-0.92268 0.93905-0.29021
   0 -10  49    0.08    6.92  53 0.33457-0.64492 0.23207-0.86968 0.93797-0.42436
   0  -6  18 1120.48   13.51  53 0.33391-0.51357 0.22774-0.60953 0.93859-0.75143
   0  -4  10 2093.77   14.39  52 0.33537-0.45115 0.23733-0.49208 0.93719-0.83467
   1 -11  51   11.73    8.04  53 0.33346-0.61067 0.22479-0.89190 0.93900-0.40465
   1 -10  41   33.71    6.87  52 0.33481-0.58018 0.23365-0.83829 0.93774-0.50730
   1  -9  31   95.21    6.67  53 0.33306-0.54492 0.22225-0.76233 0.93935-0.61421
   1   1  -3   27.58    0.92  53 0.33423-0.22870 0.22984-0.13699 0.93830-0.97231
   2 -12  56    0.22    9.09  53 0.33393-0.57831 0.22783-0.92411 0.93858-0.35197
   2 -11  43    1.31    6.89  53 0.33346-0.54593 0.22479-0.85947 0.93900-0.48794
   2  -7  15   33.09    3.69  53 0.33328-0.41637 0.22367-0.60393 0.93915-0.78230
   3 -12  48   98.15   10.18  53 0.33408-0.51556 0.22883-0.89500 0.93844-0.43359
   3 -11  38  340.84   12.59  52 0.33465-0.48339 0.23256-0.83585 0.93790-0.53861
   3  -8  17    7.66    3.64  53 0.33416-0.38610 0.22937-0.64164 0.93836-0.75938
   3  -5   5    6.13    2.12  53 0.33427-0.29097 0.23006-0.45306 0.93826-0.88560
   4 -12  43    5.82    5.38  52 0.33541-0.45208 0.23759-0.87118 0.93715-0.48532
   4 -11  33   -2.59    5.64  53 0.33442-0.41928 0.23107-0.80287 0.93812-0.59095
   4 -10  26  202.39    8.22  52 0.33541-0.38741 0.23759-0.74430 0.93715-0.66311
   4  -5   3   10.36    2.14  53 0.33368-0.22670 0.22624-0.41653 0.93880-0.90634
   5 -13  48   51.44    9.86  52 0.33475-0.42055 0.23321-0.89854 0.93781-0.43228
   5  -9  17   41.89    4.74  52 0.33507-0.29154 0.23532-0.64700 0.93750-0.75772
   6 -13  43   12.15    8.35  52 0.33510-0.35632 0.23552-0.86726 0.93746-0.48469
   6 -12  33   -0.36    6.39  53 0.33422-0.32341 0.22973-0.79912 0.93831-0.58998
   6 -11  26   14.95    5.72  52 0.33478-0.29191 0.23343-0.73976 0.93777-0.66244
   6 -10  19   88.28    6.40  53 0.33322-0.25787 0.22325-0.66524 0.93921-0.73767
   6   2  -5    4.92    1.79  54 0.33204 0.11760 0.21570 0.09657 0.94020-0.99266
   7 -13  38    0.92    7.52  53 0.33404-0.29184 0.22858-0.82833 0.93847-0.53733
   7 -10  17   77.07    6.09  53 0.33310-0.19511 0.22250-0.63285 0.93931-0.75777
   7  -9  13   40.42    4.84  52 0.33457-0.16486 0.23203-0.57969 0.93798-0.79854
   7  -8   9   41.90    4.42  52 0.33481-0.13344 0.23363-0.51763 0.93775-0.84021
   7  -5   0 1708.21   12.92  53 0.33292-0.03808 0.22134-0.31719 0.93947-0.93621
   8 -13  36  101.24    9.43  52 0.33506-0.22962 0.23525-0.80344 0.93751-0.55664
   8 -11  22  222.92    9.37  52 0.33522-0.16593 0.23632-0.67791 0.93734-0.70355
   9 -14  41   52.34    9.75  53 0.33337-0.19723 0.22426-0.82350 0.93907-0.50576
   9 -13  34  273.48   12.42  52 0.33531-0.16701 0.23694-0.77290 0.93725-0.57738
   9 -11  20  168.86    8.65  53 0.33399-0.10210 0.22827-0.63756 0.93852-0.72499
  10 -14  39    2.02    8.30  53 0.33375-0.13505 0.22669-0.79235 0.93874-0.52598
  10 -13  32  102.93    9.77  52 0.33459-0.10389 0.23220-0.73663 0.93795-0.59934
  10 -12  25    1.04    6.22  53 0.33419-0.07162 0.22953-0.67147 0.93834-0.67160
  10  -7   5   75.21    4.29  52 0.33422 0.08465 0.22976-0.35687 0.93831-0.88135
  11 -13  30   24.98    7.42  53 0.33325-0.04032 0.22348-0.69538 0.93918-0.62106
  11 -11  19    2.01    5.39  53 0.33379 0.02230 0.22696-0.57365 0.93870-0.73404
  11 -10  15   18.22    4.91  52 0.33430 0.05346 0.23029-0.51407 0.93823-0.77636
  11  -9  11    6.30    4.62  53 0.33366 0.08495 0.22611-0.44713 0.93882-0.81797
  12 -13  31   42.38    8.67  52 0.33473 0.02101 0.23311-0.67380 0.93782-0.60892
  12 -12  24   11.01    7.10  53 0.33299 0.05421 0.22177-0.60133 0.93941-0.68266
  12 -11  20    3.34    5.55  52 0.33469 0.08387 0.23284-0.54915 0.93786-0.72305
  12  -9  12   60.12    5.32  52 0.33409 0.14626 0.22893-0.41870 0.93842-0.80769
  13 -12  25   19.44    7.15  53 0.33379 0.11473 0.22694-0.57437 0.93870-0.67129
  13 -11  21   27.63    6.35  52 0.33499 0.14473 0.23482-0.51924 0.93757-0.71306
  -7   5  18   30.10    2.55  54 0.33093-0.61074 0.20839-0.11527 0.94146-0.76060
  -4  -5  34  102.89    5.61  54 0.32990-0.73678 0.20202-0.64978 0.94219-0.58993
  -4  -3  23   23.13    2.73  54 0.32993-0.67193 0.20220-0.52215 0.94217-0.70638
  -4  -2  19   16.81    1.95  54 0.33083-0.64094 0.20777-0.46424 0.94153-0.74737
  -3  -8  53   53.22    7.42  54 0.33192-0.77123 0.21459-0.82074 0.94071-0.38686
  -3  -3  18  137.53    3.93  54 0.33205-0.60919 0.21544-0.50314 0.94061-0.75689
  -3  -2  14  216.49    4.01  54 0.32965-0.57460 0.20047-0.42446 0.94235-0.80108
  -2  -8  42   12.65    5.43  54 0.33122-0.70420 0.21020-0.78261 0.94125-0.50321
  -2  -4  17  174.62    4.83  54 0.33110-0.57518 0.20947-0.52834 0.94133-0.76693
  -1 -10  57   12.22    7.94  53 0.33249-0.70687 0.21821-0.88645 0.94026-0.34426
  -1  -9  44    5.09    5.80  53 0.33205-0.67325 0.21545-0.81983 0.94061-0.48127
  -1  -8  34  210.06    8.77  54 0.33022-0.63966 0.20399-0.74600 0.94197-0.58696
  -1   1   1    0.32    0.28  54 0.33156-0.35397 0.21233-0.18261 0.94099-0.93449
   0 -11  59    0.48    8.56  54 0.33164-0.67266 0.21286-0.91047 0.94093-0.32420
   0 -10  46    8.54    6.56  54 0.33180-0.64110 0.21387-0.84993 0.94080-0.45997
   0  -9  36    8.78    5.33  54 0.33153-0.60769 0.21215-0.78386 0.94101-0.56505
   0  -8  29   -1.34    4.08  54 0.33210-0.57727 0.21573-0.72601 0.94057-0.63821
   0  -7  22  679.93   11.72  54 0.33065-0.54244 0.20667-0.65200 0.94166-0.71280
   0   2  -2  159.76    2.71  54 0.33226-0.25879 0.21677-0.09242 0.94044-0.96465
   1 -11  48   80.00    8.71  54 0.33085-0.60838 0.20793-0.87531 0.94152-0.43736
   1 -10  38   38.99    6.64  54 0.33136-0.57554 0.21110-0.81441 0.94114-0.54290
   1  -8  24   42.83    4.86  53 0.33252-0.51275 0.21840-0.69547 0.94023-0.68956
   2 -12  53   23.16    9.13  54 0.33158-0.57636 0.21246-0.90993 0.94098-0.38599
   2 -10  33    9.34    5.64  53 0.33221-0.51308 0.21643-0.78950 0.94048-0.59462
   2  -9  26    4.14    3.14  53 0.33306-0.48070 0.22188-0.72932 0.93978-0.66748
   2  -8  19   64.96    4.92  54 0.33082-0.44612 0.20771-0.65171 0.94154-0.74259
   2  -5   7    1.70    1.53  53 0.33306-0.35328 0.22188-0.47623 0.93978-0.86699
   3 -12  45    8.69    7.92  54 0.33138-0.51182 0.21124-0.87672 0.94112-0.46931
   3 -11  35   12.75    6.54  54 0.33112-0.47913 0.20960-0.81171 0.94132-0.57407
   3 -10  28   79.89    6.84  53 0.33209-0.44814 0.21566-0.75511 0.94058-0.64696
   3  -9  21   18.73    4.52  54 0.33101-0.41423 0.20892-0.68444 0.94140-0.72110
   3   2  -5    5.07    1.36  55 0.32956-0.06737 0.19990 0.01837 0.94242-0.99603
   4 -13  50   75.06   10.70  54 0.33124-0.48118 0.21034-0.90704 0.94123-0.41555
   4 -12  40    9.37    7.62  53 0.33218-0.44908 0.21626-0.85120 0.94050-0.52013
   4   0  -5    0.09    0.49  58 0.32045-0.05916 0.14705-0.02382 0.94656-0.99813
   4   3  -5    1.70    1.66  54 0.33149 0.02510 0.21188 0.10113 0.94105-0.99492
   5 -13  45   11.16    8.70  53 0.33211-0.41733 0.21579-0.88115 0.94056-0.46795
   5 -12  35   22.77    7.26  53 0.33197-0.38540 0.21490-0.81685 0.94067-0.57241
   5 -10  21    2.69    4.76  53 0.33231-0.32075 0.21711-0.69153 0.94040-0.71852
   6 -13  40   83.63    9.78  53 0.33208-0.35461 0.21566-0.84807 0.94058-0.51984
   7 -13  35   14.45    7.25  54 0.33071-0.28835 0.20700-0.80665 0.94162-0.57219
   7 -12  28   85.08    8.10  54 0.33160-0.25695 0.21260-0.74921 0.94096-0.64476
   7  -7   5   -3.78    2.77  54 0.33175-0.09789 0.21355-0.43748 0.94084-0.88626
   8 -13  33   20.45    7.69  54 0.33160-0.22621 0.21258-0.78066 0.94096-0.59192
   8 -12  26  111.08    8.58  53 0.33184-0.19448 0.21408-0.71882 0.94078-0.66526
   8 -10  15    4.62    4.55  54 0.33164-0.13086 0.21287-0.59238 0.94093-0.77993
   8  -9  11  216.49    7.70  53 0.33239-0.09990 0.21759-0.53293 0.94034-0.82150
   8  -8   7   -1.37    3.13  54 0.33138-0.06799 0.21124-0.46353 0.94112-0.86347
   9 -12  24   26.69    6.79  54 0.33112-0.13089 0.20956-0.68205 0.94132-0.68672
  10 -13  29    3.73    6.77  54 0.33079-0.09993 0.20752-0.71226 0.94156-0.63326
  10 -11  18   39.05    6.09  54 0.33153-0.03719 0.21216-0.59008 0.94101-0.74769
  10 -10  14   35.50    5.23  53 0.33228-0.00674 0.21691-0.53196 0.94042-0.78960
  10  -9  10    3.43    3.83  53 0.33166 0.02523 0.21298-0.46558 0.94091-0.83114
  11 -14  37    0.31    8.97  54 0.33225-0.07042 0.21669-0.75489 0.94045-0.54838
  11 -12  23   -1.36    6.10  54 0.33179-0.00693 0.21380-0.62389 0.94081-0.69478
  12 -14  35   14.57    8.83  54 0.33112-0.00767 0.20959-0.71354 0.94132-0.56985
  12 -13  28    8.68    8.10  54 0.33044 0.02509 0.20537-0.64782 0.94181-0.64354
  12  -8   8    1.74    3.87  54 0.32992 0.18203 0.20212-0.32978 0.94217-0.85326
  13 -13  29    0.23    7.62  54 0.33158 0.08545 0.21248-0.62245 0.94097-0.63184
  -5  -5  42    4.73    3.80  55 0.32905-0.80005 0.19684-0.67532 0.94270-0.50566
  -5  -4  35   75.96    4.38  55 0.32932-0.76826 0.19849-0.61384 0.94253-0.57979
  -5  -2  24   54.89    2.82  56 0.32640-0.70092 0.18094-0.46859 0.94421-0.69797
  -4  -6  41   67.00    5.45  55 0.32928-0.76812 0.19822-0.70898 0.94256-0.51560
  -4   4   7    0.28    1.35  55 0.32895-0.44884 0.19619-0.07244 0.94277-0.87589
  -3  -8  50    0.70    5.83  55 0.32903-0.76647 0.19668-0.80034 0.94272-0.42118
  -3  -7  40  554.39   12.29  55 0.32857-0.73468 0.19391-0.73549 0.94300-0.52535
  -3  -6  33   31.95    4.28  55 0.32935-0.70343 0.19866-0.67750 0.94251-0.59999
  -2  -9  52  136.35    9.36  54 0.32984-0.73699 0.20167-0.83922 0.94219-0.39785
  -2  -3  13   57.31    2.63  55 0.32953-0.54211 0.19977-0.45542 0.94240-0.81089
  -1 -10  54   64.83    8.92  54 0.32994-0.70500 0.20225-0.87076 0.94213-0.37658
  -1  -9  41   35.15    6.06  55 0.32818-0.66973 0.19152-0.79609 0.94324-0.51395
  -1  -7  27   93.35    5.62  54 0.32995-0.60686 0.20233-0.68067 0.94212-0.66181
   0 -11  56  166.93   11.94  55 0.32917-0.67185 0.19757-0.89706 0.94263-0.35477
   0 -10  43    0.69    6.30  54 0.32917-0.63538 0.19756-0.82894 0.94263-0.49411
   0  -3   6 6397.93   21.48  54 0.32994-0.41409 0.20229-0.39385 0.94212-0.88260
   1  -7  17    1.22    3.11  55 0.32873-0.47650 0.19487-0.60789 0.94291-0.76601
   1  -5   9    7.56    2.36  55 0.32926-0.41352 0.19808-0.48489 0.94258-0.84990
   2 -12  50   96.32   10.43  55 0.32904-0.57387 0.19677-0.89465 0.94271-0.41833
   2 -11  40    1.62    5.98  54 0.33024-0.54214 0.20411-0.83792 0.94192-0.52335
   2   3  -4   41.22    2.24  55 0.32833-0.09749 0.19243 0.05737 0.94315-0.98787
   3 -12  42    2.58    6.93  55 0.32870-0.50775 0.19469-0.85731 0.94292-0.50302
   4 -13  47   49.02    9.65  55 0.32867-0.47762 0.19449-0.89076 0.94294-0.44927
   4 -12  37   54.79    8.09  55 0.32899-0.44492 0.19643-0.82950 0.94275-0.55401
   4 -11  30   81.86    6.45  54 0.33053-0.41476 0.20593-0.77617 0.94172-0.62658
   4 -10  23  189.71    8.42  54 0.33015-0.38223 0.20358-0.71066 0.94198-0.69993
   4  -8  12   -0.64    3.21  55 0.32879-0.31682 0.19524-0.57383 0.94287-0.81589
   4  -7   8   54.37    3.92  55 0.32798-0.28422 0.19032-0.50711 0.94336-0.85907
   4  -3  -2  415.89    4.86  54 0.32932-0.15967 0.19848-0.26311 0.94253-0.96313
   5 -13  42    3.87    8.27  55 0.32915-0.41424 0.19745-0.86294 0.94264-0.50144
   5 -12  32  214.88   10.39  55 0.32819-0.38099 0.19159-0.79273 0.94323-0.60611
   5  -9  14   41.12    4.60  55 0.32815-0.28446 0.19135-0.60270 0.94326-0.79530
   5  -8  10   70.03    4.79  55 0.32901-0.25350 0.19656-0.54441 0.94273-0.83634
   5  -5   1   -0.49    1.71  55 0.32973-0.15970 0.20096-0.36069 0.94227-0.93092
   6 -13  37   16.63    8.07  55 0.32887-0.34978 0.19570-0.82752 0.94282-0.55330
   6 -12  30   55.05    7.11  54 0.33020-0.31936 0.20389-0.77339 0.94195-0.62610
   6 -11  23  113.24    7.69  54 0.32991-0.28688 0.20209-0.70816 0.94215-0.69897
   6  -9  12  220.64    7.63  55 0.32819-0.22141 0.19163-0.57069 0.94323-0.81558
   6  -4  -2 1032.88    8.76  54 0.32886-0.06519 0.19568-0.26050 0.94282-0.96152
   7 -11  21   69.40    6.58  54 0.33052-0.22417 0.20583-0.67937 0.94173-0.71893
   8 -14  40   11.58    9.20  54 0.32970-0.25623 0.20081-0.83151 0.94229-0.52098
   8 -11  19    4.26    5.23  55 0.32945-0.16033 0.19928-0.64304 0.94245-0.74043
   9 -14  38  255.07   13.14  54 0.33034-0.19387 0.20476-0.80455 0.94185-0.54003
   9 -11  17    3.56    4.90  55 0.32828-0.09681 0.19216-0.60185 0.94318-0.76081
   9 -10  13   11.27    4.69  54 0.32912-0.06595 0.19723-0.54446 0.94266-0.80224
   9  -9   9    2.77    3.78  55 0.32870-0.03451 0.19467-0.47833 0.94293-0.84401
  10 -14  36  268.05   13.28  54 0.33018-0.13116 0.20375-0.77113 0.94196-0.56213
  10 -12  22   84.06    7.92  54 0.32932-0.06701 0.19843-0.63958 0.94254-0.70885
  10  -8   6   96.50    5.49  55 0.32855 0.05893 0.19380-0.38373 0.94301-0.87549
  10  -5   0   52.12    3.08  55 0.32694 0.15300 0.18412-0.18769 0.94393-0.93933
  10  -4  -1  120.67    3.20  55 0.32752 0.18383 0.18762-0.12846 0.94361-0.94904
  11 -14  34  102.23   10.68  54 0.32919-0.06799 0.19769-0.73316 0.94262-0.58366
  11 -13  27   78.23    8.92  55 0.32906-0.03550 0.19685-0.66935 0.94270-0.65543
  11  -8   7   18.84    3.74  54 0.32985 0.11939 0.20170-0.36085 0.94219-0.86475
  12 -12  21   -1.23    6.67  55 0.32783 0.05924 0.18945-0.56895 0.94344-0.71835
  12 -11  17  151.77    8.38  54 0.32892 0.08904 0.19603-0.51129 0.94279-0.75998
  12 -10  13   87.14    6.81  55 0.32810 0.12064 0.19109-0.44387 0.94328-0.80257
  13 -14  33    1.43    7.91  55 0.32868 0.05629 0.19454-0.66642 0.94294-0.59254
  13 -12  22    4.77    6.40  54 0.32897 0.11899 0.19631-0.54288 0.94276-0.70680
  13 -11  18   30.51    6.22  54 0.32912 0.15040 0.19721-0.48165 0.94267-0.74942
  -7   0  29   -1.00    1.27  58 0.32119-0.76090 0.14808-0.37315 0.94602-0.64662
  -5  -3  28  116.24    4.29  57 0.32458-0.73094 0.16722-0.51863 0.94485-0.65604
  -5  -1  20   61.99    2.22  57 0.32367-0.66587 0.16199-0.38593 0.94521-0.74128
  -4  -1  15   22.16    1.41  57 0.32484-0.60224 0.16868-0.36069 0.94475-0.79323
  -4   3   8  284.99    3.85  56 0.32630-0.47655 0.17720-0.11542 0.94409-0.86692
  -3  -8  47    5.93    6.42  56 0.32522-0.76365 0.17089-0.77588 0.94458-0.45328
  -3  -5  26  420.98    8.48  56 0.32739-0.66869 0.18361-0.59843 0.94354-0.67464
  -2  -9  49   93.15    8.29  56 0.32716-0.73352 0.18224-0.81915 0.94366-0.42986
  -2  -8  39    6.48    5.03  56 0.32699-0.69999 0.18123-0.75379 0.94375-0.53650
  -2  -7  32  268.68    8.54  55 0.32783-0.66925 0.18622-0.69659 0.94330-0.61030
  -2  -6  25   40.22    4.08  56 0.32614-0.63403 0.17625-0.62212 0.94416-0.68481
  -1 -10  51   13.12    7.47  56 0.32744-0.70177 0.18390-0.85256 0.94351-0.40957
  -1  -6  20  742.26   11.34  56 0.32690-0.57069 0.18072-0.59441 0.94379-0.73621
  -1  -4  12 1117.77   10.89  55 0.32753-0.50763 0.18447-0.47143 0.94346-0.82146
   0 -11  53    4.24    8.43  56 0.32694-0.66880 0.18096-0.88055 0.94377-0.38854
   0  -9  33    0.96    5.18  56 0.32711-0.60316 0.18193-0.75387 0.94369-0.59864
   0  -8  26   13.67    4.38  56 0.32689-0.57016 0.18063-0.68883 0.94380-0.67261
   1 -12  55   10.60    9.71  56 0.32600-0.63404 0.17545-0.90345 0.94423-0.36826
   1 -11  45    8.98    6.76  55 0.32822-0.60458 0.18859-0.85518 0.94308-0.47158
   1 -10  35   60.85    7.01  56 0.32728-0.57188 0.18295-0.78729 0.94360-0.57689
   1  -9  28  397.29   10.94  55 0.32815-0.54013 0.18817-0.72873 0.94312-0.65006
   1  -8  21  102.25    5.87  56 0.32631-0.50558 0.17722-0.65374 0.94408-0.72449
   2 -12  47   24.26    8.54  56 0.32674-0.57079 0.17974-0.87682 0.94387-0.45109
   2 -11  37    4.54    6.43  55 0.32696-0.53831 0.18105-0.81448 0.94376-0.55572
   2 -10  30  284.90   10.29  55 0.32835-0.50825 0.18934-0.76083 0.94301-0.62788
   2  -9  23  240.87    8.63  56 0.32736-0.47505 0.18345-0.69148 0.94355-0.70312
   2  -4   3   90.96    3.18  56 0.32724-0.31538 0.18270-0.37372 0.94362-0.91359
   3 -11  32  411.46   12.79  56 0.32722-0.47560 0.18259-0.78550 0.94363-0.60733
   3 -10  25   97.87    7.05  56 0.32723-0.44328 0.18265-0.72214 0.94362-0.68145
   3  -8  14   10.04    3.65  56 0.32688-0.37815 0.18060-0.59298 0.94380-0.79660
   3  -7  10    0.76    2.89  56 0.32723-0.34732 0.18268-0.53226 0.94362-0.83861
   3  -4   1   59.08    2.58  56 0.32707-0.25197 0.18170-0.34103 0.94371-0.93355
   4 -13  44    3.43    7.73  56 0.32661-0.47370 0.17900-0.87272 0.94394-0.48188
   4 -11  27    4.71    5.50  56 0.32627-0.41000 0.17703-0.74698 0.94410-0.65973
   4  -9  16  152.00    6.95  55 0.32724-0.34707 0.18271-0.62634 0.94362-0.77540
   5 -13  39  123.98   10.55  56 0.32665-0.41075 0.17922-0.84352 0.94392-0.53281
   5 -10  18  166.84    7.89  56 0.32667-0.31481 0.17934-0.65383 0.94391-0.75330
   5  -7   6   84.99    4.49  55 0.32802-0.22096 0.18734-0.47251 0.94320-0.87883
   5   1  -5  830.46    6.07  57 0.32220 0.03378 0.15372 0.06355 0.94572-0.99828
   6 -12  27   18.88    6.55  56 0.32642-0.31470 0.17789-0.74645 0.94403-0.65845
   6 -10  16  201.48    8.32  55 0.32725-0.25210 0.18280-0.62563 0.94361-0.77398
   6  -8   8   13.41    2.69  55 0.32847-0.19002 0.19009-0.50609 0.94293-0.85700
   7 -13  32   99.38    9.38  55 0.32724-0.28473 0.18271-0.78333 0.94362-0.60564
   7 -12  25   32.92    6.61  55 0.32727-0.25318 0.18292-0.72053 0.94360-0.67901
   7 -10  14  297.81    9.40  56 0.32692-0.18886 0.18084-0.59147 0.94378-0.79411
   7  -9  10  346.77    9.19  55 0.32719-0.15732 0.18240-0.53009 0.94364-0.83633
   7  -6   1   52.82    3.39  55 0.32704-0.06350 0.18155-0.34077 0.94372-0.93045
   8 -14  37    5.47    8.46  55 0.32698-0.25308 0.18118-0.81193 0.94375-0.55290
   8 -13  30   81.34    8.64  55 0.32812-0.22235 0.18795-0.75635 0.94314-0.62562
   8 -12  23   25.43    6.44  55 0.32736-0.18993 0.18345-0.68886 0.94355-0.69956
   9 -14  35    4.10    8.56  55 0.32750-0.19072 0.18428-0.78343 0.94348-0.57327
   9 -13  28    8.51    7.42  55 0.32778-0.15911 0.18595-0.72374 0.94332-0.64612
   9 -12  21   34.26    6.56  56 0.32653-0.12574 0.17851-0.65133 0.94398-0.72006
   9  -8   5    6.31    3.80  56 0.32544 0.00085 0.17214-0.39454 0.94449-0.88829
   9  -5  -1    0.53    2.03  55 0.32625 0.09170 0.17688-0.20999 0.94411-0.95014
   9  -4  -2  964.36    8.00  55 0.32646 0.12353 0.17813-0.15024 0.94401-0.96113
  10 -14  33   67.79    9.80  55 0.32708-0.12804 0.18179-0.74948 0.94370-0.59465
  10 -13  26   -1.40    6.77  56 0.32698-0.09591 0.18119-0.68583 0.94375-0.66680
  11 -14  31    8.60    7.67  56 0.32590-0.06433 0.17482-0.71108 0.94428-0.61482
  11 -12  20    2.63    6.02  55 0.32696-0.00207 0.18109-0.59149 0.94376-0.72929
  11 -11  16   22.24    5.62  55 0.32790 0.02851 0.18665-0.53374 0.94326-0.77179
  11 -10  12   -0.64    4.49  56 0.32728 0.06082 0.18297-0.46843 0.94359-0.81342
  11  -6   2   48.62    3.44  56 0.32538 0.18566 0.17183-0.20693 0.94451-0.91897
  12 -14  32    7.56    8.62  55 0.32775-0.00379 0.18573-0.69066 0.94335-0.60379
  12 -13  25   19.82    7.62  56 0.32669 0.02859 0.17949-0.62109 0.94390-0.67670
  12  -9   9    4.14    4.49  56 0.32538 0.15535 0.17181-0.36300 0.94451-0.84550
  13 -13  26    4.46    7.54  56 0.32722 0.09046 0.18257-0.59418 0.94363-0.66643
  14 -13  27   25.27    8.25  55 0.32734 0.15180 0.18332-0.56260 0.94356-0.65667
  -5  -5  39    2.47    4.08  57 0.32412-0.79308 0.16051-0.63677 0.94527-0.53948
  -4  -6  38  339.76    9.16  57 0.32491-0.76281 0.16497-0.67424 0.94498-0.54829
  -4  -5  31   37.85    4.27  57 0.32328-0.72933 0.15578-0.60241 0.94555-0.62412
  -3  -7  37    2.41    4.92  57 0.32423-0.72938 0.16111-0.70158 0.94523-0.55985
  -3  -6  30   99.97    5.83  57 0.32320-0.69679 0.15536-0.63396 0.94557-0.63440
  -2  -9  46   36.25    6.87  57 0.32437-0.72923 0.16194-0.79763 0.94518-0.46387
  -1 -10  48   77.90    8.56  57 0.32524-0.69826 0.16688-0.83433 0.94485-0.44226
  -1  -9  38   38.82    6.20  57 0.32505-0.66547 0.16578-0.76936 0.94493-0.54746
  -1  -8  31   88.40    6.38  56 0.32586-0.63468 0.17043-0.71176 0.94460-0.62161
  -1  -7  24   41.54    4.49  57 0.32419-0.59971 0.16092-0.63778 0.94524-0.69623
   0 -11  50  194.84   11.71  57 0.32517-0.66648 0.16648-0.86481 0.94488-0.41983
   0 -10  40    2.52    6.08  56 0.32577-0.63418 0.16993-0.80483 0.94464-0.52676
   0  -6  15   -2.70    2.64  57 0.32535-0.50544 0.16752-0.54954 0.94481-0.78988
   0   4  -1   -1.06    1.66  57 0.32504-0.18952 0.16573 0.08438 0.94493-0.95988
   1 -12  52   18.75    9.67  57 0.32409-0.63230 0.16033-0.88850 0.94528-0.40098
   1 -11  42    7.56    7.10  56 0.32542-0.60182 0.16792-0.83425 0.94478-0.50552
   1  -4   5  359.88    5.91  57 0.32535-0.37741 0.16751-0.39044 0.94481-0.89487
   2 -12  44   41.94    8.69  57 0.32429-0.56874 0.16149-0.85910 0.94521-0.48301
   2  -8  16   27.74    4.17  57 0.32410-0.43936 0.16041-0.60449 0.94527-0.77873
   2  -7  12    3.59    3.02  57 0.32514-0.40903 0.16631-0.54773 0.94489-0.82016
   3 -13  49    8.86    9.51  57 0.32510-0.53771 0.16605-0.89474 0.94491-0.43137
   3 -12  39   15.25    7.54  56 0.32596-0.50605 0.17102-0.83650 0.94456-0.53588
   3  -9  18   75.54    5.69  56 0.32534-0.40914 0.16744-0.64310 0.94482-0.75708
   4 -12  34   88.86    8.29  56 0.32634-0.44260 0.17322-0.80661 0.94440-0.58697
   4 -10  20    4.90    4.81  57 0.32530-0.37735 0.16721-0.67454 0.94483-0.73481
   4  -4  -1   -0.56    1.58  57 0.32374-0.18577 0.15835-0.28643 0.94540-0.95597
   5 -12  29   26.26    6.91  57 0.32506-0.37693 0.16582-0.76663 0.94493-0.63995
   5 -11  22   10.99    5.18  57 0.32406-0.34440 0.16016-0.69844 0.94529-0.71373
   6 -14  41    0.40    8.32  57 0.32456-0.37637 0.16302-0.85441 0.94511-0.51411
   6 -13  34   31.85    7.85  56 0.32648-0.34736 0.17402-0.80628 0.94434-0.58598
   6 -11  20   42.26    6.13  56 0.32551-0.28212 0.16842-0.67467 0.94475-0.73365
   6  -7   4  117.70    4.96  56 0.32637-0.15645 0.17339-0.42684 0.94438-0.90086
   6  -5  -1  297.06    5.60  57 0.32464-0.09250 0.16346-0.29128 0.94508-0.95395
   7 -14  39    2.47    7.97  57 0.32572-0.31579 0.16960-0.83604 0.94466-0.53391
   7  -8   6    2.14    3.00  56 0.32595-0.12449 0.17093-0.45767 0.94457-0.87988
   8 -14  34  149.22   10.89  57 0.32404-0.24999 0.16006-0.79088 0.94530-0.58681
   8 -13  27   56.54    8.17  57 0.32455-0.21853 0.16297-0.73045 0.94511-0.66008
   8 -11  16  105.91    7.27  57 0.32501-0.15566 0.16558-0.60720 0.94494-0.77468
   8 -10  12  158.08    7.36  56 0.32586-0.12491 0.17042-0.54942 0.94460-0.81629
   8  -9   8   68.75    5.23  56 0.32511-0.09277 0.16614-0.48198 0.94490-0.85831
   9 -14  32  336.97   14.31  57 0.32451-0.18776 0.16272-0.76154 0.94513-0.60718
   9 -13  25    8.42    6.38  57 0.32431-0.15607 0.16157-0.69749 0.94520-0.67987
   9  -3  -3    6.24    1.21  57 0.32316 0.15743 0.15510-0.06436 0.94559-0.97372
  10 -14  30  163.35   10.97  57 0.32393-0.12452 0.15944-0.72632 0.94533-0.62852
  10 -12  19    9.50    5.95  56 0.32512-0.06270 0.16621-0.60842 0.94490-0.74201
  10 -11  15   18.13    5.21  56 0.32623-0.03173 0.17256-0.55192 0.94445-0.78389
  10 -10  11    3.05    4.30  56 0.32587-0.00024 0.17050-0.48758 0.94460-0.82580
  10  -9   7  228.62    7.98  57 0.32359 0.03301 0.15752-0.41060 0.94545-0.86870
  10  -6   1  123.99    4.32  56 0.32556 0.12360 0.16869-0.23514 0.94473-0.93102
  11 -13  24   -1.91    6.92  57 0.32537-0.03212 0.16765-0.64196 0.94480-0.68952
  11  -9   8  126.93    6.31  56 0.32569 0.09280 0.16944-0.39143 0.94468-0.85737
  12 -14  29   47.76    9.26  57 0.32458-0.00078 0.16314-0.66681 0.94510-0.63793
  13 -14  30   20.43    8.87  56 0.32557 0.05985 0.16879-0.64269 0.94472-0.62662
  13 -12  19   57.72    7.80  57 0.32413 0.12441 0.16057-0.50729 0.94526-0.74271
  14 -14  31    3.31    8.83  57 0.32549 0.12224 0.16833-0.61256 0.94475-0.61622
  -4  -7  45    4.05    5.09  58 0.32291-0.79286 0.15090-0.72297 0.94526-0.47387
  -3  -8  44   56.55    6.50  58 0.32250-0.75934 0.14861-0.75231 0.94538-0.48321
  -3   4   5  358.29    5.40  57 0.32388-0.37876 0.15634 0.00004 0.94496-0.89885
  -2  -8  36  477.17   11.98  58 0.32304-0.69581 0.15163-0.72397 0.94522-0.56764
  -2  -7  29   79.88    5.51  58 0.32276-0.66314 0.15009-0.65889 0.94530-0.64207
  -2  -2   9   52.00    1.97  58 0.32324-0.50351 0.15272-0.34422 0.94516-0.85517
  -1 -11  58   17.67    9.54  58 0.32270-0.72778 0.14973-0.87873 0.94532-0.33619
  -1 -10  45    9.50    6.71  58 0.32217-0.69444 0.14682-0.81291 0.94546-0.47317
  -1  -3   8  320.11    5.10  58 0.32313-0.47119 0.15212-0.37530 0.94519-0.86488
  -1   4   1   51.70    2.63  58 0.32169-0.24944 0.14419 0.07470 0.94559-0.94061
   0 -11  47   -1.27    7.30  58 0.32266-0.66185 0.14952-0.84554 0.94533-0.45204
   0 -10  37    1.55    5.68  58 0.32188-0.62957 0.14520-0.77963 0.94554-0.55729
   0  -9  30  407.46   11.47  58 0.32294-0.59858 0.15108-0.72286 0.94525-0.63037
   0  -7  19   -0.42    3.13  58 0.32361-0.53685 0.15483-0.60252 0.94505-0.74695
   1 -12  49    8.28    9.06  58 0.32154-0.62951 0.14337-0.87192 0.94562-0.43075
   1 -11  39    7.83    6.82  58 0.32210-0.59758 0.14643-0.81203 0.94548-0.53564
   1 -10  32  256.38   10.10  57 0.32391-0.56759 0.15648-0.76007 0.94495-0.60861
   1  -9  25   19.82    4.82  57 0.32335-0.53498 0.15338-0.69330 0.94513-0.68336
   2 -11  34  130.06    9.02  57 0.32366-0.53532 0.15511-0.78997 0.94503-0.58730
   2 -10  27  103.36    6.51  57 0.32444-0.50356 0.15946-0.73022 0.94477-0.66054
   2  -9  20   -0.38    4.07  58 0.32251-0.46872 0.14866-0.65412 0.94537-0.73517
   3 -13  46  197.61   12.62  58 0.32287-0.53509 0.15067-0.87893 0.94527-0.45965
   3 -12  36   48.03    8.10  58 0.32272-0.50160 0.14984-0.81470 0.94531-0.56562
   3 -11  29  110.30    8.16  57 0.32377-0.47134 0.15569-0.75820 0.94500-0.63961
   3 -10  22   89.37    6.78  58 0.32276-0.43789 0.15009-0.68868 0.94530-0.71366
   4 -13  41    2.05    7.52  58 0.32364-0.47262 0.15497-0.85456 0.94504-0.51280
   4 -12  31   -0.63    6.45  58 0.32265-0.43756 0.14947-0.78120 0.94533-0.61837
   4 -11  24   -0.24    5.20  58 0.32251-0.40529 0.14866-0.71678 0.94537-0.69194
   5 -13  36   -3.21    6.93  58 0.32364-0.40853 0.15497-0.82266 0.94504-0.56505
   5  -9  11    1.68    3.50  58 0.32179-0.27806 0.14473-0.55642 0.94556-0.82853
   6 -12  24  125.70    8.52  58 0.32266-0.31035 0.14950-0.71800 0.94533-0.69094
   7 -14  36    9.67    8.52  57 0.32317-0.31220 0.15235-0.81584 0.94518-0.56470
   7 -13  29    2.49    4.99  57 0.32444-0.28140 0.15946-0.75969 0.94477-0.63755
   7 -12  22  101.59    7.97  57 0.32343-0.24813 0.15377-0.69071 0.94510-0.71187
   8 -12  20  181.07    9.36  57 0.32317-0.18514 0.15237-0.65748 0.94518-0.73284
   8  -8   4  208.66    6.69  58 0.32228-0.05850 0.14741-0.40070 0.94544-0.90020
   8  -5  -2  972.71    9.53  58 0.32159 0.03505 0.14361-0.20930 0.94561-0.96392
   8  -4  -3    3.28    1.52  58 0.32248 0.06556 0.14854-0.15120 0.94538-0.97467
   9 -12  18    3.27    5.39  58 0.32215-0.12188 0.14672-0.61981 0.94547-0.75230
   9 -11  14   47.38    6.12  57 0.32329-0.09109 0.15299-0.56334 0.94515-0.79475
   9 -10  10    1.89    4.23  57 0.32311-0.05989 0.15201-0.50004 0.94520-0.83629
   9  -6   0  236.42    5.58  57 0.32340 0.06433 0.15361-0.25099 0.94511-0.94231
  10 -13  23   21.40    7.38  57 0.32333-0.09241 0.15323-0.65821 0.94513-0.69980
  11 -14  28    6.74    8.11  57 0.32295-0.06108 0.15110-0.68770 0.94525-0.64699
  11 -12  17  154.80    8.97  58 0.32227 0.00331 0.14738-0.55683 0.94544-0.76312
  11 -11  13   -0.24    4.94  58 0.32255 0.03339 0.14892-0.49647 0.94536-0.80386
  12 -13  22    2.09    6.99  57 0.32293 0.03224 0.15101-0.59270 0.94525-0.70949
  12 -12  18   79.12    7.81  57 0.32398 0.06351 0.15687-0.53524 0.94493-0.75239
  12 -11  14    2.42    5.20  57 0.32368 0.09461 0.15520-0.47237 0.94502-0.79366
  12 -10  10   27.81    5.70  58 0.32131 0.12822 0.14211-0.39541 0.94568-0.83738
  13 -14  27   17.12    9.21  58 0.32154 0.06413 0.14337-0.61766 0.94562-0.65736
  13 -13  23   -1.39    7.16  58 0.32329 0.09458 0.15304-0.56565 0.94515-0.69950
  13 -11  15  160.84    8.34  57 0.32391 0.15623 0.15647-0.44147 0.94495-0.78429
  14 -14  28    6.58    8.03  58 0.32200 0.12513 0.14587-0.58876 0.94551-0.64678
  14 -13  24    9.89    7.83  57 0.32344 0.15577 0.15386-0.53479 0.94510-0.68916
  -8   5  26  416.55    6.37  59 0.31737-0.66109 0.12097-0.05833 0.94647-0.68091
  -7   2  24   51.69    1.12  62 0.30735-0.68251 0.07058-0.16620 0.94616-0.70128
  -6  -2  29  124.77    3.80  59 0.31807-0.75672 0.12469-0.44334 0.94638-0.64664
  -6  -1  25   34.03    2.00  60 0.31551-0.72192 0.11132-0.36618 0.94662-0.68964
  -5   4  12 1077.53    8.76  59 0.31832-0.50089 0.12600-0.03204 0.94635-0.82756
  -4  -6  35   75.69    5.77  59 0.31764-0.75574 0.12241-0.63235 0.94644-0.58136
  -3  -7  34  464.61   11.30  59 0.31778-0.72321 0.12315-0.66486 0.94642-0.59128
  -3  -4  19  157.21    4.78  59 0.31970-0.62828 0.13336-0.48364 0.94613-0.75009
  -2 -10  53   24.96    8.18  59 0.31940-0.75647 0.13175-0.82944 0.94618-0.39020
  -2  -9  43    5.96    5.95  58 0.32032-0.72558 0.13670-0.77219 0.94601-0.49543
  -2  -4  14   17.40    2.66  59 0.31771-0.56249 0.12277-0.44202 0.94643-0.80310
  -2   4   3   90.20    3.08  58 0.32081-0.31198 0.13933 0.04825 0.94591-0.92036
  -1 -11  55   12.34    8.71  59 0.31980-0.72500 0.13390-0.86334 0.94611-0.36879
  -1  -9  35   54.91    6.41  59 0.32001-0.66089 0.13504-0.73935 0.94607-0.57911
  -1  -8  28  399.69   10.46  59 0.31993-0.62800 0.13461-0.67523 0.94609-0.65316
   0 -11  44   52.83    8.84  59 0.31844-0.65931 0.12662-0.82532 0.94633-0.48288
   0  -8  23   -1.27    3.77  59 0.32043-0.56532 0.13731-0.64756 0.94599-0.70558
   0  -4   7    1.28    1.67  59 0.31990-0.43671 0.13442-0.39054 0.94609-0.87517
   1  -7  14  333.92    8.17  58 0.32088-0.46813 0.13974-0.55290 0.94589-0.80037
   1   3  -2  405.09    5.47  59 0.31993-0.15250 0.13461 0.08357 0.94609-0.97115
   2 -12  41   65.13    8.54  58 0.32105-0.56531 0.14067-0.83857 0.94585-0.51364
   2 -11  31   33.55    6.46  59 0.31869-0.53011 0.12799-0.76232 0.94630-0.61997
   2  -5   4   65.90    3.35  59 0.31914-0.33883 0.13035-0.38463 0.94623-0.90541
   3 -13  43   33.34    9.13  59 0.31931-0.53137 0.13130-0.85967 0.94620-0.49287
   3  -5   2   89.12    3.63  59 0.31984-0.27617 0.13410-0.35679 0.94610-0.92553
   3   3  -3   50.39    2.74  60 0.31732-0.02491 0.12074 0.15916 0.94647-0.98049
   4 -13  38    5.01    7.96  59 0.32014-0.46858 0.13575-0.83330 0.94605-0.54555
   4  -9  13   29.02    4.55  58 0.32048-0.34041 0.13757-0.58127 0.94598-0.80890
   4  -8   9    1.23    3.24  59 0.32004-0.30860 0.13521-0.51745 0.94607-0.85129
   4   2  -4  122.00    3.11  60 0.31734 0.00691 0.12085 0.12756 0.94647-0.99018
   5 -13  33   88.58    9.24  59 0.31994-0.40440 0.13466-0.79921 0.94608-0.59736
   5 -12  26   25.34    6.73  58 0.32032-0.37281 0.13672-0.73855 0.94601-0.67080
   5 -10  15   87.15    6.43  58 0.32075-0.30879 0.13901-0.61403 0.94592-0.78646
   5  -8   7    8.34    3.35  58 0.32063-0.24550 0.13838-0.48727 0.94595-0.87101
   6 -14  38   54.08    9.81  58 0.32077-0.37344 0.13915-0.83467 0.94592-0.54477
   6 -11  17   54.73    6.28  59 0.31970-0.27588 0.13334-0.63883 0.94613-0.76489
   6  -9   9    5.40    2.80  58 0.32129-0.21468 0.14194-0.52188 0.94580-0.84906
   6  -8   5    7.23    3.21  59 0.31905-0.18105 0.12991-0.44663 0.94624-0.89143
   6  -6   0  745.40    9.69  59 0.31925-0.11842 0.13095-0.32180 0.94621-0.94413
   7 -14  33    5.36    8.24  59 0.31899-0.30845 0.12958-0.79338 0.94625-0.59684
   7 -13  26  527.58   15.47  59 0.31960-0.27652 0.13282-0.73265 0.94615-0.66960
   7 -11  15   75.75    6.63  59 0.31965-0.21309 0.13309-0.60671 0.94614-0.78552
   7 -10  11   23.31    4.93  58 0.32019-0.18224 0.13597-0.54739 0.94604-0.82791
   7  -9   7  180.63    7.02  59 0.31931-0.14967 0.13126-0.47900 0.94620-0.86968
   8 -14  31   16.03    8.41  58 0.32033-0.24659 0.13676-0.76829 0.94601-0.61708
   8 -13  24  178.99   10.33  58 0.31990-0.21367 0.13444-0.70232 0.94609-0.69117
   8  -6  -1  209.75    5.49  59 0.31810 0.00739 0.12483-0.25318 0.94638-0.95405
   8  -3  -4  398.11    4.11  59 0.31790 0.10079 0.12378-0.06472 0.94641-0.98588
   9 -14  29   72.60    9.62  58 0.32042-0.18381 0.13725-0.73714 0.94599-0.63848
   9 -13  22   21.23    7.09  59 0.31933-0.15047 0.13137-0.66751 0.94620-0.71143
   9  -9   6  289.43    8.36  58 0.32041-0.02551 0.13716-0.42184 0.94599-0.87953
  10 -14  27   -2.88    7.72  59 0.31977-0.12068 0.13373-0.70201 0.94612-0.65825
  10 -12  16    2.54    5.58  59 0.31915-0.05679 0.13040-0.57293 0.94623-0.77355
  10 -11  12   -0.24    4.88  59 0.31963-0.02605 0.13299-0.51192 0.94614-0.81525
  10  -8   3   30.10    4.18  59 0.31807 0.06938 0.12470-0.31542 0.94638-0.91103
  11 -13  21   27.25    7.39  58 0.32053-0.02702 0.13784-0.61116 0.94597-0.72130
  11 -10   9   33.38    5.00  58 0.32006 0.06697 0.13529-0.42016 0.94606-0.84795
  11  -8   4    3.05    3.19  58 0.31982 0.12971 0.13403-0.29413 0.94611-0.89999
  12 -14  26   28.31    8.54  58 0.32008 0.00395 0.13542-0.63973 0.94606-0.66973
  -7   5  21  275.24    5.38  60 0.31423-0.59351 0.10555-0.01107 0.94696-0.73390
  -6  -3  33   44.10    3.51  60 0.31539-0.78645 0.11150-0.49373 0.94693-0.60466
  -6   5  16  123.76    3.78  59 0.31707-0.53203 0.12021 0.00558 0.94681-0.78631
  -5  -5  36  152.63    6.35  60 0.31584-0.78624 0.11381-0.59119 0.94690-0.57169
  -4  -7  42    6.40    4.65  60 0.31682-0.78756 0.11888-0.69191 0.94683-0.50840
  -4  -3  20   38.31    2.59  60 0.31635-0.65757 0.11646-0.43495 0.94687-0.74166
  -3  -8  41    0.70    5.00  60 0.31676-0.75428 0.11861-0.72246 0.94684-0.51885
  -3  -6  27    4.72    3.73  60 0.31489-0.68856 0.10889-0.58699 0.94694-0.66665
  -3  -3  15   -1.26    1.55  60 0.31651-0.59326 0.11728-0.40436 0.94686-0.79380
  -3  -1  10   49.37    1.60  60 0.31588-0.52878 0.11403-0.27386 0.94690-0.84756
  -2 -10  50  108.77    9.44  60 0.31572-0.75267 0.11321-0.81149 0.94691-0.42234
  -2  -9  40    3.10    6.11  60 0.31552-0.71970 0.11215-0.74640 0.94692-0.52905
  -2  -8  33   13.27    4.86  60 0.31652-0.68924 0.11733-0.68943 0.94686-0.60282
  -2  -6  22   72.70    4.63  59 0.31754-0.62599 0.12268-0.56878 0.94676-0.71969
  -1 -11  52   24.63    8.55  60 0.31656-0.72156 0.11756-0.84674 0.94685-0.40240
  -1 -10  42    4.61    6.45  59 0.31743-0.69050 0.12212-0.78919 0.94677-0.50751
  -1  -7  21  112.91    5.70  60 0.31584-0.59137 0.11380-0.59046 0.94690-0.72899
  -1  -6  17   -0.20    2.82  60 0.31707-0.56206 0.12021-0.53501 0.94681-0.77149
   0 -12  54   24.21    9.67  60 0.31641-0.68892 0.11676-0.87666 0.94687-0.38120
   0 -10  34  524.78   13.80  60 0.31648-0.62486 0.11715-0.75233 0.94686-0.59037
   0  -9  27    0.32    4.76  60 0.31643-0.59165 0.11686-0.68743 0.94686-0.66515
   0  -1   1    0.26    0.43  59 0.31735-0.33922 0.12170-0.18798 0.94678-0.93972
   1 -12  46   20.46    7.98  59 0.31791-0.62619 0.12462-0.85339 0.94672-0.46477
   1 -11  36   54.67    7.65  59 0.31705-0.59321 0.12013-0.78664 0.94681-0.57010
   1 -10  29   32.21    5.89  59 0.31821-0.56152 0.12621-0.72940 0.94668-0.64289
   1  -5   6 1362.09   12.67  60 0.31557-0.39949 0.11243-0.39867 0.94692-0.88617
   2 -13  48  150.78   12.19  60 0.31648-0.59398 0.11713-0.87736 0.94686-0.44226
   2 -12  38    7.31    7.24  60 0.31667-0.56077 0.11811-0.81556 0.94685-0.54851
   2   2  -3   79.54    2.21  60 0.31572-0.11628 0.11320 0.07325 0.94691-0.98163
   3 -13  40    2.16    7.39  60 0.31599-0.52636 0.11457-0.83924 0.94689-0.52711
   3 -12  33   39.10    7.35  59 0.31775-0.49796 0.12377-0.78909 0.94674-0.60025
   3 -11  26    3.36    5.22  59 0.31806-0.46573 0.12539-0.72732 0.94670-0.67399
   3 -10  19   -0.03    4.41  60 0.31604-0.43068 0.11484-0.65116 0.94689-0.74727
   3  -9  15    6.12    3.92  59 0.31789-0.40160 0.12451-0.60008 0.94672-0.78955
   3  -7   7  104.31    4.93  59 0.31684-0.33662 0.11903-0.46814 0.94683-0.87430
   3   1  -4   43.98    1.41  61 0.31384-0.08294 0.10352 0.05121 0.94696-0.99083
   4 -13  35  152.35   10.90  60 0.31616-0.46435 0.11547-0.81165 0.94688-0.57796
   4 -12  28  132.85    9.19  59 0.31685-0.43298 0.11906-0.75283 0.94683-0.65289
   4 -11  21   -0.29    4.88  60 0.31613-0.39916 0.11533-0.68289 0.94688-0.72559
   4  -7   5    5.03    2.89  60 0.31667-0.27366 0.11810-0.43887 0.94685-0.89515
   4  -5   0  200.90    4.86  59 0.31728-0.21056 0.12134-0.31237 0.94679-0.94700
   5 -14  40    1.16    8.80  60 0.31699-0.43418 0.11981-0.84884 0.94682-0.52631
   5 -11  19   -2.59    4.73  60 0.31746-0.33845 0.12224-0.66328 0.94677-0.74661
   5  -7   3   14.10    3.07  60 0.31632-0.20943 0.11631-0.40090 0.94687-0.91501
   5  -4  -3    0.37    1.52  59 0.31620-0.11671 0.11567-0.21147 0.94688-0.97674
   5  -3  -4   63.77    2.09  59 0.31620-0.08437 0.11568-0.14966 0.94688-0.98828
   6 -14  35  186.18   11.99  60 0.31666-0.37006 0.11809-0.81352 0.94685-0.57801
   6 -13  28  465.72   14.95  59 0.31763-0.33801 0.12317-0.75569 0.94675-0.65147
   6 -12  21   28.32    6.33  60 0.31648-0.30483 0.11713-0.68566 0.94686-0.72492
   6   1  -4   99.35    2.49  61 0.31397 0.10403 0.10419 0.14356 0.94696-0.98933
   7 -12  19   18.04    5.96  59 0.31697-0.24283 0.11971-0.65762 0.94682-0.74528
   8 -14  28  252.86   12.13  60 0.31554-0.24168 0.11226-0.74297 0.94692-0.65077
   8 -12  17    2.70    5.84  60 0.31659-0.17947 0.11772-0.62351 0.94685-0.76545
   8 -11  13   41.46    5.67  59 0.31793-0.14888 0.12473-0.56711 0.94672-0.80766
   8 -10   9   60.27    5.62  59 0.31761-0.11693 0.12302-0.50268 0.94676-0.84940
   9 -14  26    1.93    6.86  60 0.31604-0.17969 0.11484-0.71228 0.94689-0.67032
  10 -15  31   -1.54    8.03  60 0.31593-0.14890 0.11429-0.74242 0.94690-0.61757
  10 -13  20   31.44    7.27  59 0.31722-0.08633 0.12099-0.62582 0.94680-0.73374
  10 -10   8  110.08    6.47  59 0.31730 0.00796 0.12140-0.43732 0.94679-0.85971
  11 -14  25   -0.96    7.82  60 0.31719-0.05555 0.12083-0.65974 0.94680-0.68054
  11  -9   5   61.16    5.39  60 0.31475 0.10368 0.10818-0.33059 0.94695-0.89084
  12 -13  19   64.13    8.18  59 0.31644 0.03885 0.11694-0.55826 0.94686-0.74335
  12 -12  15   -1.01    5.88  60 0.31660 0.06962 0.11778-0.49781 0.94685-0.78488
  12 -11  11    0.79    5.54  59 0.31645 0.09915 0.11698-0.43165 0.94686-0.82502
  12  -9   6   28.22    4.81  60 0.31573 0.16417 0.11324-0.30438 0.94691-0.87952
  13 -14  24    3.23    7.99  60 0.31577 0.06955 0.11347-0.58826 0.94691-0.69056
  13 -13  20  107.92    9.22  59 0.31740 0.10003 0.12192-0.53165 0.94678-0.73363
  13 -12  16  124.29    8.49  59 0.31736 0.13144 0.12173-0.46944 0.94678-0.77479
  13 -11  12   36.30    6.31  60 0.31523 0.16350 0.11065-0.39674 0.94693-0.81706
  14 -14  25   -0.71    8.00  60 0.31644 0.13003 0.11691-0.55985 0.94686-0.67974
  -5  -3  25  183.11    4.86  62 0.31005-0.71655 0.08648-0.43709 0.94730-0.69096
  -5   3  13   52.00    1.84  61 0.31097-0.52531 0.09100-0.06070 0.94737-0.81823
  -4  -5  28  101.21    4.87  61 0.31319-0.71937 0.10213-0.54866 0.94746-0.65870
  -3   3   6 5899.91   17.69  60 0.31411-0.40021 0.10680-0.01353 0.94746-0.89071
  -2  -7  26    5.26    3.79  61 0.31340-0.65538 0.10318-0.61355 0.94746-0.67850
  -1 -11  49    7.92    7.80  61 0.31258-0.71773 0.09906-0.82835 0.94745-0.43588
  -1 -10  39    8.52    6.28  61 0.31234-0.68495 0.09785-0.76410 0.94744-0.54100
  -1  -9  32  274.52    9.92  60 0.31329-0.65454 0.10264-0.70708 0.94746-0.61484
  -1  -8  25   17.60    4.25  61 0.31152-0.62017 0.09377-0.63425 0.94740-0.68851
   0 -12  51   -1.04    8.48  61 0.31281-0.68558 0.10021-0.86021 0.94745-0.41478
   0 -11  41   -0.05    6.60  61 0.31329-0.65485 0.10262-0.80163 0.94746-0.51980
   0  -8  20  249.10    8.16  61 0.31190-0.55586 0.09566-0.60402 0.94742-0.74025
   0  -7  16 1194.47   14.94  60 0.31341-0.52544 0.10326-0.54859 0.94746-0.78341
   0  -6  12  728.11   10.72  61 0.31305-0.49298 0.10144-0.48317 0.94746-0.82532
   0   3   0  434.61    5.47  61 0.31185-0.20746 0.09539 0.09180 0.94742-0.95196
   1 -12  43    6.05    7.84  61 0.31310-0.62313 0.10166-0.83292 0.94746-0.49812
   1 -11  33    2.65    5.72  61 0.31160-0.58773 0.09416-0.75977 0.94741-0.60320
   1  -2   0  455.02    4.45  60 0.31451-0.30345 0.10887-0.20561 0.94745-0.95052
   2 -13  45   16.73    8.88  61 0.31260-0.58905 0.09917-0.85869 0.94745-0.47694
   2 -12  35   36.70    7.46  61 0.31166-0.55620 0.09446-0.79180 0.94741-0.58092
   2 -11  28    1.03    5.73  61 0.31264-0.52420 0.09937-0.73226 0.94745-0.65506
   2  -9  17  182.63    7.55  61 0.31314-0.46110 0.10186-0.60971 0.94746-0.77094
   2  -8  13   97.47    4.96  60 0.31462-0.43045 0.10942-0.55395 0.94745-0.81267
   2  -7   9   52.27    4.09  60 0.31341-0.39741 0.10324-0.48442 0.94746-0.85558
   3 -12  30   -0.67    6.48  61 0.31252-0.49202 0.09877-0.76210 0.94745-0.63355
   5 -14  37  100.16   10.75  61 0.31289-0.43025 0.10060-0.82793 0.94746-0.55930
   5 -13  30   84.42    7.53  60 0.31462-0.39983 0.10942-0.77384 0.94745-0.63206
   5 -12  23    6.91    5.90  60 0.31361-0.36691 0.10425-0.70710 0.94746-0.70589
   5 -10  12  554.22   12.17  61 0.31176-0.30029 0.09492-0.56933 0.94742-0.82107
   6 -14  32   26.16    8.22  61 0.31174-0.36502 0.09485-0.79000 0.94742-0.61095
   6 -13  25    4.93    6.25  61 0.31169-0.33341 0.09459-0.72741 0.94741-0.68422
   6 -10  10   14.28    4.45  61 0.31186-0.23726 0.09542-0.53815 0.94742-0.84124
   7 -14  30  155.20   11.30  60 0.31377-0.30387 0.10508-0.76877 0.94746-0.63156
   7 -13  23   67.46    8.28  60 0.31312-0.27148 0.10180-0.70240 0.94746-0.70474
   7  -8   3   19.14    3.37  60 0.31429-0.11370 0.10774-0.39266 0.94746-0.91412
   7  -5  -3   29.44    2.58  61 0.31221-0.01830 0.09720-0.19415 0.94744-0.97645
   7  -4  -4  629.09    6.60  61 0.31213 0.01306 0.09682-0.13101 0.94743-0.98702
   7   1  -3   15.32    1.62  62 0.31033 0.16961 0.08782 0.19127 0.94732-0.97810
   8 -13  21   39.63    7.49  60 0.31329-0.20895 0.10266-0.67149 0.94746-0.72537
   8  -9   5    4.85    3.50  60 0.31442-0.08318 0.10839-0.42502 0.94745-0.89212
   9 -13  19   35.71    7.32  61 0.31263-0.14447 0.09929-0.63512 0.94745-0.74511
   9 -12  15    2.49    5.29  60 0.31426-0.11515 0.10757-0.58149 0.94746-0.78698
   9 -11  11    7.98    4.83  60 0.31407-0.08300 0.10659-0.51907 0.94746-0.82926
   9 -10   7  224.50    8.26  61 0.31285-0.05002 0.10041-0.44754 0.94746-0.87077
   9  -8   2   66.08    4.47  60 0.31347 0.01162 0.10354-0.32557 0.94746-0.92331
  10 -14  24   12.41    7.90  60 0.31387-0.11573 0.10557-0.67367 0.94746-0.69247
  10  -9   4  166.76    6.69  61 0.31226 0.04377 0.09745-0.35037 0.94744-0.90129
  11 -15  29   -0.84    8.89  61 0.31321-0.08437 0.10222-0.70286 0.94746-0.63988
  11 -14  22   23.59    7.48  61 0.31149-0.05059 0.09362-0.62935 0.94740-0.71378
  11 -13  18   26.39    7.08  60 0.31346-0.02085 0.10350-0.57649 0.94746-0.75559
  11 -12  14    5.32    5.65  60 0.31393 0.00995 0.10590-0.51748 0.94746-0.79663
  11 -11  10  133.00    7.60  60 0.31295 0.04287 0.10093-0.44773 0.94746-0.83873
  12 -14  23   30.06    8.48  60 0.31396 0.00906 0.10603-0.61056 0.94746-0.70290
  -7   3  23   20.51    1.47  63 0.30355-0.64663 0.05676-0.08951 0.94639-0.71315
  -7   4  22   76.75    2.69  62 0.30819-0.61932 0.07893-0.04801 0.94727-0.72440
  -6   4  17  157.67    3.49  61 0.30932-0.55592 0.08446-0.02207 0.94740-0.77672
  -5  -2  21  219.81    4.42  63 0.30527-0.67955 0.06489-0.35172 0.94677-0.73324
  -5   2  14  218.49    2.35  63 0.30327-0.54944 0.05542-0.08824 0.94632-0.80711
  -4  -7  39    2.75    4.44  61 0.30961-0.78022 0.08589-0.65879 0.94743-0.54290
  -4  -6  32   -0.20    3.55  62 0.30882-0.74594 0.08199-0.59056 0.94735-0.61654
  -4  -2  16   32.59    2.09  62 0.30739-0.61716 0.07508-0.33047 0.94715-0.78619
  -3  -9  45    6.61    6.98  62 0.30714-0.77760 0.07385-0.74120 0.94711-0.47910
  -3  -8  38  364.59   10.88  62 0.30965-0.74869 0.08609-0.69122 0.94744-0.55254
  -3  -7  31   67.62    5.45  62 0.30927-0.71569 0.08422-0.62543 0.94740-0.62608
  -2 -10  47   40.36    7.81  61 0.31020-0.74955 0.08879-0.78905 0.94749-0.45731
  -2  -9  37    2.37    5.30  61 0.30895-0.71366 0.08263-0.71719 0.94736-0.56323
  -2  -8  30  306.35    9.54  62 0.30848-0.68230 0.08037-0.65279 0.94731-0.63609
  -2  -3  10  890.95    8.59  62 0.30926-0.52200 0.08418-0.33912 0.94740-0.84795
  -1 -11  46   15.30    7.28  62 0.30799-0.71361 0.07796-0.80770 0.94724-0.46843
  -1  -4   9    8.48    1.94  61 0.30995-0.49174 0.08755-0.37512 0.94747-0.85763
   0 -12  48    8.42    8.47  62 0.30876-0.68186 0.08170-0.84206 0.94734-0.44717
   0 -11  38   -1.07    6.69  62 0.30878-0.64850 0.08180-0.77784 0.94734-0.55206
   0 -10  31    0.33    5.47  62 0.30950-0.61848 0.08535-0.72061 0.94742-0.62565
   0  -9  24  675.58   13.60  62 0.30782-0.58478 0.07712-0.64910 0.94721-0.69853
   0  -5   8  952.02   10.90  62 0.30864-0.45705 0.08113-0.39913 0.94733-0.86712
   0  -2   2  188.89    3.10  61 0.31015-0.36306 0.08857-0.21691 0.94748-0.93072
   1 -12  40   -0.72    7.39  62 0.30898-0.61753 0.08279-0.81122 0.94737-0.53073
   1 -10  26  194.84    8.84  61 0.31067-0.55575 0.09112-0.69498 0.94753-0.67728
   1  -8  15   50.51    4.74  62 0.30889-0.48896 0.08238-0.55861 0.94736-0.79302
   1  -7  11  333.16    8.07  62 0.30863-0.45691 0.08107-0.49394 0.94732-0.83475
   1  -3   1  193.04    3.75  62 0.30852-0.32927 0.08055-0.24023 0.94731-0.94004
   2 -13  42   49.35    8.87  62 0.30818-0.58639 0.07888-0.83949 0.94727-0.50777
   2 -10  21   35.62    5.62  61 0.30954-0.49001 0.08553-0.65737 0.94743-0.72983
   2  -3  -1  197.64    3.65  62 0.30832-0.26556 0.07957-0.20771 0.94728-0.96007
   2  -2  -2  184.11    2.74  61 0.31020-0.23586 0.08878-0.15383 0.94749-0.97080
   3 -13  37   15.73    8.26  61 0.30990-0.52330 0.08730-0.81656 0.94746-0.56135
   3 -11  23   13.75    5.38  61 0.31058-0.45959 0.09070-0.69387 0.94752-0.70786
   4 -14  39   -1.82    7.91  62 0.30865-0.48868 0.08119-0.83771 0.94733-0.53966
   4 -13  32   10.89    7.68  61 0.31015-0.45958 0.08855-0.78594 0.94748-0.61304
   4 -12  25    6.72    6.34  61 0.31032-0.42734 0.08939-0.72293 0.94750-0.68630
   4  -9  10  201.23    7.50  61 0.30976-0.33049 0.08665-0.53058 0.94745-0.84396
   4  -8   6  274.07    7.62  62 0.30798-0.29682 0.07791-0.45828 0.94724-0.88509
   4   3  -2  995.98    9.56  62 0.30890 0.04637 0.08239 0.22891 0.94736-0.97040
   5 -14  34   24.20    8.37  62 0.30806-0.42598 0.07830-0.80612 0.94725-0.59065
   5 -13  27   73.06    8.82  62 0.30896-0.39468 0.08268-0.74689 0.94736-0.66403
   5 -11  16  314.16   10.55  61 0.30972-0.33085 0.08642-0.62451 0.94744-0.78032
   5  -9   8   89.55    5.48  61 0.31067-0.26790 0.09111-0.50274 0.94753-0.86391
   5  -5  -2   27.70    2.33  61 0.31030-0.14152 0.08931-0.24892 0.94750-0.96816
   5  -2  -5    5.35    0.82  62 0.30664-0.04409 0.07144-0.04261 0.94703-0.99872
   5   2  -3    3.31    1.73  62 0.30798 0.07919 0.07790 0.20279 0.94724-0.97901
   6 -12  18   27.18    6.19  62 0.30879-0.29828 0.08188-0.65077 0.94734-0.75819
   6 -11  14  411.08   11.12  61 0.31097-0.26828 0.09264-0.59822 0.94755-0.80014
   6  -9   6   57.89    4.89  61 0.30966-0.20398 0.08611-0.46610 0.94744-0.88378
   7 -14  27    8.92    7.71  62 0.30856-0.29900 0.08072-0.74327 0.94731-0.66317
   7 -12  16   12.30    5.93  61 0.30924-0.23611 0.08409-0.62163 0.94740-0.77810
   7 -11  12  197.64    8.65  61 0.31041-0.20505 0.08983-0.56405 0.94751-0.82054
   7 -10   8   76.61    5.83  61 0.30985-0.17286 0.08705-0.49816 0.94746-0.86225
   7  -6  -2    7.51    2.32  62 0.30907-0.04651 0.08324-0.24270 0.94738-0.96608
   8 -14  25    3.96    7.77  62 0.30902-0.23665 0.08299-0.71564 0.94737-0.68375
   8 -12  14    1.26    5.38  61 0.30925-0.17340 0.08411-0.58686 0.94740-0.79730
   8 -11  10    0.06    4.75  62 0.30890-0.14131 0.08240-0.52437 0.94736-0.83958
   9 -15  30   12.77    9.13  61 0.30987-0.20671 0.08716-0.75031 0.94746-0.63119
   9 -14  23    6.55    7.44  61 0.30911-0.17394 0.08346-0.68300 0.94738-0.70376
   9  -9   3    2.00    4.20  62 0.30811-0.01551 0.07857-0.36293 0.94726-0.91161
  10 -15  28   36.35    9.73  61 0.30946-0.14382 0.08515-0.71643 0.94742-0.65161
  10 -13  17   -1.68    6.32  62 0.30952-0.07998 0.08542-0.59158 0.94742-0.76625
  10 -12  13   90.17    7.50  61 0.31046-0.04900 0.09011-0.53131 0.94751-0.80894
  10 -11   9   41.94    5.80  61 0.30941-0.01691 0.08491-0.46391 0.94741-0.84998
  11 -15  26    3.29    7.93  62 0.30790-0.07950 0.07751-0.67711 0.94723-0.67168
  11 -10   6   70.82    5.66  62 0.30875 0.07728 0.08168-0.36658 0.94734-0.88006
  12 -15  27    0.48    8.41  62 0.30998-0.01876 0.08773-0.65839 0.94747-0.66114
  12 -13  16  113.72    8.93  62 0.30847 0.04551 0.08028-0.52171 0.94730-0.77579
  12 -12  12  235.14   10.31  62 0.30752 0.07776 0.07570-0.45461 0.94717-0.81762
  12 -10   7    0.84    4.28  62 0.30946 0.13898 0.08515-0.33963 0.94742-0.87001
  13 -14  21    4.76    7.80  62 0.30893 0.07523 0.08254-0.55654 0.94736-0.72302
  13 -13  17    1.35    6.65  62 0.30940 0.10640 0.08486-0.49638 0.94741-0.76495
  13 -12  13    7.96    5.90  62 0.30831 0.13877 0.07952-0.42788 0.94728-0.80641
  14 -14  22   19.25    8.34  61 0.30930 0.13634 0.08439-0.52729 0.94740-0.71257
  -5  -5  33   40.86    4.44  63 0.30532-0.77609 0.06331-0.54096 0.94650-0.60536
  -4   4  10 2247.30   12.93  63 0.30558-0.42403 0.06455 0.06104 0.94656-0.84865
  -2 -10  44   29.58    7.37  63 0.30616-0.74397 0.06733-0.76661 0.94668-0.48894
  -2   3   4   42.36    1.71  62 0.30800-0.33043 0.07618 0.04873 0.94700-0.91068
  -1 -10  36   42.70    6.89  63 0.30645-0.68050 0.06873-0.73651 0.94673-0.57249
  -1  -9  29   31.42    5.67  63 0.30640-0.64733 0.06847-0.67272 0.94672-0.64704
  -1  -7  18  578.27   10.79  63 0.30481-0.58128 0.06091-0.53788 0.94639-0.76202
  -1  -1   3   36.97    1.19  63 0.30410-0.38911 0.05755-0.15405 0.94623-0.91987
   0 -12  45   -0.52    7.45  63 0.30564-0.67704 0.06484-0.82285 0.94657-0.47862
   1 -13  47    1.39    7.78  63 0.30556-0.64469 0.06448-0.85297 0.94656-0.45739
   1 -11  30   71.17    7.70  63 0.30569-0.58251 0.06509-0.73141 0.94658-0.63450
   1  -9  19  109.47    6.52  62 0.30705-0.51974 0.07158-0.61193 0.94684-0.75152
   2 -12  32    1.92    6.75  63 0.30628-0.55092 0.06788-0.76519 0.94670-0.61397
   2 -11  25   38.81    6.50  63 0.30603-0.51803 0.06669-0.70090 0.94665-0.68668
   3 -13  34   24.29    8.27  63 0.30577-0.51866 0.06546-0.79456 0.94660-0.59101
   3 -12  27    1.86    6.33  63 0.30631-0.48689 0.06806-0.73335 0.94671-0.66572
   3 -10  16  126.51    7.26  62 0.30662-0.42341 0.06953-0.60876 0.94676-0.78150
   3  -9  12  986.85   14.87  62 0.30806-0.39266 0.07646-0.55215 0.94701-0.82292
   4 -13  29    5.01    7.43  63 0.30548-0.45428 0.06408-0.76046 0.94654-0.64394
   4 -11  18    6.60    4.99  62 0.30783-0.39272 0.07536-0.64577 0.94697-0.75943
   5  -8   4  404.67    8.92  62 0.30790-0.23361 0.07570-0.42451 0.94698-0.90520
   6 -14  29   -1.79    8.05  63 0.30649-0.36058 0.06892-0.76526 0.94674-0.64342
   6 -13  22  142.79    9.64  63 0.30582-0.32741 0.06572-0.69803 0.94661-0.71583
   6  -8   2  252.42    7.24  63 0.30522-0.16806 0.06285-0.37975 0.94648-0.92486
   6   2  -2  231.03    4.64  63 0.30397 0.14431 0.05697 0.25322 0.94620-0.96714
   7 -13  20   19.37    6.94  62 0.30681-0.26556 0.07046-0.67162 0.94680-0.73663
   7  -9   4   22.15    4.13  62 0.30715-0.13871 0.07208-0.42018 0.94686-0.90382
   7  -3  -5    0.47    1.02  63 0.30372 0.05242 0.05578-0.02685 0.94613-0.99678
   8 -15  29   14.04    8.49  63 0.30489-0.26434 0.06130-0.75576 0.94641-0.64179
   8 -13  18    7.67    6.85  63 0.30663-0.20240 0.06958-0.63951 0.94677-0.75693
   8 -10   6  111.73    6.51  62 0.30704-0.10760 0.07153-0.45128 0.94684-0.88207
   8  -8   1    0.78    3.09  63 0.30701-0.04390 0.07139-0.32690 0.94683-0.93505
   9 -15  27    0.24    8.57  63 0.30576-0.20224 0.06540-0.72637 0.94660-0.66190
   9 -13  16   12.22    6.63  63 0.30572-0.13877 0.06521-0.60195 0.94659-0.77644
   9 -12  12   65.83    7.10  62 0.30639-0.10777 0.06845-0.54180 0.94672-0.81930
   9 -11   8  125.33    7.40  63 0.30550-0.07500 0.06420-0.47464 0.94654-0.86016
  10 -14  21   24.87    7.51  62 0.30771-0.10992 0.07478-0.64411 0.94695-0.72484
  10 -10   5   -1.88    4.00  63 0.30618 0.01779 0.06742-0.38443 0.94668-0.89090
  10  -6  -2   87.28    3.83  63 0.30373 0.14457 0.05582-0.12265 0.94614-0.96367
  11 -14  19    0.72    6.53  63 0.30570-0.04598 0.06514-0.60044 0.94658-0.74401
  11 -13  15  177.46    9.88  62 0.30639-0.01435 0.06843-0.54145 0.94672-0.78707
  11 -12  11    1.18    5.40  63 0.30601 0.01705 0.06662-0.47754 0.94665-0.82764
  12 -15  24    5.59    8.60  63 0.30566-0.01526 0.06497-0.63277 0.94658-0.69205
  12 -14  20    1.85    7.08  63 0.30704 0.01612 0.07155-0.57954 0.94684-0.73460
  12 -11   8  117.40    7.65  63 0.30475 0.11195 0.06065-0.37673 0.94638-0.85914
  13 -15  25    7.40    9.20  62 0.30745 0.04496 0.07350-0.60995 0.94691-0.68184
  -6  -3  30  324.99    6.55  65 0.29889-0.77042 0.03442-0.41719 0.94485-0.63646
  -5   0  16    4.25    0.81  66 0.29209-0.60279 0.00421-0.16473 0.94209-0.78188
  -4  -7  36  460.11   11.03  64 0.30236-0.77315 0.05037-0.62358 0.94593-0.57247
  -4  -5  25  118.00    5.30  64 0.30115-0.70704 0.04478-0.49098 0.94558-0.68928
  -3  -9  42    0.67    5.75  64 0.30222-0.77127 0.04972-0.71545 0.94589-0.51050
  -3  -8  35   23.37    5.39  63 0.30283-0.74175 0.05256-0.65726 0.94606-0.58387
  -3  -7  28   86.84    6.20  64 0.30019-0.70641 0.04036-0.58223 0.94528-0.65682
  -3  -6  24  178.45    6.37  63 0.30338-0.67719 0.05517-0.53364 0.94620-0.70072
  -3  -4  16   38.43    2.91  64 0.30209-0.61091 0.04911-0.39935 0.94585-0.78431
  -3  -2  11  150.74    3.24  64 0.30235-0.54730 0.05032-0.27352 0.94593-0.83689
  -3   2   7 1829.90    7.51  64 0.29961-0.41725 0.03771-0.00751 0.94510-0.87833
  -2 -10  41   55.00    8.01  64 0.30057-0.73934 0.04212-0.74237 0.94541-0.51839
  -2  -9  34  125.76    7.83  64 0.30234-0.70816 0.05028-0.68660 0.94592-0.59295
  -2  -7  23  243.35    7.77  63 0.30368-0.64510 0.05657-0.56646 0.94627-0.71057
  -1 -11  43    6.16    7.37  63 0.30337-0.70947 0.05509-0.78545 0.94620-0.49987
  -1  -8  22   77.66    5.73  64 0.30245-0.61121 0.05082-0.59161 0.94596-0.71958
  -1  -6  14  348.86    7.82  63 0.30373-0.54812 0.05679-0.47078 0.94629-0.80515
  -1  -2   4   49.30    1.93  64 0.30048-0.41718 0.04172-0.20165 0.94538-0.90875
   0 -11  35   -0.95    6.61  64 0.30280-0.64425 0.05245-0.75103 0.94605-0.58330
   0 -10  28  185.53    9.02  63 0.30282-0.61192 0.05254-0.68834 0.94605-0.65661
   0  -8  17    1.33    3.67  64 0.30181-0.54619 0.04783-0.55608 0.94578-0.77157
   0  -7  13   -0.13    3.10  64 0.30211-0.51393 0.04925-0.49345 0.94586-0.81343
   0  -3   3    1.44    1.23  63 0.30373-0.38914 0.05677-0.24946 0.94629-0.91902
   1 -12  37    8.81    6.97  63 0.30413-0.61301 0.05865-0.78772 0.94638-0.56217
   1 -10  23   75.32    6.74  63 0.30346-0.54854 0.05550-0.65927 0.94622-0.70851
   1  -4   2  419.62    6.32  64 0.30233-0.35498 0.05027-0.27325 0.94592-0.92837
   2 -13  39    9.16    7.68  63 0.30349-0.58145 0.05568-0.81777 0.94623-0.54048
   2 -10  18    3.01    4.78  64 0.30187-0.48237 0.04810-0.61911 0.94579-0.75986
   2  -9  14   62.48    5.39  63 0.30348-0.45218 0.05561-0.56411 0.94622-0.80228
   2  -8  10   97.97    5.46  63 0.30303-0.41919 0.05352-0.49812 0.94611-0.84480
   2  -4   0   90.63    3.11  63 0.30367-0.29259 0.05653-0.24802 0.94627-0.94906
   2   3  -1  364.14    5.49  64 0.30244-0.07220 0.05078 0.19843 0.94595-0.95970
   3 -11  20   28.88    5.93  63 0.30356-0.45231 0.05599-0.65889 0.94624-0.73909
   3  -7   4  629.80   10.29  64 0.30234-0.32273 0.05031-0.39944 0.94593-0.90586
   3  -4  -2  417.45    5.94  64 0.30118-0.22667 0.04492-0.20452 0.94559-0.96832
   3  -3  -3    1.08    0.99  64 0.30218-0.19665 0.04955-0.14654 0.94588-0.97892
   4 -14  36   18.72    8.37  63 0.30358-0.48515 0.05608-0.81645 0.94625-0.57099
   4 -12  22   23.99    6.13  63 0.30394-0.42088 0.05779-0.69154 0.94634-0.71747
   4  -7   2 1153.92   13.51  64 0.30239-0.25945 0.05054-0.36782 0.94594-0.92596
   5 -14  31    4.74    8.11  63 0.30310-0.42081 0.05386-0.78183 0.94613-0.62292
   5 -13  24  230.93   11.37  63 0.30279-0.38839 0.05240-0.71737 0.94605-0.69620
   5 -11  13   67.82    6.55  64 0.30174-0.32243 0.04749-0.58525 0.94575-0.81040
   5 -10   9    2.78    4.31  64 0.30187-0.29156 0.04810-0.52332 0.94579-0.85169
   6 -12  15   21.16    5.75  64 0.30151-0.29051 0.04645-0.61499 0.94569-0.78857
   6 -11  11  155.22    8.07  64 0.30241-0.25996 0.05062-0.55659 0.94594-0.83077
   6 -10   7   57.58    5.37  64 0.30156-0.22721 0.04669-0.48942 0.94570-0.87204
   7 -15  31   26.98    9.79  63 0.30299-0.32577 0.05333-0.78010 0.94610-0.62155
   7 -14  24  413.55   14.82  63 0.30272-0.29316 0.05206-0.71563 0.94603-0.69478
   7 -12  13   12.92    5.63  64 0.30152-0.22761 0.04651-0.58344 0.94569-0.80903
   7 -11   9   24.87    5.34  64 0.30170-0.19661 0.04733-0.52146 0.94574-0.85029
   8 -14  22   -1.61    7.59  64 0.30306-0.23088 0.05367-0.68739 0.94612-0.71477
   8  -9   2   78.67    5.21  64 0.30181-0.07075 0.04782-0.36397 0.94577-0.92268
   9 -14  20   70.02    9.05  63 0.30279-0.16718 0.05239-0.65192 0.94605-0.73601
   9 -10   4  165.59    7.25  64 0.30142-0.03917 0.04603-0.39347 0.94566-0.90132
   9  -6  -3   24.71    2.92  64 0.30041 0.08596 0.04139-0.13894 0.94536-0.97400
  10 -15  25    4.52    7.90  63 0.30430-0.13847 0.05948-0.69074 0.94642-0.68267
  10 -14  18   70.91    8.44  64 0.30111-0.10259 0.04459-0.61201 0.94557-0.75534
  10 -13  14   96.81    8.41  63 0.30247-0.07239 0.05091-0.55536 0.94596-0.79729
  10 -12  10   28.46    6.06  64 0.30224-0.04051 0.04983-0.49121 0.94590-0.83840
  10  -8   0  197.09    6.54  64 0.30177 0.08486 0.04763-0.23837 0.94576-0.94228
  11 -15  23   68.51    9.91  64 0.30242-0.07356 0.05065-0.64938 0.94595-0.70314
  11 -11   7    1.12    4.58  64 0.30257 0.05202 0.05135-0.39995 0.94599-0.86926
  11  -9   2  106.11    6.06  64 0.30028 0.11714 0.04077-0.26309 0.94531-0.92116
  11  -8   1    2.23    3.04  63 0.30322 0.14543 0.05441-0.21447 0.94616-0.93225
  12  -9   3   55.87    5.30  64 0.30093 0.17795 0.04379-0.23488 0.94552-0.91032
  13 -15  22   38.17    9.99  64 0.30088 0.05147 0.04352-0.58069 0.94550-0.71210
  13 -14  18  131.68   10.24  64 0.30230 0.08249 0.05010-0.52234 0.94591-0.75485
  13 -13  14  281.39   11.52  64 0.30198 0.11418 0.04860-0.45805 0.94582-0.79577
  14 -15  23   47.33    9.93  64 0.30195 0.11248 0.04848-0.55297 0.94582-0.70178
  -6  -2  26   16.26    2.27  66 0.29573-0.73472 0.01915-0.33737 0.94293-0.67674
  -6   0  21   -0.34    0.90  68 0.28797-0.66355-0.01441-0.17786 0.93920-0.72556
  -6   2  19   14.56    0.87  66 0.29190-0.60242 0.00239-0.06630 0.94121-0.74926
  -4  -6  29  101.36    5.52  65 0.29895-0.73728 0.03354-0.54276 0.94417-0.64501
  -3   4   8  298.91    5.04  65 0.29806-0.35271 0.02956 0.12737 0.94385-0.86611
  -2  -8  27  127.85    6.94  64 0.30029-0.67402 0.03964-0.61277 0.94463-0.66700
  -2  -4  11  499.55    7.49  65 0.29864-0.54330 0.03217-0.35029 0.94406-0.83443
  -1 -12  50   33.00    9.44  65 0.29886-0.73703 0.03313-0.82482 0.94413-0.42441
  -1 -11  40   -0.84    7.00  65 0.29902-0.70408 0.03386-0.76221 0.94419-0.53003
  -1 -10  33    3.26    5.77  65 0.29987-0.67483 0.03771-0.70629 0.94448-0.60343
  -1  -9  26  194.61    8.51  65 0.29900-0.64019 0.03377-0.63776 0.94418-0.67559
   0 -12  42   -1.72    7.81  65 0.29989-0.67525 0.03782-0.80096 0.94449-0.50886
   0  -9  21    0.26    4.45  65 0.29957-0.57679 0.03637-0.60852 0.94438-0.72912
   1 -13  44   44.08    9.08  64 0.30066-0.64307 0.04134-0.83399 0.94475-0.48744
   1 -12  34    8.77    7.33  65 0.29908-0.60810 0.03417-0.76284 0.94421-0.59236
   1 -11  27   -0.30    5.77  65 0.29915-0.57593 0.03444-0.70014 0.94424-0.66564
   1  -9  16   -1.14    3.95  65 0.29864-0.51018 0.03217-0.56997 0.94406-0.78010
   1  -8  12  137.25    6.22  65 0.29834-0.47850 0.03078-0.50701 0.94395-0.82238
   1   2  -1  186.01    3.09  65 0.29972-0.16330 0.03703 0.11826 0.94443-0.95835
   2 -13  36    4.70    8.26  65 0.29909-0.57685 0.03421-0.79522 0.94422-0.57120
   2 -12  29   13.65    6.96  64 0.30053-0.54552 0.04075-0.73768 0.94471-0.64475
   2 -11  22   24.43    6.05  65 0.29881-0.51093 0.03293-0.66706 0.94412-0.71728
   2  -7   6   45.79    3.94  64 0.29997-0.38424 0.03818-0.41942 0.94452-0.88559
   2  -5   1  397.40    6.88  65 0.29830-0.31892 0.03061-0.28511 0.94393-0.93677
   2  -1  -3   38.58    0.85  65 0.29769-0.19223 0.02786-0.03008 0.94370-0.97799
   3 -14  38   88.93   11.17  65 0.29855-0.54402 0.03176-0.82303 0.94402-0.54845
   3 -13  31   39.33    8.30  64 0.30028-0.51408 0.03960-0.76897 0.94462-0.62285
   3 -12  24   74.60    7.95  64 0.29973-0.48107 0.03709-0.70331 0.94444-0.69618
   3 -10  13  123.83    7.01  65 0.29788-0.41419 0.02872-0.56754 0.94378-0.81034
   4 -14  33    0.05    8.35  65 0.29921-0.48069 0.03472-0.79385 0.94426-0.60185
   4 -13  26   62.55    8.63  64 0.29948-0.44902 0.03596-0.73294 0.94435-0.67492
   4 -11  15   14.71    5.40  64 0.29952-0.38513 0.03612-0.60735 0.94436-0.78992
   4 -10  11    7.24    4.45  64 0.30022-0.35413 0.03933-0.54863 0.94460-0.83192
   4  -9   7   17.85    4.15  65 0.29925-0.32002 0.03492-0.47895 0.94427-0.87370
   5 -14  28   34.75    8.17  65 0.29819-0.41573 0.03012-0.75778 0.94389-0.65261
   5  -9   5   36.79    4.49  64 0.29959-0.25805 0.03645-0.44880 0.94439-0.89363
   6 -13  19    3.16    6.44  65 0.29894-0.32127 0.03349-0.66653 0.94416-0.74674
   6  -9   3    8.67    3.69  65 0.29799-0.19257 0.02922-0.40955 0.94382-0.91305
   6  -6  -3    6.93    2.39  65 0.29821-0.09651 0.03021-0.22325 0.94390-0.97510
   6  -5  -4  459.91    6.72  64 0.29977-0.06843 0.03727-0.16599 0.94445-0.98636
   6  -4  -5    9.81    1.70  65 0.29723-0.03471 0.02582-0.09188 0.94353-0.99590
   7 -15  28   48.07    9.12  65 0.29820-0.32117 0.03017-0.75702 0.94390-0.65169
   7 -10   5   81.44    5.85  64 0.29956-0.16258 0.03631-0.44745 0.94438-0.89257
   7  -8   0    1.89    3.02  64 0.29996-0.10079 0.03814-0.32445 0.94452-0.94405
   8 -15  26  135.16   11.44  64 0.29946-0.25915 0.03585-0.73082 0.94434-0.67316
   8 -13  15   52.49    7.55  64 0.29951-0.19508 0.03611-0.60486 0.94436-0.78809
   8 -12  11   -1.15    5.34  65 0.29991-0.16436 0.03789-0.54617 0.94450-0.82957
   8 -11   7   18.05    5.19  64 0.29925-0.13216 0.03492-0.47860 0.94427-0.87049
   9 -15  24   34.48    9.20  64 0.29959-0.19773 0.03645-0.70053 0.94439-0.69328
   9 -13  13   11.38    5.97  65 0.29779-0.13141 0.02833-0.56599 0.94374-0.80709
   9 -12   9    6.82    6.06  65 0.29727-0.09913 0.02601-0.50137 0.94355-0.84871
   9  -8  -1  225.32    6.93  65 0.29793 0.02642 0.02895-0.25165 0.94379-0.95259
   9  -5  -4  316.37    5.35  65 0.29692 0.12048 0.02443-0.06013 0.94341-0.98342
  10 -15  22   16.64    8.63  65 0.29895-0.13366 0.03354-0.66433 0.94417-0.71317
  10 -11   6   66.76    6.22  64 0.29958-0.00738 0.03641-0.41595 0.94439-0.88069
  10  -9   1   35.84    4.30  65 0.29840 0.05672 0.03108-0.28499 0.94397-0.93156
  10  -5  -3   87.73    3.14  64 0.29860 0.18070 0.03199-0.03677 0.94404-0.97308
  11 -14  16   27.53    7.81  65 0.29831-0.03809 0.03066-0.56626 0.94394-0.77580
  11 -13  12   40.52    7.22  65 0.29852-0.00720 0.03162-0.50500 0.94401-0.81686
  12 -15  21   -0.06    8.40  65 0.29932-0.00945 0.03522-0.60424 0.94430-0.72339
  12 -14  17   67.72    8.41  64 0.30082 0.02267 0.04205-0.54671 0.94480-0.76609
  12 -13  13    6.47    6.04  64 0.30081 0.05227 0.04200-0.48540 0.94479-0.80683
  12 -12   9   -0.74    5.41  65 0.29884 0.08541 0.03305-0.41314 0.94413-0.84743
  12 -10   4  153.16    7.41  65 0.29788 0.14967 0.02876-0.28286 0.94378-0.89957
  13 -12  10   35.68    6.52  64 0.29931 0.14687 0.03521-0.38359 0.94430-0.83813
  -5  -5  30   31.38    4.23  66 0.29353-0.76455 0.00877-0.48606 0.94181-0.63363
  -4  -7  33   -0.25    4.71  66 0.29399-0.76484 0.01075-0.58302 0.94202-0.60196
  -4  -3  17    9.94    2.17  66 0.29451-0.63669 0.01303-0.33189 0.94225-0.77082
  -3  -9  39   18.06    6.03  66 0.29601-0.76651 0.01966-0.68612 0.94290-0.54002
  -3  -8  32  405.54   10.91  66 0.29581-0.73419 0.01877-0.62292 0.94281-0.61240
  -2 -10  38    5.96    6.28  66 0.29546-0.73311 0.01720-0.71460 0.94266-0.55024
  -2  -9  31   34.77    5.92  66 0.29555-0.70083 0.01760-0.65301 0.94270-0.62321
  -2   4   6   26.42    2.12  66 0.29566-0.28678 0.01811 0.16975 0.94275-0.88550
  -1 -12  47    1.79    8.50  66 0.29529-0.73192 0.01648-0.80606 0.94259-0.45599
  -1  -3   5  390.20    5.54  66 0.29534-0.44408 0.01669-0.23963 0.94261-0.89569
  -1   4   4   40.89    2.21  65 0.29746-0.22478 0.02607 0.19339 0.94348-0.90662
   0 -12  39    3.66    7.33  65 0.29606-0.66879 0.01988-0.77888 0.94292-0.53988
   0 -11  32   28.40    6.44  65 0.29737-0.63943 0.02569-0.72431 0.94344-0.61243
   0 -10  25    1.19    5.29  66 0.29591-0.60514 0.01920-0.65416 0.94285-0.68635
   0  -4   4  841.31    9.04  65 0.29707-0.41391 0.02432-0.27911 0.94332-0.90670
   1 -13  41   14.57    8.80  65 0.29633-0.63844 0.02104-0.81339 0.94303-0.51876
   1 -10  20    9.58    5.14  66 0.29586-0.54075 0.01899-0.62206 0.94283-0.73819
   1  -7   8   22.43    3.50  66 0.29569-0.44382 0.01821-0.43145 0.94276-0.86368
   1  -5   3    0.49    2.07  66 0.29568-0.38070 0.01819-0.30519 0.94276-0.91556
   2 -13  33   17.11    7.57  66 0.29442-0.57108 0.01265-0.77158 0.94221-0.60122
   2 -12  26  264.73   11.20  66 0.29428-0.53971 0.01203-0.70982 0.94215-0.67321
   3 -13  28   22.63    7.96  66 0.29493-0.50770 0.01488-0.74330 0.94243-0.65239
   3 -11  17   91.55    7.21  65 0.29601-0.44528 0.01964-0.62264 0.94289-0.76879
   3  -9   9    9.14    3.82  65 0.29727-0.38264 0.02525-0.50215 0.94341-0.85265
   3  -8   5   23.12    3.70  66 0.29415-0.34709 0.01145-0.42414 0.94209-0.89312
   3  -5  -1  387.72    6.49  65 0.29777-0.25518 0.02745-0.25049 0.94360-0.95690
   3  -2  -4   47.87    1.47  66 0.29510-0.15815 0.01564-0.04974 0.94251-0.98664
   3   2  -2   74.36    2.36  66 0.29499-0.03316 0.01517 0.20225 0.94246-0.96595
   4 -12  19   27.50    6.14  65 0.29733-0.41462 0.02552-0.65878 0.94343-0.74782
   4  -8   3   11.75    3.49  66 0.29507-0.28379 0.01550-0.39585 0.94250-0.91402
   5 -13  21  176.80   10.34  65 0.29682-0.38293 0.02322-0.68857 0.94322-0.72594
   6 -15  30   39.45   10.16  66 0.29579-0.38175 0.01867-0.77700 0.94280-0.63195
   6 -14  23  216.39   12.11  66 0.29545-0.34964 0.01718-0.71289 0.94266-0.70353
   7 -14  21   12.71    7.59  66 0.29600-0.28796 0.01959-0.68774 0.94289-0.72538
   7  -9   1   63.72    4.77  66 0.29424-0.12646 0.01185-0.36051 0.94213-0.93196
   8 -14  19   32.48    7.71  65 0.29746-0.22548 0.02607-0.65786 0.94348-0.74591
   8 -10   3   39.05    4.97  65 0.29571-0.09688 0.01830-0.39836 0.94277-0.91109
   8  -6  -4  342.31    6.57  66 0.29505 0.02912 0.01542-0.14471 0.94249-0.98322
   9 -14  17  106.78    9.63  65 0.29641-0.16158 0.02141-0.62174 0.94306-0.76629
   9 -11   5   59.89    6.12  66 0.29514-0.06528 0.01582-0.42690 0.94253-0.88965
   9  -9   0  945.93   13.88  66 0.29396-0.00123 0.01063-0.29644 0.94200-0.94113
  10 -14  15   12.21    6.92  66 0.29434-0.09753 0.01229-0.58121 0.94217-0.78484
  10 -13  11   71.70    7.74  66 0.29469-0.06542 0.01383-0.51882 0.94233-0.82706
  10 -10   2  830.06   14.17  66 0.29380 0.02965 0.00994-0.32708 0.94193-0.91976
  11 -15  20    1.82    8.22  66 0.29624-0.06866 0.02066-0.62202 0.94299-0.73371
  11 -12   8  121.73    7.88  65 0.29648 0.02643 0.02171-0.43267 0.94309-0.85875
  11 -10   3  225.46    8.09  65 0.29663 0.08889 0.02241-0.30822 0.94315-0.91051
  13 -15  19   30.72    8.97  66 0.29482 0.05760 0.01440-0.55097 0.94239-0.74297
  13 -14  15    5.88    7.51  66 0.29526 0.08760 0.01632-0.49083 0.94258-0.78401
  14 -15  20   36.56    9.40  65 0.29567 0.11747 0.01814-0.52371 0.94275-0.73302
  -5  -6  34  160.28    6.94  67 0.28947-0.79285-0.00864-0.53254 0.93991-0.58897
  -5  -3  22   77.95    3.51  67 0.29084-0.69715-0.00276-0.34702 0.94061-0.71654
  -5   4  15    8.86    1.81  67 0.29060-0.47320-0.00379 0.09776 0.94049-0.79018
  -4   3  11   19.83    1.52  67 0.28896-0.43893-0.01079 0.07328 0.93964-0.83107
  -3  -7  25  121.16    6.17  67 0.29085-0.69618-0.00271-0.53780 0.94062-0.68404
  -3  -6  21   22.87    3.62  67 0.29201-0.66568 0.00228-0.47958 0.94119-0.72699
  -3  -3  12   75.57    2.96  67 0.29200-0.56914 0.00220-0.28865 0.94118-0.82193
  -2 -11  45   11.98    7.86  67 0.29209-0.76237 0.00263-0.76327 0.94123-0.47467
  -2  -8  24   13.21    4.42  67 0.29154-0.66438 0.00024-0.57202 0.94096-0.69481
  -2  -7  20   -0.37    3.47  67 0.29278-0.63558 0.00560-0.51632 0.94155-0.73767
  -2  -6  16   31.91    3.66  66 0.29246-0.60149 0.00422-0.44982 0.94140-0.78038
  -1 -12  44   33.59    9.47  67 0.28983-0.72856-0.00708-0.78608 0.94010-0.48302
  -1 -11  37    5.76    6.98  66 0.29309-0.69919 0.00695-0.73700 0.94170-0.55892
  -1 -10  30   67.24    6.79  66 0.29359-0.66767 0.00911-0.67676 0.94192-0.63145
  -1  -9  23   77.46    6.80  67 0.29018-0.63175-0.00559-0.59847 0.94028-0.70394
  -1  -8  19  104.16    6.09  66 0.29243-0.60165 0.00409-0.54476 0.94139-0.74809
  -1  -7  15   61.73    4.65  66 0.29258-0.56945 0.00474-0.48190 0.94146-0.79034
   0 -12  36    7.76    8.15  67 0.29024-0.66342-0.00535-0.75501 0.94031-0.56788
   0 -11  29    1.67    6.11  67 0.29133-0.63082-0.00066-0.69480 0.94085-0.64160
   0  -9  18  154.69    7.23  67 0.29033-0.56710-0.00495-0.56690 0.94035-0.75668
   0  -8  14  227.90    7.71  67 0.29124-0.53571-0.00104-0.50707 0.94081-0.79859
   1 -13  38   28.96    8.96  67 0.29170-0.63254 0.00092-0.79268 0.94103-0.54678
   1 -12  31   37.77    7.75  66 0.29309-0.60292 0.00693-0.73707 0.94169-0.62064
   1 -11  24  197.14    9.76  67 0.29196-0.56947 0.00203-0.66879 0.94116-0.69331
   2 -11  19  102.72    7.63  67 0.29101-0.50353-0.00204-0.63218 0.94070-0.74516
   2 -10  15  245.44    9.15  66 0.29298-0.47383 0.00646-0.57811 0.94164-0.78861
   2  -9  11    1.00    3.64  67 0.29278-0.44258 0.00558-0.51618 0.94155-0.83044
   2  -8   7   33.31    4.14  67 0.29118-0.40757-0.00130-0.44316 0.94078-0.87102
   3 -14  35    3.35    8.06  66 0.29382-0.53880 0.01014-0.80063 0.94203-0.57915
   3 -12  21    2.21    6.20  66 0.29296-0.47372 0.00639-0.67146 0.94164-0.72508
   3   3   0 2100.06   13.55  67 0.28923 0.00327-0.00966 0.28942 0.93978-0.94209
   4 -14  30   14.37    6.44  66 0.29395-0.47534 0.01069-0.77002 0.94209-0.63115
   4 -13  23  148.81   10.06  66 0.29315-0.44287 0.00720-0.70475 0.94172-0.70327
   4 -11  12  306.75   10.43  67 0.29102-0.37597-0.00198-0.56812 0.94070-0.81727
   4 -10   8  359.69   10.06  67 0.29052-0.34336-0.00413-0.50289 0.94045-0.85884
   4  -5  -3    0.38    1.72  67 0.29198-0.18629 0.00213-0.19565 0.94117-0.97561
   4  -4  -4  774.73    7.76  66 0.29340-0.15617 0.00828-0.13684 0.94184-0.98552
   5 -14  25  127.78   10.57  66 0.29222-0.41029 0.00317-0.73137 0.94129-0.68172
   5 -12  14  209.87    9.84  66 0.29201-0.34553 0.00227-0.60387 0.94119-0.79687
   5 -11  10  112.14    7.29  66 0.29263-0.31403 0.00492-0.54352 0.94148-0.83921
   5 -10   6   27.14    4.73  67 0.29147-0.28096-0.00005-0.47504 0.94092-0.87959
   5  -8   1  146.52    5.83  66 0.29374-0.21968 0.00977-0.35877 0.94199-0.93304
   5   0  -4  367.16    3.03  69 0.28126 0.04314-0.04274 0.19616 0.93511-0.97790
   6 -15  27    1.26    8.17  67 0.29118-0.37630-0.00133-0.75348 0.94078-0.65929
   6 -13  16    5.70    6.38  67 0.29168-0.31405 0.00082-0.63391 0.94102-0.77493
   6 -12  12    5.83    5.26  66 0.29333-0.28381 0.00800-0.57798 0.94181-0.81743
   6 -11   8   -1.27    4.75  67 0.29259-0.25140 0.00478-0.51367 0.94146-0.85921
   6 -10   4    1.44    3.76  67 0.29092-0.21778-0.00241-0.44044 0.94065-0.89885
   7 -15  25   40.97    9.44  66 0.29254-0.31583 0.00454-0.73147 0.94144-0.68128
   7 -13  14  103.14    8.55  66 0.29229-0.25136 0.00349-0.60454 0.94132-0.79595
   7 -12  10    8.29    5.43  66 0.29313-0.22057 0.00714-0.54537 0.94172-0.83744
   7 -11   6   85.70    6.59  67 0.29185-0.18689 0.00155-0.47615 0.94111-0.87862
   8 -15  23  133.48   10.81  66 0.29362-0.25297 0.00924-0.70460 0.94194-0.70213
   8 -13  12    8.81    6.44  67 0.29178-0.18813 0.00126-0.57038 0.94107-0.81524
   8 -12   8   -0.07    5.25  67 0.29162-0.15629 0.00057-0.50632 0.94099-0.85646
   8  -8  -2  208.20    6.51  67 0.29177-0.02985 0.00122-0.25548 0.94107-0.96100
   8  -5  -5   20.43    2.32  67 0.29120 0.06457-0.00121-0.06553 0.94079-0.99187
   9 -15  21   31.90    8.40  66 0.29353-0.19073 0.00884-0.67273 0.94190-0.72238
  10 -15  19    5.93    8.25  66 0.29231-0.12707 0.00356-0.63536 0.94133-0.74203
  10 -12   7    2.33    5.29  67 0.29226-0.03150 0.00332-0.44814 0.94130-0.86731
  11 -14  13   57.45    7.87  67 0.29050-0.03031-0.00423-0.53212 0.94044-0.80341
  11 -11   4   35.43    5.48  66 0.29178 0.06237 0.00129-0.34969 0.94108-0.89723
  12 -15  18   15.81    8.54  66 0.29286-0.00322 0.00592-0.57451 0.94159-0.75176
  12 -14  14  267.62   12.18  66 0.29331 0.02884 0.00789-0.51279 0.94180-0.79455
  12 -13  10   39.27    7.13  66 0.29198 0.06083 0.00215-0.44525 0.94117-0.83503
  12 -11   5   78.35    6.42  66 0.29326 0.12279 0.00767-0.32494 0.94177-0.88785
  13 -13  11    1.40    6.37  66 0.29329 0.12139 0.00783-0.41990 0.94179-0.82459
  -5  -1  17   78.58    2.21  69 0.28432-0.62640-0.02998-0.19252 0.93739-0.76666
  -4  -8  37   60.88    6.30  68 0.28781-0.79058-0.01541-0.62014 0.93939-0.55576
  -4  -6  26  201.44    6.83  68 0.28764-0.72582-0.01611-0.49261 0.93930-0.67211
  -3  -9  36   44.73    6.42  67 0.28877-0.75956-0.01135-0.65666 0.93991-0.56777
  -3  -8  29  114.06    6.94  68 0.28712-0.72505-0.01830-0.58575 0.93901-0.63972
  -2 -11  42   47.44    8.40  68 0.28678-0.75735-0.01973-0.74210 0.93882-0.50200
  -2 -10  35   39.90    6.97  67 0.28850-0.72694-0.01249-0.68642 0.93976-0.57809
  -2  -9  28    0.54    4.96  68 0.28761-0.69210-0.01625-0.61773 0.93928-0.65130
  -1 -11  34   17.82    6.96  68 0.28715-0.69250-0.01819-0.71153 0.93903-0.58685
  -1  -6  11  354.76    7.82  67 0.28930-0.53400-0.00912-0.40447 0.94018-0.83109
  -1  -4   6 1454.64   12.11  68 0.28813-0.46890-0.01408-0.27232 0.93956-0.88244
   0 -13  43   -4.52    8.86  68 0.28751-0.69143-0.01666-0.80416 0.93923-0.49357
   0 -10  22   13.67    5.44  68 0.28779-0.59624-0.01548-0.61884 0.93938-0.71360
   0  -7  10   -0.37    3.04  68 0.28840-0.50147-0.01293-0.43296 0.93971-0.83998
   0  -5   5    1.17    2.11  67 0.28976-0.43859-0.00716-0.31159 0.94042-0.89279
   0   2   1    0.38    0.75  68 0.28818-0.21532-0.01385 0.13806 0.93959-0.93364
   1 -13  35   -0.00    8.71  68 0.28613-0.62723-0.02245-0.76947 0.93845-0.57584
   1 -12  28  147.34    9.34  68 0.28676-0.59611-0.01983-0.70964 0.93881-0.64876
   1 -10  17   37.33    5.68  68 0.28681-0.53135-0.01961-0.58350 0.93884-0.76478
   1  -9  13   83.02    5.86  68 0.28773-0.50043-0.01576-0.52385 0.93934-0.80714
   1   3   1   58.27    2.46  68 0.28848-0.12093-0.01257 0.23072 0.93975-0.93304
   2 -14  37    8.45    8.30  68 0.28660-0.59556-0.02052-0.80216 0.93871-0.55521
   2 -13  30    0.70    7.32  68 0.28817-0.56519-0.01390-0.74631 0.93958-0.62933
   2 -12  23    8.41    6.53  68 0.28742-0.53133-0.01707-0.67864 0.93917-0.70177
   3 -14  32   49.02    9.62  68 0.28819-0.53310-0.01382-0.77771 0.93959-0.60802
   3 -13  25    7.00    7.29  68 0.28815-0.50125-0.01400-0.71464 0.93957-0.68115
   3 -11  14  190.84    8.91  68 0.28750-0.43649-0.01671-0.58548 0.93922-0.79484
   3 -10  10  615.53   13.06  68 0.28784-0.40469-0.01527-0.52379 0.93941-0.83690
   4 -14  27    7.40    8.17  68 0.28785-0.46934-0.01525-0.74487 0.93941-0.65955
   4 -12  16   86.25    7.61  67 0.28918-0.40674-0.00961-0.62426 0.94012-0.77501
   4  -9   4  308.91    8.75  68 0.28712-0.30825-0.01832-0.42545 0.93901-0.89919
   4  -3  -5  377.02    4.57  68 0.28729-0.11897-0.01760-0.04822 0.93910-0.99281
   4   1  -3    9.16    1.10  68 0.28670 0.00620-0.02009 0.20532 0.93877-0.97169
   5 -13  18   77.54    7.88  67 0.28961-0.37505-0.00781-0.65714 0.94034-0.75343
   5  -9   2  969.61   14.36  68 0.28670-0.24457-0.02008-0.39193 0.93877-0.91919
   6 -14  20  134.44   10.25  67 0.28835-0.34299-0.01312-0.68296 0.93968-0.73210
   6  -8  -1  197.22    6.44  67 0.28984-0.15304-0.00680-0.31066 0.94047-0.95127
   6  -3  -6  184.09    3.01  68 0.28358 0.00972-0.03302 0.02919 0.93694-0.99948
   7 -15  22   -0.30    7.62  68 0.28724-0.30943-0.01780-0.70553 0.93908-0.70863
   7 -14  18    1.82    5.05  67 0.29008-0.28118-0.00578-0.65798 0.94059-0.75262
   7 -10   2    5.91    4.08  68 0.28777-0.15188-0.01558-0.39620 0.93937-0.91760
   7  -6  -5   39.08    3.19  68 0.28559-0.02382-0.02473-0.13594 0.93814-0.98978
   7  -1  -4   95.55    1.29  74 0.26321 0.15417-0.11262 0.26469 0.92183-0.96339
   8 -15  20    7.72    8.40  68 0.28715-0.24709-0.01820-0.67721 0.93902-0.72982
   8 -14  16   16.18    5.81  67 0.29021-0.21840-0.00523-0.62687 0.94066-0.77291
   8 -11   4    0.00    4.60  68 0.28820-0.12118-0.01375-0.43040 0.93960-0.89719
   8  -9  -1  212.20    7.20  68 0.28761-0.05728-0.01628-0.30094 0.93928-0.94836
   8  -1  -3   17.06    0.98  73 0.26719 0.21202-0.09766 0.28083 0.92518-0.95561
   9 -15  18   19.92    7.88  68 0.28688-0.18406-0.01932-0.64396 0.93887-0.74990
   9 -14  14    6.40    7.32  67 0.28857-0.15405-0.01222-0.58937 0.93980-0.79286
   9 -13  10   53.31    7.40  67 0.28926-0.12247-0.00927-0.52767 0.94017-0.83497
   9 -12   6   23.98    5.88  68 0.28776-0.08921-0.01565-0.45845 0.93936-0.87509
   9 -10   1   32.71    4.79  67 0.28879-0.02755-0.01129-0.33715 0.93992-0.92819
  10 -11   3  222.43    8.63  67 0.28813 0.00425-0.01409-0.36558 0.93956-0.90639
  11 -15  17    9.09    8.27  67 0.28915-0.06132-0.00976-0.59169 0.94011-0.76082
  11 -13   9    2.54    6.28  67 0.28942 0.00132-0.00862-0.46593 0.94025-0.84370
  12 -12   6   29.09    6.15  67 0.28807 0.09611-0.01431-0.36599 0.93953-0.87409
  13 -15  16   65.68    9.57  68 0.28742 0.06427-0.01705-0.51965 0.93918-0.76941
  13 -14  12  229.00   11.87  68 0.28655 0.09705-0.02072-0.45261 0.93869-0.81102
  13 -12   7    8.95    5.68  67 0.28857 0.15762-0.01220-0.33727 0.93980-0.86376
  14 -15  17   52.59    9.83  67 0.28807 0.12578-0.01434-0.49163 0.93953-0.75905
  -7   4  25   22.17    2.28  69 0.28046-0.59113-0.04614 0.07820 0.93510-0.68053
  -6  -3  27    1.08    2.55  70 0.27965-0.75194-0.04944-0.33378 0.93457-0.65713
  -6  -1  22  204.05    3.42  70 0.27690-0.68341-0.06046-0.19348 0.93270-0.70922
  -6   4  20   57.37    2.65  69 0.28158-0.52826-0.04159 0.10479 0.93582-0.73370
  -4  -7  30   86.73    5.84  69 0.28436-0.75486-0.03017-0.54260 0.93752-0.62760
  -4  -4  18    8.27    2.68  69 0.28212-0.65723-0.03938-0.34383 0.93616-0.75331
  -3  -4  13   17.30    2.80  69 0.28210-0.59140-0.03948-0.31028 0.93614-0.80605
  -2  -2   6   28.81    1.57  69 0.28458-0.46541-0.02928-0.16196 0.93765-0.88108
  -2  -1   5 3792.75   11.22  69 0.28201-0.43101-0.03983-0.08807 0.93609-0.88996
  -2   2   5    0.21    0.59  69 0.28481-0.33912-0.02830 0.08926 0.93779-0.89154
  -1 -12  41   14.17    8.30  69 0.28465-0.72263-0.02898-0.76417 0.93769-0.51173
  -1 -10  27   -1.12    4.95  69 0.28512-0.66012-0.02702-0.64255 0.93797-0.65909
  -1   2   3   35.05    1.36  69 0.28250-0.27297-0.03785 0.13118 0.93639-0.91058
   0 -12  33    0.01    6.84  69 0.28428-0.65682-0.03052-0.72993 0.93747-0.59506
   0 -11  26  234.33   10.46  69 0.28366-0.62478-0.03307-0.66531 0.93710-0.66633
   1 -11  21   15.36    5.95  69 0.28411-0.56030-0.03119-0.63458 0.93738-0.72042
   1  -8   9  166.03    6.55  68 0.28580-0.46609-0.02419-0.45236 0.93836-0.84786
   2 -10  12  138.91    7.49  69 0.28321-0.46332-0.03493-0.53589 0.93683-0.81382
   2  -7   3   34.52    3.70  68 0.28448-0.36907-0.02967-0.35193 0.93759-0.90917
   2   1  -2 1242.62    6.14  69 0.28372-0.11571-0.03283 0.15640 0.93714-0.96168
   3 -14  29    0.71    7.53  69 0.28338-0.52631-0.03423-0.75367 0.93693-0.63464
   3 -12  18  264.62   10.89  68 0.28483-0.46572-0.02823-0.63789 0.93780-0.75159
   3  -9   6  299.43    8.78  68 0.28529-0.36972-0.02632-0.44966 0.93807-0.87759
   3  -7   1   69.66    3.82  68 0.28627-0.30680-0.02222-0.32713 0.93863-0.93050
   4 -13  20  239.31   10.39  68 0.28627-0.43540-0.02222-0.67459 0.93863-0.72984
   4  -7  -1   73.03    4.27  68 0.28526-0.24227-0.02645-0.29138 0.93805-0.95020
   4   2  -1  752.25    7.27  70 0.28061 0.04337-0.04556 0.29372 0.93519-0.94810
   5 -14  22   98.86    9.33  68 0.28574-0.40328-0.02446-0.70386 0.93832-0.70829
   5 -12  11   -0.79    5.36  69 0.28364-0.33653-0.03316-0.56693 0.93709-0.82181
   5 -11   7    2.00    4.56  68 0.28421-0.30454-0.03078-0.50312 0.93743-0.86233
   5  -6  -4  442.64    7.61  68 0.28418-0.14713-0.03093-0.19215 0.93741-0.97968
   5  -5  -5    0.14    1.51  69 0.28401-0.11574-0.03161-0.12862 0.93732-0.98996
   6 -15  24    1.80    8.46  69 0.28421-0.36994-0.03080-0.72766 0.93743-0.68635
   6 -12   9   97.94    7.66  69 0.28420-0.27410-0.03084-0.53856 0.93743-0.84290
   6  -9   0  219.02    7.39  69 0.28417-0.17878-0.03095-0.34928 0.93741-0.93722
   7 -14  15   -1.50    6.57  69 0.28341-0.27350-0.03409-0.62700 0.93695-0.77805
   7 -13  11   13.04    6.48  69 0.28397-0.24278-0.03177-0.56922 0.93729-0.82114
   7 -12   7    1.83    5.20  68 0.28395-0.21091-0.03187-0.50491 0.93728-0.86217
   7  -8  -3   70.74    4.50  69 0.28324-0.08367-0.03480-0.25102 0.93685-0.96696
   7  -5  -6   45.74    2.72  69 0.28127 0.01175-0.04284-0.05530 0.93562-0.99750
   8 -14  13   28.73    7.36  69 0.28256-0.21028-0.03758-0.59389 0.93643-0.79869
   8 -13   9   12.00    5.91  69 0.28279-0.17874-0.03665-0.53268 0.93657-0.84061
   8 -10   0  196.25    7.50  69 0.28246-0.08329-0.03799-0.34186 0.93637-0.93455
   9 -11   2  109.43    6.97  69 0.28343-0.05333-0.03400-0.37709 0.93697-0.91322
   9  -4  -5   24.11    1.89  69 0.28111 0.16736-0.04350 0.07014 0.93552-0.98583
  10 -15  16   13.04    8.28  68 0.28500-0.11918-0.02752-0.60472 0.93790-0.76825
  10 -14  12  190.93   10.39  68 0.28621-0.08826-0.02250-0.54546 0.93859-0.81100
  10 -13   8  106.95    8.38  68 0.28521-0.05564-0.02663-0.47866 0.93802-0.85236
  10  -9  -2  324.56    8.69  69 0.28229 0.07236-0.03868-0.21586 0.93627-0.95421
  10  -8  -3  101.01    5.22  69 0.28351 0.10235-0.03369-0.15825 0.93701-0.96512
  11 -12   5   76.91    7.05  68 0.28578 0.03746-0.02425-0.38651 0.93835-0.88330
  11 -10   0  467.38   10.95  69 0.28244 0.10296-0.03806-0.24783 0.93636-0.93298
  11  -9  -1    7.16    3.48  68 0.28448 0.13246-0.02968-0.19371 0.93759-0.94490
  11  -8  -2   97.67    4.77  68 0.28459 0.16309-0.02923-0.13172 0.93766-0.95561
  12 -15  15    2.20    8.08  68 0.28520 0.00500-0.02667-0.54206 0.93802-0.77793
  12 -14  11   39.83    8.10  68 0.28470 0.03781-0.02877-0.47757 0.93772-0.81886
  12 -13   7   18.19    6.95  69 0.28241 0.07130-0.03821-0.40334 0.93634-0.85940
  12 -10   1  136.38    7.01  69 0.28350 0.16377-0.03372-0.22073 0.93701-0.92281
  13 -13   8    4.43    6.23  69 0.28326 0.13199-0.03471-0.37730 0.93686-0.84921
  -5  -6  31   37.60    4.82  70 0.27898-0.78180-0.05281-0.48815 0.93406-0.61295
  -5  -5  27    2.65    2.86  70 0.28042-0.75079-0.04699-0.43044 0.93501-0.65708
  -5  -2  18    3.00    1.70  71 0.27625-0.65077-0.06369-0.22374 0.93218-0.74974
  -4  -8  34   84.26    6.60  70 0.27967-0.78211-0.05004-0.58599 0.93451-0.58073
  -4  -1  12  163.06    2.73  70 0.27780-0.55507-0.05754-0.13328 0.93326-0.81458
  -3  -9  33   27.56    5.93  69 0.28154-0.75167-0.04245-0.62509 0.93572-0.59312
  -3  -7  22  101.07    5.72  70 0.27962-0.68464-0.05023-0.49019 0.93448-0.70828
  -3  -6  18   78.95    4.92  70 0.27832-0.65166-0.05544-0.42185 0.93361-0.75004
  -2 -11  39    5.79    7.19  70 0.28074-0.75101-0.04569-0.71652 0.93521-0.52977
  -2 -10  32    5.06    5.99  69 0.28155-0.71930-0.04238-0.65672 0.93573-0.60383
  -2  -9  25   33.03    6.13  70 0.27867-0.68420-0.05407-0.58180 0.93385-0.67445
  -2  -8  21   33.65    4.86  69 0.28092-0.65434-0.04497-0.52769 0.93533-0.71959
  -2  -7  17  202.78    7.05  69 0.28089-0.62191-0.04507-0.46402 0.93531-0.76259
  -2  -3   7    3.10    1.46  69 0.28104-0.49495-0.04448-0.21179 0.93540-0.86765
  -1 -12  38   29.75    8.41  70 0.27951-0.71680-0.05068-0.74220 0.93441-0.53810
  -1 -11  31   24.42    6.84  70 0.28033-0.68488-0.04736-0.68296 0.93495-0.61322
  -1  -9  20   11.38    4.87  70 0.28058-0.62150-0.04632-0.55766 0.93511-0.72944
  -1  -8  16    3.89    3.90  69 0.28120-0.59076-0.04382-0.49796 0.93551-0.77194
  -1  -7  12  152.67    6.11  70 0.27977-0.55602-0.04962-0.42710 0.93458-0.81288
   0 -13  40  150.84   11.30  69 0.28192-0.68810-0.04089-0.78385 0.93596-0.51808
   0 -10  19    0.10    4.75  70 0.27960-0.58618-0.05030-0.58207 0.93447-0.73804
   0  -9  15    1.91    4.17  69 0.28031-0.55613-0.04743-0.52366 0.93494-0.78098
   0  -8  11   -0.92    3.35  70 0.27968-0.52241-0.05000-0.45620 0.93452-0.82220
   1 -13  32    1.27    8.04  70 0.28043-0.62084-0.04695-0.74508 0.93501-0.60201
   1 -12  25    6.79    6.72  70 0.27985-0.58800-0.04928-0.67970 0.93464-0.67500
   1  -7   5   40.88    3.93  70 0.28043-0.42860-0.04695-0.36616 0.93501-0.88612
   2 -14  34    5.98    9.04  69 0.28158-0.58963-0.04229-0.78014 0.93575-0.58144
   2 -13  27    1.06    6.89  70 0.28128-0.55917-0.04349-0.71999 0.93556-0.65459
   2 -12  20   78.78    8.04  70 0.27967-0.52339-0.05001-0.64731 0.93452-0.72631
   2  -9   8   71.57    5.35  69 0.28189-0.43012-0.04099-0.46705 0.93595-0.85442
   3 -13  22  337.09   13.28  69 0.28131-0.49410-0.04337-0.68606 0.93558-0.70616
   3  -8   2  954.36   13.57  70 0.27984-0.33230-0.04935-0.36312 0.93462-0.91520
   4 -14  24   46.99    8.48  69 0.28175-0.46325-0.04158-0.71918 0.93586-0.68429
   4 -13  17    2.64    6.17  70 0.27872-0.42713-0.05384-0.64245 0.93388-0.75637
   4 -12  13    9.11    5.74  70 0.28058-0.39742-0.04632-0.58791 0.93511-0.79992
   4 -10   5   12.86    4.51  70 0.27906-0.33147-0.05248-0.45511 0.93411-0.88219
   4  -8   0 1464.55   16.41  70 0.28014-0.26913-0.04810-0.33262 0.93483-0.93545
   5 -15  26    7.15    9.17  69 0.28095-0.42977-0.04482-0.74553 0.93535-0.66309
   5 -14  19   17.50    7.46  70 0.27904-0.39580-0.05257-0.67473 0.93410-0.73485
   5 -10   3   85.83    5.97  70 0.27974-0.26861-0.04975-0.42498 0.93456-0.90279
   5  -4  -6 1347.33    9.91  70 0.27833-0.07848-0.05543-0.04199 0.93362-0.99687
   6 -14  17   10.51    7.66  70 0.28096-0.33497-0.04479-0.65329 0.93536-0.75694
   6 -11   5    0.84    3.42  69 0.28260-0.24066-0.03811-0.46875 0.93639-0.88323
   7 -15  19   52.87    9.33  70 0.27994-0.30140-0.04892-0.67714 0.93469-0.73451
   7 -11   3    2.97    4.66  70 0.28041-0.17559-0.04703-0.42862 0.93500-0.90234
   7  -9  -2   31.98    4.18  70 0.27957-0.11124-0.05042-0.29792 0.93445-0.95357
   8 -15  17   10.40    8.06  70 0.28039-0.23966-0.04711-0.64818 0.93499-0.75516
   8 -12   5   36.22    6.14  69 0.28117-0.14531-0.04392-0.46201 0.93549-0.88131
   8  -4  -6  282.85    4.26  70 0.27725 0.10917-0.05975 0.05519 0.93288-0.99408
   9 -15  15    0.51    7.85  70 0.28009-0.17648-0.04834-0.61404 0.93479-0.77470
   9 -14  11    1.50    6.88  70 0.28069-0.14542-0.04590-0.55519 0.93518-0.81757
   9 -13   7   18.72    6.51  69 0.28025-0.11335-0.04768-0.48966 0.93490-0.85858
   9  -8  -4   16.21    3.32  70 0.27959 0.04443-0.05036-0.17271 0.93446-0.97337
  10 -12   4  144.23    7.98  69 0.28220-0.02107-0.03974-0.40271 0.93614-0.89136
  10 -10  -1   -1.28    3.91  70 0.27994 0.04353-0.04892-0.26826 0.93469-0.94130
  11 -15  14  143.63   10.53  69 0.28214-0.05335-0.03998-0.55912 0.93610-0.78686
  11 -14  10  203.52   10.49  69 0.28201-0.02148-0.04052-0.49567 0.93602-0.82827
  11 -13   6  183.07    9.61  70 0.27976 0.01217-0.04965-0.42382 0.93458-0.86804
  11 -11   1   -1.53    5.35  70 0.27848 0.07643-0.05481-0.29492 0.93372-0.91995
  12 -11   2  233.50    8.79  69 0.28054 0.13594-0.04651-0.27062 0.93508-0.91041
  13 -15  13   11.94    8.24  70 0.27965 0.07247-0.05012-0.48677 0.93450-0.79380
  -4  -7  27    7.29    4.66  71 0.27396-0.74357-0.07300-0.49899 0.93049-0.65220
  -4  -6  23  204.51    7.04  71 0.27475-0.71265-0.06989-0.43919 0.93107-0.69482
  -4  -2  13   13.95    1.69  71 0.27509-0.58483-0.06857-0.18635 0.93131-0.80163
  -4   0  11    0.18    0.60  72 0.26812-0.51388-0.09556-0.03281 0.92599-0.81760
  -4   4  13    0.32    1.47  71 0.27690-0.39627-0.06138 0.18559 0.93260-0.80379
  -3 -10  37    9.66    7.29  71 0.27472-0.77635-0.07000-0.65982 0.93105-0.54668
  -3  -8  26    1.04    4.48  71 0.27699-0.71546-0.06105-0.54384 0.93266-0.66470
  -3   3   9    0.48    0.95  71 0.27557-0.36280-0.06664 0.15959 0.93166-0.84429
  -2 -11  36    0.57    6.87  71 0.27566-0.74279-0.06631-0.69232 0.93172-0.55762
  -2 -10  29   11.58    6.50  71 0.27429-0.71062-0.07169-0.62578 0.93074-0.63043
  -2  -6  13  101.67    4.91  70 0.27781-0.58674-0.05778-0.38764 0.93323-0.80232
  -2  -4   8  478.22    7.29  71 0.27603-0.52068-0.06483-0.25305 0.93199-0.85356
  -1 -10  24  189.10    9.04  70 0.27749-0.65070-0.05903-0.60881 0.93301-0.68515
  -1   0   2 8598.23    7.43  73 0.26743-0.32096-0.09819 0.06511 0.92543-0.91035
   0 -13  37    0.95    8.42  71 0.27666-0.68152-0.06235-0.76155 0.93243-0.54728
   0 -12  30    3.97    6.87  71 0.27706-0.65144-0.06075-0.70297 0.93271-0.62121
   0 -11  23    0.20    5.75  71 0.27596-0.61549-0.06511-0.63160 0.93194-0.69378
   0   3   3   -0.35    0.81  70 0.27821-0.17407-0.05615 0.24362 0.93350-0.90748
   1 -11  18   55.88    6.76  71 0.27584-0.55141-0.06561-0.60020 0.93185-0.74537
   1 -10  14   -0.10    4.68  71 0.27680-0.52150-0.06177-0.54212 0.93253-0.78897
   1  -9  10    2.69    3.94  71 0.27629-0.48853-0.06380-0.47616 0.93217-0.83042
   2 -14  31    0.03    8.41  71 0.27606-0.58369-0.06472-0.75716 0.93201-0.60885
   2 -13  24   20.63    7.82  71 0.27531-0.55147-0.06769-0.69264 0.93147-0.68133
   2  -8   4  325.60    8.47  70 0.27692-0.39317-0.06129-0.38334 0.93262-0.89380
   3 -14  26    1.51    8.11  71 0.27645-0.52075-0.06316-0.72813 0.93229-0.66121
   3 -12  15   14.51    6.04  71 0.27658-0.45720-0.06264-0.60348 0.93238-0.77695
   3 -11  11   -0.31    4.77  71 0.27721-0.42651-0.06015-0.54472 0.93282-0.81954
   3 -10   7  166.85    7.69  71 0.27657-0.39280-0.06270-0.47642 0.93237-0.86092
   4 -14  21    3.96    7.28  71 0.27499-0.45550-0.06894-0.69069 0.93124-0.71196
   5 -15  23   -0.23    7.78  71 0.27547-0.42314-0.06704-0.72025 0.93159-0.68998
   5  -8  -2  942.92   13.09  70 0.27758-0.20335-0.05867-0.29050 0.93307-0.95454
   5   1  -2    1.65    1.14  71 0.27304 0.08326-0.07658 0.29428 0.92981-0.95279
   5   2   0 1683.62   11.47  71 0.27350 0.11241-0.07481 0.35360 0.93015-0.93235
   6 -13  10    7.19    6.00  71 0.27501-0.29668-0.06887-0.56397 0.93126-0.82570
   6 -10   1  107.36    6.17  70 0.27806-0.20416-0.05676-0.38656 0.93340-0.92223
   6   2   1  189.65    4.52  72 0.27260 0.17543-0.07829 0.38812 0.92948-0.92129
   7 -14  12   69.89    8.22  71 0.27475-0.26499-0.06988-0.59386 0.93107-0.80381
   7 -13   8    1.31    5.59  71 0.27567-0.23407-0.06627-0.53280 0.93173-0.84550
   8 -11   1    1.66    4.67  71 0.27649-0.10904-0.06300-0.38093 0.93231-0.91989
   8   0  -1    0.52    1.33  72 0.27164 0.24031-0.08203 0.33022 0.92875-0.93990
   9 -12   3   51.97    6.43  70 0.27691-0.07840-0.06134-0.41283 0.93261-0.89883
   9 -10  -2  293.90    8.81  71 0.27485-0.01338-0.06949-0.27911 0.93114-0.94923
   9  -9  -3   -6.60    3.39  71 0.27711 0.01630-0.06054-0.22658 0.93275-0.96251
  10 -16  17   10.61    8.72  71 0.27608-0.14185-0.06466-0.62971 0.93202-0.75082
  10 -15  13   41.35    8.87  70 0.27773-0.11150-0.05808-0.57328 0.93317-0.79412
  10 -14   9    0.05    7.06  70 0.27778-0.08025-0.05788-0.51092 0.93321-0.83560
  10 -13   5   -1.04    5.89  71 0.27585-0.04684-0.06555-0.44001 0.93186-0.87556
  10 -11   0  473.85   11.62  71 0.27572 0.01657-0.06607-0.31380 0.93177-0.92822
  10  -6  -5   11.95    2.51  71 0.27437 0.17321-0.07140 0.00394 0.93079-0.98032
  11 -12   2  240.04    9.98  71 0.27430 0.04871-0.07168-0.33946 0.93074-0.90629
  12 -15  12   75.76    9.59  70 0.27732 0.01372-0.05970-0.50947 0.93289-0.80285
  12 -14   8   21.16    7.49  71 0.27577 0.04607-0.06585-0.44031 0.93181-0.84371
  12 -12   3    1.20    5.36  71 0.27634 0.10857-0.06362-0.31728 0.93220-0.89686
  13 -14   9   67.01    8.52  70 0.27712 0.10715-0.06052-0.41322 0.93275-0.83560
  -7   0  26   41.16    1.32  76 0.25272-0.69194-0.15318-0.06853 0.91247-0.64691
  -6  -2  23   84.32    3.09  73 0.26755-0.70603-0.09856-0.21893 0.92566-0.69050
  -5   3  16    9.08    1.31  72 0.26894-0.48341-0.09323 0.12464 0.92678-0.76679
  -4  -8  31   -0.31    5.29  72 0.27032-0.77235-0.08792-0.54792 0.92786-0.60561
  -4  -3  14    1.89    1.93  72 0.26928-0.61093-0.09192-0.22688 0.92705-0.78586
  -3  -9  30    3.41    5.22  71 0.27322-0.74270-0.07666-0.59081 0.93005-0.61821
  -2  -8  18    3.91    4.58  72 0.27012-0.64219-0.08871-0.48290 0.92770-0.74213
  -1 -12  35    2.58    7.63  72 0.27307-0.71065-0.07725-0.71735 0.92994-0.56395
  -1 -11  28  137.68    9.17  71 0.27294-0.67790-0.07777-0.65321 0.92984-0.63761
  -1  -9  17   38.91    5.08  72 0.27049-0.61054-0.08726-0.51640 0.92799-0.75216
  -1  -6   8   22.27    3.27  71 0.27295-0.51698-0.07771-0.33559 0.92986-0.85046
  -1   4   7  967.24    9.46  72 0.27057-0.19848-0.08698 0.30643 0.92805-0.86168
   0 -13  34   17.69    8.50  72 0.27123-0.67454-0.08442-0.73867 0.92856-0.57263
   0 -12  27    3.84    6.76  72 0.27153-0.64178-0.08325-0.67554 0.92879-0.64661
   0  -7   7   -0.81    2.84  72 0.27325-0.48662-0.07652-0.37084 0.93008-0.86014
   1 -13  29    5.66    7.23  71 0.27445-0.61367-0.07184-0.71977 0.93095-0.62745
   1 -12  22   24.49    7.02  72 0.27232-0.57982-0.08019-0.64899 0.92938-0.69967
   1  -8   6    3.33    3.45  71 0.27242-0.45230-0.07977-0.39693 0.92946-0.86877
   1  -5   0  201.71    5.21  71 0.27264-0.35699-0.07893-0.20749 0.92962-0.93296
   1  -3  -2 1587.88   10.32  72 0.27087-0.29157-0.08580-0.07414 0.92828-0.95275
   2 -12  17   21.49    6.74  72 0.27160-0.51471-0.08296-0.61404 0.92884-0.75041
   2 -11  13    7.50    5.39  71 0.27303-0.48449-0.07739-0.55679 0.92992-0.79443
   2 -10   9   73.79    6.23  71 0.27249-0.45217-0.07949-0.49163 0.92951-0.83633
   2  -5  -2   92.74    3.47  71 0.27438-0.29476-0.07212-0.18254 0.93090-0.95423
   2  -4  -3   96.79    3.23  71 0.27364-0.26254-0.07502-0.11672 0.93036-0.96446
   2   2   0   92.58    2.43  72 0.27189-0.07308-0.08184 0.26804 0.92906-0.93388
   2   3   2  100.26    3.21  72 0.27180-0.04207-0.08219 0.33150 0.92899-0.91320
   3 -13  19   -0.55    6.44  72 0.27329-0.48626-0.07638-0.65538 0.93011-0.73115
   3  -5  -4   66.74    3.24  72 0.27201-0.22906-0.08138-0.14160 0.92915-0.97254
   4 -13  14  273.99   11.41  72 0.27072-0.41841-0.08638-0.61019 0.92817-0.77989
   4 -12  10  164.62    8.94  72 0.27176-0.38788-0.08233-0.55105 0.92896-0.82299
   4 -11   6  324.61   10.41  72 0.27074-0.35445-0.08630-0.48383 0.92818-0.86428
   4  -9   1   18.69    4.10  71 0.27331-0.29357-0.07629-0.36906 0.93012-0.91994
   5 -14  16  261.74   12.37  72 0.27178-0.38802-0.08226-0.64518 0.92898-0.75875
   5 -13  12  123.73    9.05  71 0.27356-0.35752-0.07533-0.58927 0.93031-0.80327
   5 -12   8   14.27    5.45  71 0.27382-0.32621-0.07431-0.52826 0.93050-0.84480
   5 -11   4   99.30    6.95  72 0.27202-0.29218-0.08135-0.45688 0.92916-0.88539
   5  -9  -1    3.22    3.80  72 0.27237-0.22977-0.07997-0.33290 0.92942-0.93933
   6 -14  14    2.71    6.77  71 0.27347-0.32657-0.07566-0.62176 0.93024-0.78156
   6 -12   6   10.94    4.28  71 0.27452-0.26367-0.07157-0.49805 0.93101-0.86583
   6 -11   2   51.04    5.85  72 0.27118-0.22812-0.08461-0.42175 0.92852-0.90552
   6  -8  -4  331.27    8.04  71 0.27254-0.13504-0.07933-0.23819 0.92955-0.97049
   6  -6  -6 1729.97   14.28  71 0.27377-0.07370-0.07450-0.11735 0.93046-0.99266
   6   0  -3   -0.34    0.92  73 0.26611 0.12087-0.10402 0.28943 0.92448-0.95746
   6   1  -1   54.60    2.30  73 0.26653 0.15042-0.10241 0.34962 0.92483-0.93727
   7 -15  16    0.01    8.00  72 0.27257-0.29413-0.07918-0.64825 0.92957-0.75918
   7 -12   4   35.22    5.98  71 0.27310-0.19917-0.07713-0.46050 0.92997-0.88590
   7 -10  -1    2.40    3.79  71 0.27431-0.13740-0.07239-0.33997 0.93085-0.93892
   7   0  -2   41.92    1.74  74 0.26232 0.18597-0.11823 0.33337 0.92128-0.94329
   7   1   0    0.65    1.60  73 0.26814 0.21136-0.09632 0.37512 0.92613-0.92742
   8 -15  14    9.80    8.14  71 0.27296-0.23149-0.07767-0.61793 0.92986-0.77977
   8 -14  10    3.07    6.64  71 0.27437-0.20105-0.07214-0.55988 0.93090-0.82233
   8 -13   6   24.63    6.67  71 0.27353-0.16860-0.07544-0.49298 0.93029-0.86430
   8  -9  -4   14.47    3.83  72 0.27172-0.04057-0.08249-0.23440 0.92893-0.96760
   8  -8  -5    0.42    3.00  72 0.27270-0.01014-0.07870-0.17642 0.92967-0.97980
   9 -15  12   22.60    8.32  72 0.27215-0.16785-0.08083-0.58247 0.92926-0.79903
   9 -14   8  115.19    9.25  72 0.27220-0.13575-0.08065-0.51927 0.92929-0.84145
   9 -11  -1    8.60    5.28  72 0.27036-0.03981-0.08779-0.32446 0.92788-0.93460
   9  -6  -6  304.96    5.99  71 0.27220 0.11445-0.08064-0.01803 0.92929-0.98962
  10 -12   1  119.64    8.04  72 0.27053-0.00888-0.08711-0.35547 0.92802-0.91341
  11 -16  15   56.79   10.14  71 0.27349-0.07515-0.07560-0.58711 0.93026-0.76807
  11 -15  11    7.84    7.55  71 0.27415-0.04507-0.07301-0.52730 0.93074-0.81030
  11 -14   7    5.03    6.71  71 0.27276-0.01221-0.07846-0.45912 0.92971-0.85130
  12 -13   4   10.82    6.26  72 0.27171 0.08215-0.08254-0.36075 0.92892-0.88138
  13 -15  10    8.90    8.60  72 0.27070 0.08225-0.08646-0.45148 0.92815-0.81756
  13 -13   5   -0.86    6.11  72 0.27241 0.14360-0.07984-0.33274 0.92945-0.87190
  -5  -6  28   54.51    5.03  73 0.26667-0.76890-0.10121-0.43948 0.92495-0.63573
  -5  -5  24   16.05    3.61  73 0.26479-0.73553-0.10829-0.36891 0.92338-0.67708
  -5  -3  19    1.04    2.02  73 0.26667-0.67375-0.10120-0.25001 0.92495-0.73182
  -3 -10  34   26.34    6.71  73 0.26741-0.76852-0.09839-0.63157 0.92555-0.57193
  -3  -8  23   10.96    4.41  73 0.26693-0.70349-0.10020-0.50302 0.92517-0.68840
  -3  -7  19    0.38    3.50  73 0.26733-0.67117-0.09870-0.44069 0.92549-0.73085
  -3   4  11   26.85    2.04  72 0.26949-0.32456-0.09043 0.24739 0.92722-0.81919
  -2 -11  33   14.58    6.98  73 0.26765-0.73660-0.09746-0.66407 0.92575-0.58312
  -2 -10  26  269.52   10.81  73 0.26515-0.70258-0.10695-0.59286 0.92368-0.65408
  -2  -9  22   23.83    5.28  72 0.26842-0.67402-0.09452-0.54143 0.92637-0.69947
  -2  -7  14   62.14    4.77  73 0.26784-0.60830-0.09674-0.41181 0.92591-0.78350
  -2   3   7 1855.32   10.55  72 0.26998-0.29271-0.08851 0.21380 0.92762-0.86110
  -2   4   9   55.61    2.69  73 0.26774-0.25907-0.09712 0.28577 0.92582-0.83853
  -1 -12  32   -0.82    7.34  73 0.26734-0.70213-0.09865-0.69208 0.92550-0.59262
  -1 -10  21   18.32    5.62  72 0.26839-0.64082-0.09464-0.57236 0.92635-0.70990
  -1  -8  13   81.35    5.54  72 0.26906-0.57768-0.09206-0.44850 0.92689-0.79474
   0 -11  20  109.67    8.06  73 0.26712-0.60736-0.09948-0.59860 0.92532-0.71721
   0 -10  16  160.42    8.22  72 0.26855-0.57683-0.09401-0.54150 0.92648-0.76232
   0  -9  12  118.26    6.70  72 0.26833-0.54433-0.09488-0.47718 0.92630-0.80435
   0  -5   2   23.60    2.72  73 0.26778-0.41562-0.09696-0.22095 0.92586-0.90917
   0  -4   1    0.12    1.22  72 0.27013-0.38664-0.08796-0.16702 0.92773-0.92153
   0  -3   0  460.33    5.82  73 0.26804-0.35269-0.09597-0.09541 0.92607-0.93091
   1 -14  33   21.20    9.54  73 0.26725-0.63862-0.09901-0.75525 0.92542-0.58140
   1 -13  26    5.65    7.68  72 0.26759-0.60627-0.09771-0.69286 0.92570-0.65510
   1 -11  15   34.40    6.03  73 0.26618-0.54204-0.10307-0.56362 0.92454-0.76897
   1 -10  11    3.63    4.46  73 0.26630-0.50984-0.10260-0.50009 0.92464-0.81193
   2 -14  28    7.43    7.83  72 0.26890-0.57756-0.09267-0.73260 0.92676-0.63486
   2 -13  21   35.31    8.21  73 0.26771-0.54286-0.09722-0.66283 0.92580-0.70732
   2  -9   5  313.24    9.06  72 0.26886-0.41646-0.09285-0.41514 0.92672-0.87686
   2  -7   0 1707.98   16.80  73 0.26740-0.35141-0.09842-0.28264 0.92555-0.92779
   3 -14  23    3.26    7.46  73 0.26864-0.51393-0.09370-0.70132 0.92655-0.68694
   3 -12  12  191.22    9.54  73 0.26768-0.44774-0.09736-0.56829 0.92577-0.80043
   3 -11   8  145.47    8.02  73 0.26758-0.41543-0.09772-0.50463 0.92570-0.84215
   3  -7  -2 1136.96   13.56  73 0.26801-0.28838-0.09608-0.25335 0.92605-0.94897
   3  -4  -5  355.04    5.52  73 0.26767-0.19344-0.09738-0.06272 0.92577-0.98024
   4 -15  25    4.97    8.13  72 0.26991-0.48167-0.08878-0.73361 0.92756-0.66599
   4 -14  18  466.53   15.44  73 0.26761-0.44799-0.09760-0.66228 0.92572-0.73654
   4 -10   2   87.46    5.93  73 0.26623-0.31836-0.10287-0.40424 0.92459-0.90446
   4  -7  -4  620.82    9.99  73 0.26624-0.22330-0.10284-0.21482 0.92459-0.96727
   5 -15  20  151.23   11.61  73 0.26775-0.41661-0.09707-0.69395 0.92584-0.71507
   5 -10   0   56.79    5.20  73 0.26622-0.25490-0.10292-0.37235 0.92457-0.92444
   6  -9  -3   24.36    4.13  72 0.26893-0.16284-0.09256-0.28817 0.92678-0.95716
   6  -5  -7  164.11    4.19  72 0.26806-0.03672-0.09589-0.03342 0.92609-0.99915
   7 -11   0   76.01    6.28  72 0.26803-0.16246-0.09602-0.37860 0.92606-0.92483
   7  -4  -7   96.75    2.77  73 0.26700 0.05741-0.09994 0.06440 0.92522-0.99755
   8 -12   2   56.38    6.35  72 0.26998-0.13330-0.08851-0.41701 0.92762-0.90454
   8 -10  -3   92.73    5.98  72 0.26786-0.06821-0.09667-0.28349 0.92592-0.95508
   8  -6  -7   30.10    3.03  73 0.26654 0.05797-0.10169-0.02780 0.92484-0.99617
   9 -13   4   66.52    7.10  72 0.26977-0.10216-0.08933-0.44766 0.92745-0.88291
  10 -16  14   19.75    9.61  72 0.26831-0.13340-0.09495-0.60000 0.92628-0.77630
  10 -15  10   25.59    8.40  72 0.26915-0.10250-0.09172-0.54038 0.92696-0.81863
  10 -14   6  223.51   11.05  72 0.26795-0.06928-0.09630-0.47190 0.92600-0.86022
  11 -13   3   80.34    7.67  72 0.26848 0.02309-0.09429-0.37992 0.92642-0.89161
  11 -10  -3   69.87    5.94  73 0.26631 0.11962-0.10254-0.18308 0.92466-0.95238
  11  -9  -4   50.95    5.00  73 0.26603 0.15045-0.10364-0.12006 0.92442-0.96258
  12 -16  13    6.15    9.21  72 0.26870-0.00924-0.09345-0.53918 0.92660-0.78658
  12 -15   9   13.06    8.10  72 0.26834 0.02256-0.09482-0.47432 0.92631-0.82759
  12 -11  -1    5.26    5.29  73 0.26580 0.15072-0.10450-0.21376 0.92423-0.93051
  12 -10  -2    2.43    4.48  73 0.26690 0.18087-0.10034-0.15500 0.92513-0.94182
  13 -14   6   21.00    7.34  73 0.26722 0.11674-0.09909-0.37570 0.92540-0.85738
  -7  -1  27   53.81    2.21  76 0.25382-0.72505-0.14863-0.13681 0.91347-0.63674
  -5   4  18    5.96    1.91  74 0.26183-0.44564-0.11937 0.21382 0.92080-0.73993
  -4  -7  24   -1.32    4.40  74 0.26154-0.73179-0.12046-0.45239 0.92055-0.67260
  -4  -4  15    3.92    2.62  74 0.26248-0.63479-0.11695-0.26417 0.92137-0.76918
  -3  -9  27   -0.56    4.99  74 0.26384-0.73305-0.11189-0.55513 0.92253-0.64256
  -3  -6  15    7.80    3.16  74 0.26314-0.63563-0.11448-0.36218 0.92194-0.76901
  -3  -3   9  359.96    5.70  74 0.26309-0.53989-0.11467-0.17126 0.92190-0.83319
  -3  -2   8   72.53    2.32  74 0.26305-0.50772-0.11482-0.10756 0.92186-0.84416
  -2  -6  10   89.62    4.86  74 0.26096-0.56944-0.12260-0.32259 0.92004-0.81973
  -1 -13  39    7.61    9.05  73 0.26485-0.73358-0.10809-0.74772 0.92338-0.51582
  -1 -11  25    7.71    6.28  73 0.26469-0.66916-0.10869-0.62152 0.92325-0.66332
  -1  -7   9  180.08    6.46  73 0.26417-0.54045-0.11064-0.36605 0.92281-0.83288
  -1  -4   3    0.20    1.67  74 0.26268-0.44212-0.11621-0.16924 0.92154-0.89424
   0 -13  31    0.35    8.02  74 0.26404-0.66847-0.11114-0.71356 0.92270-0.59905
   0 -12  24   26.25    7.22  74 0.26312-0.63448-0.11457-0.64670 0.92192-0.67100
   0  -8   8  348.67    9.00  73 0.26492-0.50892-0.10781-0.40079 0.92345-0.84285
   1 -12  19   71.44    8.01  74 0.26372-0.57149-0.11234-0.61723 0.92243-0.72419
   1  -9   7   26.40    4.53  74 0.26360-0.47463-0.11279-0.42682 0.92233-0.85133
   1  -7   2   10.37    3.21  74 0.26350-0.41147-0.11314-0.30013 0.92225-0.90395
   2 -14  25   62.31    9.68  74 0.26286-0.57020-0.11556-0.70797 0.92169-0.65881
   2 -12  14  100.88    8.16  74 0.26215-0.50601-0.11820-0.57985 0.92108-0.77405
   2 -11  10   17.97    5.52  74 0.26281-0.47355-0.11573-0.51782 0.92165-0.81743
   2  -8   1  201.33    6.87  74 0.26172-0.37748-0.11979-0.32467 0.92070-0.91168
   2  -3  -4   63.96    2.15  73 0.26597-0.22339-0.10385-0.02459 0.92432-0.96926
   3 -14  20  200.16   11.97  74 0.26233-0.50639-0.11751-0.67458 0.92124-0.71024
   3 -13  16  264.78   10.79  73 0.26575-0.47750-0.10467-0.62428 0.92414-0.75596
   3 -10   4  174.76    7.73  73 0.26411-0.37993-0.11086-0.42841 0.92276-0.88198
   3  -8  -1  136.86    5.93  74 0.26351-0.31557-0.11311-0.29980 0.92225-0.93380
   4 -15  22   67.70   10.28  74 0.26330-0.47467-0.11390-0.70858 0.92207-0.69015
   4  -8  -3    0.28    3.23  74 0.26297-0.25183-0.11513-0.26594 0.92179-0.95348
   4  -5  -6 1342.92   11.69  73 0.26431-0.15819-0.11012-0.08167 0.92293-0.98710
   5 -14  13   90.59    9.27  74 0.26325-0.37963-0.11408-0.61348 0.92203-0.78385
   5 -13   9   70.80    8.05  73 0.26403-0.34852-0.11118-0.55387 0.92269-0.82726
   5 -12   5    7.87    5.46  74 0.26326-0.31550-0.11404-0.48718 0.92204-0.86825
   6 -15  15   -1.11    8.10  74 0.26330-0.34770-0.11391-0.64444 0.92207-0.76275
   6 -14  11   80.66    8.66  73 0.26526-0.31774-0.10652-0.58896 0.92373-0.80650
   6 -13   7    0.23    5.52  74 0.26441-0.28592-0.10975-0.52621 0.92301-0.84886
   6 -12   3   65.06    6.77  74 0.26328-0.25283-0.11399-0.45616 0.92205-0.88849
   6 -10  -2   79.59    5.73  73 0.26382-0.18950-0.11195-0.33176 0.92252-0.94227
   7 -15  13   23.36    8.56  73 0.26462-0.28566-0.10895-0.61813 0.92319-0.78442
   7 -14   9    1.43    4.78  73 0.26575-0.25540-0.10467-0.55950 0.92414-0.82728
   7 -13   5   34.11    6.91  73 0.26489-0.22214-0.10791-0.49246 0.92342-0.86895
   7 -12   1    1.87    4.89  73 0.26288-0.18895-0.11548-0.41958 0.92171-0.90659
   7  -9  -5  300.23    8.29  74 0.26274-0.09453-0.11600-0.23309 0.92159-0.97169
   7  -8  -6    1.69    3.00  73 0.26402-0.06431-0.11120-0.17537 0.92269-0.98381
   8 -15  11   22.63    8.38  73 0.26480-0.22289-0.10828-0.58635 0.92334-0.80494
   8 -14   7   91.44    8.90  73 0.26477-0.19155-0.10836-0.52411 0.92332-0.84683
   8 -13   3   15.74    6.13  74 0.26289-0.15798-0.11544-0.45376 0.92172-0.88678
   8 -11  -2   85.76    6.50  74 0.26340-0.09515-0.11351-0.32975 0.92216-0.94008
   9 -16  13   19.29    9.21  74 0.26241-0.18987-0.11723-0.60890 0.92130-0.78115
   9 -15   9    5.68    7.80  74 0.26332-0.15907-0.11381-0.54966 0.92209-0.82375
   9 -14   5  128.89    9.44  74 0.26233-0.12610-0.11754-0.48265 0.92123-0.86489
   9 -12   0   16.63    5.54  73 0.26483-0.06547-0.10815-0.36592 0.92337-0.92016
  10 -13   2   26.72    6.50  73 0.26411-0.03435-0.11085-0.39514 0.92277-0.89856
  10 -10  -4  254.20    8.21  73 0.26339 0.06072-0.11356-0.20407 0.92215-0.96057
  10  -9  -5  129.67    5.85  73 0.26387 0.09132-0.11178-0.14322 0.92255-0.97158
  10  -8  -6   34.98    4.07  74 0.26116 0.12483-0.12185-0.07087 0.92022-0.98024
  11 -16  12    0.22    8.29  74 0.26446-0.06671-0.10956-0.55656 0.92305-0.79339
  11 -15   8   95.06    9.85  73 0.26495-0.03553-0.10770-0.49214 0.92347-0.83529
  11 -14   4   10.41    6.71  74 0.26248-0.00217-0.11696-0.42058 0.92136-0.87437
  11 -12  -1    5.67    6.03  74 0.26185 0.06089-0.11932-0.29216 0.92081-0.92577
  11 -11  -2  196.68    8.21  73 0.26430 0.09048-0.11016-0.23886 0.92292-0.94016
  11  -8  -5   21.40    3.84  74 0.26232 0.18550-0.11758-0.04416 0.92122-0.97003
  12 -14   5   30.40    7.58  73 0.26521 0.05750-0.10670-0.39873 0.92369-0.86744
  12 -12   0   56.03    6.38  73 0.26325 0.12185-0.11408-0.26613 0.92203-0.91777
  13 -16  11   16.22    9.24  74 0.26303 0.05821-0.11491-0.48598 0.92184-0.80140
  -6  -3  24   33.30    2.86  75 0.25791-0.72851-0.13559-0.24554 0.91682-0.67011
  -5  -4  20    6.63    2.80  75 0.25842-0.69635-0.13372-0.27963 0.91729-0.71211
  -4  -8  28  132.80    7.22  74 0.26038-0.76235-0.12652-0.51003 0.91906-0.62774
  -4  -6  20    3.98    3.32  75 0.26023-0.69828-0.12707-0.38237 0.91893-0.71321
  -3 -10  31   34.52    6.85  75 0.25961-0.76010-0.12936-0.60113 0.91837-0.59515
  -3  -4  10    1.14    2.01  75 0.25965-0.56847-0.12919-0.22097 0.91841-0.81846
  -2 -12  37    4.98    8.13  75 0.25993-0.76197-0.12817-0.69807 0.91866-0.53141
  -2 -11  30   -2.65    6.57  75 0.26028-0.72943-0.12687-0.63555 0.91898-0.60590
  -2  -9  19  104.76    6.91  75 0.25881-0.66293-0.13229-0.50300 0.91765-0.72005
  -2  -8  15  222.39    7.93  75 0.25794-0.63001-0.13548-0.43635 0.91685-0.76212
  -1 -13  36   53.05   10.03  75 0.25949-0.72694-0.12978-0.72630 0.91827-0.54130
  -1 -12  29    2.31    7.31  75 0.25996-0.69579-0.12806-0.66471 0.91869-0.61558
  -1 -10  18   56.65    6.46  75 0.25937-0.63135-0.13022-0.53665 0.91816-0.73030
  -1  -9  14   -2.33    4.26  75 0.25954-0.59864-0.12961-0.47303 0.91831-0.77371
  -1  -3   2  420.33    5.75  74 0.26050-0.40907-0.12606-0.09687 0.91917-0.90345
   0 -13  28   26.57    7.93  75 0.25795-0.66211-0.13542-0.68782 0.91687-0.62350
   0 -11  17   -0.45    5.54  75 0.25883-0.59634-0.13221-0.56315 0.91767-0.74009
   0 -10  13   -0.72    4.88  75 0.25916-0.56550-0.13099-0.50236 0.91797-0.78296
   0  -7   4  612.69   10.62  75 0.25782-0.46915-0.13590-0.30877 0.91675-0.87775
   1 -14  30    0.63    8.23  75 0.26060-0.63341-0.12569-0.73221 0.91926-0.60453
   1 -13  23   84.81    9.41  75 0.25994-0.59943-0.12813-0.66504 0.91867-0.67791
   1  -8   3   65.80    4.75  75 0.25776-0.43725-0.13613-0.34034 0.91669-0.88704
   2 -13  18   54.60    8.28  74 0.25991-0.53532-0.12824-0.63256 0.91864-0.72992
   2 -10   6   39.55    5.46  74 0.26071-0.44062-0.12530-0.44675 0.91936-0.85724
   3 -12   9   47.15    6.73  75 0.25826-0.43733-0.13430-0.53152 0.91715-0.82183
   3  -9   0  220.62    7.73  75 0.25842-0.34196-0.13372-0.34213 0.91729-0.91754
   3   3   3   46.69    2.70  75 0.26012 0.03187-0.12749 0.40742 0.91883-0.89248
   4 -14  15   -1.52    7.67  75 0.25982-0.43922-0.12859-0.63154 0.91856-0.76018
   4 -13  11   28.73    5.58  74 0.26192-0.40896-0.12081-0.57558 0.92043-0.80391
   4 -12   7   -0.14    4.04  74 0.26192-0.37714-0.12081-0.51220 0.92043-0.84583
   4 -11   3   -0.90    4.80  75 0.25943-0.34279-0.13002-0.43957 0.91821-0.88553
   4  -9  -2  893.79   14.01  75 0.25901-0.27946-0.13154-0.31257 0.91783-0.93818
   4  -2  -6   31.44    1.16  75 0.25519-0.05566-0.14545 0.14208 0.91429-0.97928
   5 -15  17   13.26    8.63  74 0.26090-0.40822-0.12458-0.66558 0.91953-0.73927
   5 -11   1  197.58    8.48  75 0.25966-0.28021-0.12917-0.40953 0.91842-0.90691
   5  -8  -5   21.11    3.61  74 0.25994-0.18570-0.12813-0.22148 0.91867-0.97062
   5  -6  -7  149.56    4.78  75 0.25942-0.12227-0.13006-0.09357 0.91820-0.99145
   5  -3  -7    3.58    1.11  75 0.25763-0.02637-0.13660 0.10161 0.91657-0.99103
   6 -11  -1  195.44    8.41  75 0.25879-0.21618-0.13236-0.37435 0.91763-0.92563
   7  -6  -8   18.64    2.78  75 0.25801 0.00427-0.13522-0.02622 0.91692-0.99940
   8 -12  -1    7.90    5.27  75 0.25815-0.12146-0.13470-0.37236 0.91705-0.92418
   9 -13   1    3.83    5.84  75 0.25901-0.09130-0.13156-0.40699 0.91783-0.90331
   9 -10  -5  118.20    6.41  75 0.25931 0.00251-0.13046-0.21866 0.91810-0.96679
   9  -9  -6   25.38    3.94  74 0.25991 0.03302-0.12826-0.15820 0.91864-0.97861
   9  -8  -7   23.71    3.79  75 0.25842 0.06611-0.13372-0.09034 0.91729-0.98748
   9  -5  -7   14.92    2.09  75 0.25540 0.16145-0.14469 0.10747 0.91449-0.98678
  10 -16  11   65.47   10.37  74 0.26087-0.12637-0.12470-0.57059 0.91950-0.79930
  10 -15   7    5.69    7.81  74 0.26062-0.09359-0.12562-0.50663 0.91928-0.84118
  10 -14   3   43.76    7.62  75 0.25835-0.05962-0.13397-0.43471 0.91723-0.88109
  10 -12  -2    5.05    5.69  75 0.25825 0.00287-0.13434-0.30888 0.91714-0.93303
  10 -11  -3   68.80    5.98  74 0.26149 0.03117-0.12241-0.25834 0.92005-0.94771
  12 -16  10   -0.54    8.69  75 0.26039-0.00015-0.12646-0.50786 0.91908-0.80927
  12 -15   6    4.04    7.87  74 0.25944 0.03164-0.12996-0.43919 0.91822-0.84960
  12 -13   1   54.06    7.12  74 0.25964 0.09422-0.12922-0.31399 0.91841-0.90364
  13 -15   7   63.46    9.15  74 0.26110 0.09215-0.12386-0.41472 0.91970-0.84118
  13 -13   2    7.63    6.28  74 0.26047 0.15545-0.12619-0.28674 0.91914-0.89348
  -7   4  28  869.37    8.62  76 0.25505-0.56631-0.14741 0.18043 0.91283-0.62621
  -6   4  23    5.38    1.88  76 0.25453-0.50159-0.14927 0.21322 0.91233-0.67872
  -5  -7  29   27.83    5.19  76 0.25399-0.78770-0.15119-0.45206 0.91182-0.61072
  -5  -6  25   10.10    4.08  76 0.25404-0.75533-0.15103-0.38855 0.91186-0.65368
  -3  -9  24   61.17    6.39  76 0.25517-0.72331-0.14699-0.51999 0.91294-0.66429
  -3  -8  20   34.86    4.96  76 0.25592-0.69291-0.14427-0.45942 0.91366-0.70765
  -3  -7  16  126.11    6.02  76 0.25399-0.65844-0.15121-0.38892 0.91181-0.74810
  -3  -1   7  974.96    6.03  76 0.25179-0.46470-0.15901 0.00020 0.90966-0.84293
  -3   1   8   25.98    0.58  77 0.24752-0.39717-0.17400 0.14185 0.90536-0.82866
  -2 -12  34    7.29    7.83  76 0.25488-0.75404-0.14800-0.67450 0.91268-0.55807
  -2 -11  27    1.96    6.85  77 0.25153-0.72302-0.15995-0.60531 0.90940-0.62923
  -2 -10  23    6.85    5.66  75 0.25686-0.69356-0.14089-0.55783 0.91455-0.67640
  -2  -7  11   -0.36    3.30  76 0.25469-0.59298-0.14870-0.35761 0.91249-0.80089
  -1 -13  33   15.32    9.25  76 0.25364-0.72142-0.15245-0.70253 0.91147-0.56732
  -1 -11  22   23.18    6.56  75 0.25685-0.66191-0.14092-0.58986 0.91454-0.68593
  -1  -8  10    3.85    3.77  75 0.25620-0.56474-0.14327-0.39757 0.91393-0.81330
  -1  -6   5   36.39    3.57  76 0.25546-0.49935-0.14594-0.26710 0.91322-0.86515
   0 -12  21   -1.58    6.43  76 0.25564-0.62690-0.14528-0.61526 0.91340-0.69546
   0  -9   9   -0.54    4.03  76 0.25641-0.53309-0.14251-0.43072 0.91412-0.82344
   0  -2  -1    0.01    0.83  76 0.25636-0.31059-0.14268 0.01259 0.91408-0.92994
   1 -14  27    5.02    8.61  76 0.25518-0.62633-0.14695-0.70785 0.91296-0.63111
   1 -12  16   12.33    6.57  76 0.25563-0.56302-0.14531-0.58401 0.91339-0.74783
   1 -11  12   13.98    5.69  75 0.25688-0.53295-0.14081-0.52527 0.91457-0.79053
   1 -10   8    3.52    4.67  76 0.25551-0.49873-0.14577-0.45696 0.91327-0.83194
   1  -2  -3   34.87    1.44  76 0.25436-0.24396-0.14989 0.05304 0.91217-0.94799
   1   3   4   42.35    2.29  76 0.25563-0.08865-0.14533 0.36365 0.91338-0.87743
   2 -14  22   10.93    8.39  76 0.25593-0.56395-0.14423-0.68050 0.91367-0.68456
   2  -9   2   27.76    4.48  76 0.25582-0.40355-0.14463-0.36312 0.91357-0.89499
   3 -14  17   -1.32    7.82  76 0.25552-0.49839-0.14573-0.64505 0.91328-0.73571
   3 -13  13   -1.09    4.63  75 0.25791-0.46918-0.13707-0.59133 0.91553-0.78026
   3 -11   5   28.96    5.67  75 0.25685-0.40454-0.14092-0.46173 0.91454-0.86329
   3  -3  -6 6110.70   18.77  76 0.25364-0.14814-0.15246 0.05513 0.91147-0.97731
   3   0  -3    0.06    0.36  75 0.25422-0.05233-0.15037 0.24360 0.91204-0.94862
   3   2   1  344.41    4.93  76 0.25216 0.00882-0.15770 0.37468 0.91003-0.90388
   4 -15  19   18.65    9.13  75 0.25697-0.46830-0.14048-0.68173 0.91466-0.71583
   4  -4  -7    1.51    1.25  75 0.25557-0.11862-0.14554 0.01631 0.91333-0.98882
   5 -13   6    0.92    6.11  76 0.25537-0.33936-0.14627-0.51808 0.91314-0.84975
   5  -9  -4  291.55    8.39  75 0.25737-0.21455-0.13904-0.27366 0.91503-0.95727
   6 -15  12  108.75   10.46  75 0.25579-0.34041-0.14474-0.61477 0.91354-0.78734
   6 -14   8    2.57    6.96  76 0.25609-0.30960-0.14366-0.55570 0.91383-0.83017
   6 -13   4   64.37    7.52  75 0.25585-0.27690-0.14452-0.48845 0.91360-0.87140
   6  -8  -7   28.88    3.73  76 0.25389-0.11660-0.15157-0.16612 0.91171-0.98517
   6  -4  -8  452.51    5.64  76 0.25270 0.00916-0.15579 0.08871 0.91056-0.99520
   7 -15  10   56.22    8.69  75 0.25726-0.27821-0.13945-0.58757 0.91492-0.80871
   7 -14   6   11.46    6.74  75 0.25707-0.24687-0.14011-0.52500 0.91475-0.85068
   7 -13   2  232.30   10.42  76 0.25527-0.21302-0.14663-0.45425 0.91304-0.89052
   7 -11  -3    0.95    4.56  75 0.25574-0.15062-0.14493-0.33037 0.91349-0.94356
   8 -16  12  131.40   11.96  75 0.25582-0.24631-0.14462-0.61388 0.91357-0.78617
   8 -15   8   17.06    8.23  75 0.25684-0.21546-0.14095-0.55479 0.91453-0.82882
   8 -14   4   39.46    7.62  75 0.25570-0.18257-0.14508-0.48710 0.91345-0.87043
   8  -9  -7   26.43    4.03  76 0.25400-0.02323-0.15115-0.16687 0.91183-0.98359
   8  -5  -8   68.65    2.90  76 0.25267 0.10224-0.15590 0.08803 0.91053-0.99402
   9 -16  10   10.72    9.01  76 0.25515-0.18289-0.14704-0.57982 0.91293-0.80538
   9 -15   6    0.78    7.65  76 0.25520-0.15126-0.14686-0.51681 0.91298-0.84719
   9 -11  -4   51.99    5.74  75 0.25671-0.02672-0.14142-0.27126 0.91441-0.95441
  10 -13  -1   54.18    7.48  76 0.25330-0.02320-0.15365-0.35240 0.91115-0.91930
  10  -5  -6   26.03    2.15  75 0.25461 0.22392-0.14899 0.14265 0.91241-0.97438
  11 -16   9   96.33   10.22  75 0.25752-0.05948-0.13849-0.52566 0.91517-0.81807
  11 -15   5    0.56    7.67  76 0.25591-0.02730-0.14431-0.45793 0.91365-0.85837
  11 -13   0  101.63    7.79  75 0.25739 0.03421-0.13895-0.33597 0.91505-0.91292
  12 -14   2    4.34    6.83  76 0.25504 0.06691-0.14744-0.36067 0.91282-0.88852
  13 -16   8   -1.11    8.70  76 0.25515 0.06538-0.14704-0.45436 0.91293-0.82505
  13 -14   3   20.08    7.22  75 0.25642 0.12857-0.14247-0.33294 0.91414-0.88002
  -5  -5  21    5.88    3.51  77 0.24910-0.71831-0.16801-0.30809 0.90712-0.69249
  -4  -8  25    6.39    4.61  77 0.25036-0.75070-0.16357-0.47046 0.90839-0.65073
  -4  -7  21    0.84    3.78  77 0.25032-0.71818-0.16372-0.40670 0.90835-0.69299
  -4   3  14 1098.61    7.97  77 0.24728-0.39739-0.17434 0.23783 0.90526-0.76622
  -4   4  16  844.45    8.48  77 0.24929-0.36806-0.16734 0.29437 0.90731-0.74733
  -3 -10  28   20.38    6.30  77 0.25116-0.75204-0.16075-0.56882 0.90920-0.61971
  -2  -4   5    9.74    2.09  77 0.25032-0.49479-0.16371-0.15391 0.90835-0.86172
  -2  -3   4   61.76    2.77  77 0.24828-0.46100-0.17088-0.08362 0.90628-0.87046
  -1 -12  26    0.30    6.55  77 0.25187-0.68943-0.15827-0.63653 0.90989-0.64071
  -1 -10  15   34.11    5.63  77 0.24883-0.62101-0.16893-0.49792 0.90685-0.75286
  -1  -7   6    0.07    3.12  77 0.25007-0.52423-0.16461-0.30994 0.90810-0.84930
  -1  -2   1  191.92    3.29  77 0.25087-0.36772-0.16179 0.00237 0.90890-0.90420
   0 -13  25    0.85    7.94  77 0.25092-0.65415-0.16160-0.66165 0.90895-0.64987
   1 -13  20    1.45    6.84  77 0.25179-0.59260-0.15855-0.63612 0.90981-0.70319
   1  -9   4   19.87    4.39  77 0.25073-0.46178-0.16230-0.37712 0.90876-0.87047
   1   1   0  398.66    3.26  76 0.25159-0.14697-0.15924 0.25157 0.90962-0.91466
   1   2   2 1456.81    8.66  77 0.25069-0.11484-0.16241 0.31791 0.90872-0.89334
   2 -13  15   12.25    7.22  77 0.25125-0.52721-0.16046-0.60120 0.90928-0.75489
   2 -12  11   18.91    6.06  76 0.25324-0.49622-0.15341-0.54390 0.91124-0.79803
   2 -11   7  103.77    7.38  76 0.25199-0.46372-0.15784-0.47695 0.91001-0.83939
   3 -15  21   -0.54    9.23  77 0.25097-0.52623-0.16143-0.69277 0.90900-0.69059
   3 -10   1    4.61    4.29  76 0.25156-0.36769-0.15935-0.38063 0.90959-0.90164
   4 -15  16   69.09    9.57  77 0.24899-0.46082-0.16839-0.65493 0.90701-0.73992
   4 -14  12  270.13   12.66  76 0.25143-0.43180-0.15983-0.60088 0.90945-0.78489
   4 -13   8   13.67    6.28  76 0.25222-0.40030-0.15702-0.54069 0.91024-0.82778
   4 -10  -1  110.10    5.83  76 0.25324-0.30550-0.15341-0.35397 0.91124-0.92338
   5 -15  14  163.72   11.37  76 0.25320-0.40144-0.15353-0.63783 0.91121-0.76447
   5 -12   2  145.37    8.42  76 0.25240-0.30488-0.15637-0.44554 0.91042-0.89034
   5 -10  -3   81.06    5.84  76 0.25245-0.24147-0.15619-0.31962 0.91047-0.94289
   5  -5  -8  905.75    9.43  76 0.25196-0.08365-0.15793-0.00299 0.90999-0.99535
   6 -12   0  605.54   14.23  76 0.25203-0.24114-0.15768-0.41259 0.91006-0.91023
   6 -10  -5   13.44    4.46  77 0.24944-0.17469-0.16681-0.27725 0.90746-0.96001
   6  -9  -6  291.08    8.29  76 0.25248-0.14701-0.15609-0.22507 0.91050-0.97361
   7 -12  -2  148.63    8.25  77 0.24997-0.17644-0.16497-0.37311 0.90799-0.92799
   8 -13   0   65.92    7.34  76 0.25197-0.14736-0.15792-0.41208 0.90999-0.90905
   8 -11  -5   21.56    5.13  77 0.24976-0.08216-0.16569-0.27782 0.90779-0.95871
   8 -10  -6   38.85    4.88  76 0.25251-0.05333-0.15601-0.22506 0.91052-0.97222
   8  -8  -8  325.09    7.73  76 0.25203 0.00971-0.15769-0.09783 0.91005-0.99308
   9 -14   2  126.21    9.39  76 0.25246-0.11675-0.15617-0.44429 0.91048-0.88815
   9 -12  -3    4.42    5.21  76 0.25256-0.05430-0.15582-0.32021 0.91057-0.93990
  10 -16   8   10.41    8.78  76 0.25249-0.11821-0.15606-0.53975 0.91051-0.82420
  10 -15   4   18.10    7.76  76 0.25106-0.08512-0.16112-0.47218 0.90909-0.86481
  11 -14   1   76.73    8.41  76 0.25188 0.00834-0.15821-0.37936 0.90991-0.89730
  11 -11  -5   -2.31    5.13  77 0.24871 0.10574-0.16935-0.18219 0.90673-0.95719
  11 -10  -6   25.48    4.97  77 0.24904 0.13690-0.16822-0.11852 0.90706-0.96726
  12 -16   7   -0.08    8.49  77 0.25148 0.00747-0.15965-0.47531 0.90950-0.83404
  12 -15   3    7.75    7.20  77 0.24944 0.04046-0.16682-0.40316 0.90746-0.87231
  12 -12  -3   -0.23    4.99  77 0.25007 0.13380-0.16460-0.21729 0.90810-0.93580
  12 -11  -4    0.34    4.38  77 0.25055 0.16502-0.16292-0.15667 0.90858-0.94747
  13 -15   4    9.64    8.08  76 0.25094 0.10102-0.16154-0.37824 0.90897-0.86396
  -4  -9  29    6.57    5.34  77 0.24689-0.78020-0.17476-0.52305 0.90498-0.60555
  -4  -6  17   47.76    4.16  78 0.24504-0.68213-0.18113-0.32727 0.90306-0.73015
  -3 -11  32   51.49    8.35  78 0.24566-0.77820-0.17901-0.61308 0.90370-0.57156
  -3  -9  21    1.01    5.46  78 0.24362-0.71243-0.18601-0.48064 0.90155-0.68613
  -3  -6  12  952.44   12.77  78 0.24626-0.61908-0.17692-0.29976 0.90433-0.78443
  -2 -12  31   -0.63    7.41  78 0.24633-0.74743-0.17670-0.64781 0.90440-0.58351
  -2 -11  24   13.42    7.10  78 0.24389-0.71185-0.18507-0.57543 0.90185-0.65439
  -2 -10  20   77.48    7.04  77 0.24637-0.68332-0.17654-0.52281 0.90445-0.69889
  -2  -9  16  306.65    9.87  77 0.24670-0.65158-0.17542-0.46030 0.90478-0.74187
  -2  -8  12  138.18    6.66  78 0.24428-0.61655-0.18374-0.38813 0.90225-0.78122
  -1 -13  30    0.92    8.30  78 0.24616-0.71420-0.17727-0.67786 0.90423-0.59345
  -1 -12  23   70.48    8.16  78 0.24410-0.68003-0.18437-0.60919 0.90206-0.66357
  -1 -11  19   67.27    7.49  77 0.24715-0.65199-0.17385-0.55698 0.90525-0.70928
  -1  -9  11    1.66    4.46  78 0.24626-0.58705-0.17694-0.42746 0.90433-0.79409
   0 -14  29    2.02    8.82  78 0.24515-0.67891-0.18074-0.70290 0.90317-0.60214
   0 -12  18    1.21    6.43  78 0.24612-0.61767-0.17740-0.58329 0.90419-0.71940
   0 -11  14   10.67    5.48  77 0.24798-0.58708-0.17097-0.52627 0.90610-0.76325
   0 -10  10  116.59    7.34  77 0.24678-0.55489-0.17513-0.46011 0.90487-0.80433
   1 -14  24   -0.39    8.32  78 0.24670-0.61970-0.17541-0.68204 0.90478-0.65653
   1 -13  17   -0.69    7.80  78 0.24358-0.58307-0.18616-0.60618 0.90151-0.72643
   1 -12  13   11.24    6.51  77 0.24573-0.55286-0.17875-0.54994 0.90378-0.77086
   1 -11   9   41.25    6.26  78 0.24556-0.52017-0.17933-0.48658 0.90360-0.81276
   1  -7  -1   59.03    4.28  78 0.24560-0.39346-0.17919-0.23391 0.90365-0.91789
   1  -5  -3   10.80    2.36  77 0.24683-0.33152-0.17494-0.11210 0.90492-0.94089
   2 -14  19    0.28    7.43  78 0.24704-0.55645-0.17423-0.65270 0.90514-0.70944
   2 -10   3   90.88    6.36  77 0.24791-0.42766-0.17118-0.40030 0.90604-0.87771
   2  -8  -2  236.51    7.43  78 0.24521-0.36128-0.18056-0.26389 0.90323-0.92717
   2  -5  -5    4.15    2.09  77 0.24667-0.26784-0.17551-0.08012 0.90475-0.96101
   3 -14  14  210.74   11.79  77 0.24616-0.49043-0.17727-0.61537 0.90423-0.75951
   3 -13  10    3.33    6.31  77 0.24712-0.45990-0.17393-0.55738 0.90522-0.80347
   3 -12   6    3.91    5.60  77 0.24737-0.42687-0.17309-0.49226 0.90547-0.84502
   3 -11   2   83.87    6.68  78 0.24409-0.39208-0.18439-0.41819 0.90206-0.88335
   3  -8  -4  367.00    8.79  77 0.24616-0.29840-0.17727-0.23560 0.90422-0.94899
   3  -7  -5    0.42    1.97  77 0.24829-0.26914-0.16988-0.18003 0.90642-0.96141
   3   1  -1   49.19    1.53  78 0.24591-0.01577-0.17814 0.33258 0.90396-0.91869
   4 -11   0   75.13    6.55  77 0.24615-0.33026-0.17729-0.39322 0.90422-0.90641
   4  -8  -6  263.84    7.52  78 0.24495-0.23404-0.18145-0.19976 0.90296-0.96738
   4  -7  -7   94.47    4.63  78 0.24516-0.20250-0.18071-0.13728 0.90318-0.97820
   5 -15  11   27.33    8.30  78 0.24437-0.39234-0.18345-0.60792 0.90235-0.78771
   5 -13   3   14.29    5.92  78 0.24456-0.32864-0.18277-0.48074 0.90255-0.87112
   5 -11  -2   39.84    5.71  77 0.24622-0.26730-0.17706-0.36208 0.90429-0.92691
   6 -15   9  107.14   10.36  77 0.24652-0.33177-0.17603-0.58421 0.90460-0.81073
   6 -14   5   50.91    8.23  77 0.24648-0.30025-0.17615-0.52077 0.90456-0.85282
   6 -13   1    9.97    6.00  78 0.24459-0.26597-0.18267-0.45034 0.90258-0.89191
   6 -11  -4   94.69    6.74  78 0.24473-0.20231-0.18219-0.32455 0.90273-0.94493
   6  -6  -9   -0.87    2.13  78 0.24577-0.04643-0.17861-0.01415 0.90382-0.99879
   7 -16  11    4.31    8.92  77 0.24680-0.30031-0.17504-0.61460 0.90489-0.78938
   7 -15   7   19.53    7.70  77 0.24749-0.26943-0.17266-0.55529 0.90560-0.83213
   7 -14   3    8.94    6.96  77 0.24631-0.23663-0.17675-0.48854 0.90438-0.87296
   7  -9  -8   56.42    4.76  78 0.24469-0.07649-0.18235-0.16691 0.90268-0.98611
   7  -5  -9   51.74    2.80  78 0.24370 0.04902-0.18574 0.08706 0.90164-0.99611
   8 -16   9   -1.69    8.63  78 0.24638-0.23755-0.17650-0.58377 0.90446-0.81018
   8 -15   5   -1.12    7.47  78 0.24638-0.20573-0.17650-0.52084 0.90446-0.85195
   8 -14   1   45.70    7.73  78 0.24485-0.17133-0.18179-0.44982 0.90285-0.89153
   8 -12  -4   15.23    5.55  78 0.24515-0.10951-0.18074-0.32648 0.90317-0.94360
   9 -16   7   -1.55    8.43  78 0.24580-0.17402-0.17853-0.54848 0.90385-0.82891
   9 -15   3   44.16    8.61  78 0.24462-0.14058-0.18259-0.48080 0.90261-0.86994
   9 -13  -2    2.94    5.76  77 0.24652-0.07980-0.17603-0.36378 0.90460-0.92460
  10 -14   0   16.28    7.11  77 0.24697-0.04961-0.17447-0.39574 0.90506-0.90303
  10 -12  -5   34.81    6.36  78 0.24372 0.01718-0.18567-0.25757 0.90166-0.95206
  10 -11  -6   22.91    5.01  77 0.24585 0.04573-0.17835-0.20356 0.90390-0.96469
  10 -10  -7   -1.78    3.78  78 0.24594 0.07728-0.17804-0.14125 0.90399-0.97563
  10  -9  -8    6.87    4.05  78 0.24344 0.11102-0.18663-0.06981 0.90136-0.98365
  11 -16   6    3.97    7.95  77 0.24793-0.05148-0.17114-0.49342 0.90605-0.84108
  11 -15   2    2.53    7.61  78 0.24543-0.01760-0.17979-0.42161 0.90347-0.87983
  11 -13  -3   29.47    6.16  78 0.24424 0.04752-0.18390-0.29076 0.90221-0.93129
  11 -12  -4    0.11    5.13  78 0.24656 0.07638-0.17590-0.23855 0.90464-0.94521
  11  -9  -7  112.85    5.78  78 0.24521 0.17115-0.18055-0.04395 0.90323-0.97434
  12 -13  -2  122.36    8.39  77 0.24640 0.10726-0.17644-0.26763 0.90447-0.92332
  13 -16   5    5.61    8.55  78 0.24471 0.07528-0.18226-0.41946 0.90271-0.84722
  13 -14   0    6.28    7.29  78 0.24413 0.13883-0.18428-0.29222 0.90209-0.89902
  -6  -5  26    9.10    3.52  79 0.23699-0.77171-0.20843-0.29966 0.89413-0.62716
  -5  -7  26   25.39    4.58  79 0.24112-0.77519-0.19457-0.40903 0.89868-0.63048
  -5  -6  22    9.93    3.99  79 0.23868-0.73967-0.20277-0.33633 0.89601-0.67101
  -5  -3  16    2.52    2.04  79 0.23979-0.64577-0.19907-0.15074 0.89723-0.73614
  -5  -2  15   10.62    1.65  79 0.23899-0.61269-0.20173-0.08367 0.89635-0.74619
  -4  -4  12    1.09    2.44  79 0.23925-0.61111-0.20088-0.17954 0.89663-0.77713
  -4  -3  11    5.90    2.05  79 0.23925-0.58007-0.20086-0.11678 0.89664-0.78861
  -3 -10  25    2.95    5.83  79 0.24149-0.74245-0.19330-0.53611 0.89908-0.64188
  -3  -8  17   87.40    5.98  78 0.24273-0.68013-0.18910-0.41498 0.90042-0.72743
  -3  -7  13  119.72    6.27  79 0.23801-0.64341-0.20501-0.33552 0.89527-0.76471
  -3   4  14 1145.82   10.06  79 0.24141-0.29634-0.19358 0.35159 0.89899-0.75957
  -2 -12  28    8.34    8.15  79 0.23948-0.73868-0.20009-0.62216 0.89689-0.60736
  -2  -6   7   28.96    3.51  78 0.24291-0.55155-0.18848-0.25658 0.90061-0.83323
  -2   4  12  666.44    7.92  79 0.24042-0.23166-0.19693 0.38623 0.89792-0.77976
  -1 -13  27    6.29    8.80  79 0.23889-0.70676-0.20206-0.65270 0.89624-0.61723
   0 -13  22   28.73    8.37  78 0.24216-0.64689-0.19106-0.63393 0.89980-0.67311
   0  -9   6   23.20    4.45  78 0.24300-0.51912-0.18817-0.38373 0.90071-0.84235
   0  -7   1   -0.20    3.01  79 0.24038-0.45144-0.19708-0.24645 0.89787-0.89156
   0  -4  -2  530.37    7.31  79 0.23923-0.35567-0.20094-0.05364 0.89661-0.92287
   0   3   6 8921.49   25.38  79 0.24157-0.13756-0.19303 0.38067 0.89917-0.84241
   1 -14  21   -1.60    8.17  79 0.24047-0.61073-0.19677-0.65581 0.89797-0.68084
   1 -10   5  140.04    7.54  78 0.24205-0.48605-0.19142-0.41177 0.89968-0.85184
   1  -8   0    0.54    3.34  79 0.24118-0.42123-0.19437-0.28223 0.89874-0.90291
   2 -14  16   55.01    9.22  79 0.24001-0.54792-0.19832-0.62613 0.89747-0.73133
   2 -13  12  115.27    9.38  78 0.24185-0.51854-0.19208-0.56947 0.89947-0.77664
   2 -12   8   -0.17    5.74  79 0.24175-0.48629-0.19242-0.50633 0.89936-0.81939
   2 -11   4   54.87    6.35  79 0.23988-0.45156-0.19875-0.43524 0.89733-0.85888
   2  -9  -1   60.63    5.22  79 0.24041-0.38790-0.19697-0.31062 0.89791-0.91169
   2   3   5    3.06    1.67  79 0.23960-0.00983-0.19968 0.44959 0.89703-0.85002
   3 -15  18   20.04    8.58  78 0.24298-0.51891-0.18824-0.66619 0.90069-0.71472
   3  -9  -3    6.90    3.85  78 0.24235-0.32703-0.19040-0.28639 0.90000-0.93427
   3  -5  -7    3.73    1.98  78 0.24223-0.20025-0.19079-0.03318 0.89988-0.97631
   4 -15  13    6.63    8.62  79 0.24049-0.45258-0.19671-0.62611 0.89799-0.76344
   4 -14   9   12.75    7.56  78 0.24170-0.42248-0.19261-0.56847 0.89930-0.80753
   4 -13   5    0.25    6.19  79 0.24143-0.39017-0.19351-0.50429 0.89902-0.84908
   4  -9  -5   28.14    4.30  78 0.24194-0.26311-0.19179-0.25326 0.89956-0.95451
   4   2   2  932.23    8.39  79 0.24176 0.08162-0.19240 0.44029 0.89937-0.88256
   5 -12  -1    0.12    5.26  79 0.24052-0.29338-0.19661-0.40434 0.89802-0.90888
   5  -9  -7   12.30    3.86  79 0.23938-0.19716-0.20044-0.21258 0.89678-0.97158
   5  -8  -8   68.28    4.55  79 0.24030-0.16645-0.19733-0.15215 0.89779-0.98283
   5   2   3   28.72    2.48  79 0.23832 0.14681-0.20399 0.48245 0.89561-0.86821
   6 -12  -3   56.79    6.46  79 0.23914-0.22889-0.20125-0.36831 0.89651-0.92868
   7 -13  -1    5.01    5.75  78 0.24263-0.20168-0.18943-0.41356 0.90031-0.91106
   7 -11  -6  289.76    9.66  79 0.24072-0.13577-0.19592-0.27931 0.89824-0.96060
   7  -8  -9  148.93    5.75  78 0.24312-0.04393-0.18778-0.09892 0.90083-0.99523
   8 -13  -3    9.69    5.91  79 0.23993-0.13629-0.19860-0.37135 0.89738-0.92740
   9 -14  -1   17.82    7.04  78 0.24099-0.10647-0.19499-0.40675 0.89854-0.90749
   9 -11  -7  108.51    6.80  79 0.24084-0.01123-0.19551-0.21682 0.89838-0.97029
   9 -10  -8    6.57    4.00  78 0.24134 0.01932-0.19382-0.15688 0.89892-0.98161
   9  -9  -9    0.03    3.27  79 0.24033 0.05126-0.19722-0.09008 0.89782-0.99007
   9  -6  -9    1.03    2.20  79 0.23704 0.14899-0.20825 0.10913 0.89419-0.98809
  10 -16   5   -2.29    8.41  79 0.24199-0.10825-0.19162-0.50682 0.89962-0.84671
  10 -15   1   65.04    8.98  79 0.24055-0.07425-0.19648-0.43652 0.89806-0.88519
  10 -13  -4   18.15    6.04  79 0.24019-0.01196-0.19772-0.30965 0.89766-0.93723
  10  -6  -8  342.02    6.08  79 0.23653 0.21078-0.20996 0.14116 0.89361-0.97678
  11 -14  -2    2.08    6.53  79 0.24029 0.01827-0.19738-0.34073 0.89777-0.91555
  12 -16   4    5.23    8.50  78 0.24174 0.01617-0.19247-0.44146 0.89935-0.85582
  12 -14  -1   34.77    7.50  78 0.24255 0.07873-0.18970-0.31688 0.90022-0.90913
  13 -15   1   -0.32    8.13  79 0.23891 0.11277-0.20202-0.33858 0.89626-0.88399
  -7   2  27   -0.23    1.06  81 0.22933-0.60675-0.23283 0.13675 0.88548-0.60938
  -6  -3  21   15.19    2.62  81 0.23113-0.70143-0.22698-0.15347 0.88759-0.67419
  -6  -2  20    1.74    1.70  80 0.23171-0.67076-0.22509-0.09296 0.88826-0.68553
  -5  -4  17   35.78    2.95  80 0.23583-0.67344-0.21155-0.20088 0.89297-0.72144
  -5   4  21   12.08    2.18  80 0.23426-0.41717-0.21672 0.31260 0.89120-0.67906
  -4  -9  26   54.03    6.31  80 0.23642-0.76988-0.20960-0.48926 0.89364-0.62643
  -4  -8  22   20.99    4.92  79 0.23735-0.73914-0.20647-0.42891 0.89469-0.66965
  -4  -7  18   10.10    3.83  80 0.23534-0.70391-0.21316-0.35779 0.89243-0.70971
  -4  -2  10  137.77    3.26  80 0.23315-0.54245-0.22040-0.03347 0.88992-0.79277
  -3 -11  29   -0.61    6.73  80 0.23655-0.77024-0.20915-0.58382 0.89379-0.59506
  -3  -4   7  101.11    4.07  80 0.23275-0.54156-0.22171-0.12748 0.88946-0.82333
  -3   3  12 3390.28   14.36  80 0.23443-0.32090-0.21619 0.31117 0.89138-0.77313
  -2 -11  21   43.62    6.86  80 0.23410-0.70284-0.21727-0.54534 0.89101-0.67524
  -2 -10  17   16.57    5.66  80 0.23580-0.67199-0.21163-0.48698 0.89295-0.71969
  -2  -9  13   11.88    4.86  80 0.23434-0.63925-0.21648-0.41947 0.89128-0.76011
  -2  -2   3   94.33    2.49  80 0.23626-0.41713-0.21012 0.01950 0.89346-0.86878
  -1 -12  20    0.44    6.73  80 0.23545-0.67024-0.21281-0.57794 0.89254-0.68738
  -1 -11  16   11.43    6.20  79 0.23677-0.64116-0.20843-0.52135 0.89403-0.73168
  -1 -10  12   14.82    5.41  79 0.23647-0.60883-0.20942-0.45734 0.89370-0.77340
  -1  -6   2    9.66    2.98  80 0.23458-0.47808-0.21568-0.19711 0.89156-0.87646
   0 -14  26    8.45    9.09  79 0.23655-0.67325-0.20915-0.67819 0.89379-0.62600
   0 -13  19   -1.11    8.09  80 0.23368-0.63783-0.21864-0.60560 0.89053-0.69582
   0 -12  15    0.26    6.38  80 0.23624-0.60831-0.21017-0.55092 0.89344-0.74110
   0 -11  11    3.06    5.55  80 0.23607-0.57713-0.21075-0.48870 0.89325-0.78345
   0 -10   7    0.06    4.76  80 0.23525-0.54160-0.21347-0.41918 0.89232-0.82303
   0  -8   2  187.37    7.03  80 0.23480-0.47840-0.21496-0.29302 0.89181-0.87573
[truncated: 804,915 more chars]
