# Supplementary material for: A Bench‐Stable Fluorophosphine Nickel(0) Complex and Its Catalytic Application
Source: Angew Chem Int Ed Engl. 2025 Apr 18;64(24):e202506271. doi: 10.1002/anie.202506271 (PMC12144898; doi:10.1002/anie.202506271)
Supplement: Supplementary file 4 — Supporting Information S4 [file ANIE-64-e202506271-s004.cif]

data_frfl663
_audit_creation_date               2024-05-13
_audit_creation_method
;
Olex2 1.5
(compiled 2022.04.07 svn.rca3783a0 for OlexSys, GUI svn.r6498)
;
_shelx_SHELXL_version_number       '2019/3'
_audit_contact_author_address      ?
_audit_contact_author_email        ?
_audit_contact_author_name         ''
_audit_contact_author_phone        ?
_publ_contact_author_id_orcid      ?
_chemical_name_common              n/a
_chemical_name_systematic          n/a
_chemical_formula_moiety           'C24 H20 B2 F4 O4 P2'
_chemical_formula_sum              'C24 H20 B2 F4 O4 P2'
_chemical_formula_weight           531.96
_chemical_melting_point            'Not measured'
loop_
  _atom_type_symbol
  _atom_type_description
  _atom_type_scat_dispersion_real
  _atom_type_scat_dispersion_imag
  _atom_type_scat_source
 'C' 'C' 0.0137 0.0067 'International Tables Vol C Tables 4.2.6.8 and 6.1.1.4'
 'H' 'H' 0.0000 0.0000 'International Tables Vol C Tables 4.2.6.8 and 6.1.1.4'
 'B' 'B' 0.0070 0.0029 'International Tables Vol C Tables 4.2.6.8 and 6.1.1.4'
 'F' 'F' 0.0583 0.0400 'International Tables Vol C Tables 4.2.6.8 and 6.1.1.4'
 'O' 'O' 0.0389 0.0241 'International Tables Vol C Tables 4.2.6.8 and 6.1.1.4'
 'P' 'P' 0.2543 0.3332 'International Tables Vol C Tables 4.2.6.8 and 6.1.1.4'

_shelx_space_group_comment
;
The symmetry employed for this shelxl refinement is uniquely defined
by the following loop, which should always be used as a source of
symmetry information in preference to the above space-group names.
They are only intended as comments.
;
_space_group_crystal_system        'monoclinic'
_space_group_IT_number             15
_space_group_name_H-M_alt          'C 1 2/c 1'
_space_group_name_Hall             '-C 2yc'
loop_
  _space_group_symop_operation_xyz
 'x, y, z'
 '-x, y, -z+1/2'
 'x+1/2, y+1/2, z'
 '-x+1/2, y+1/2, -z+1/2'
 '-x, -y, -z'
 'x, -y, z-1/2'
 '-x+1/2, -y+1/2, -z'
 'x+1/2, -y+1/2, z-1/2'

_cell_length_a                     18.0250(7)
_cell_length_b                     8.8487(4)
_cell_length_c                     16.7535(8)
_cell_angle_alpha                  90
_cell_angle_beta                   116.271(3)
_cell_angle_gamma                  90
_cell_volume                       2396.14(19)
_cell_formula_units_Z              4
_cell_measurement_reflns_used      20039
_cell_measurement_temperature      180(2)
_cell_measurement_theta_max        64.43
_cell_measurement_theta_min        4.29
_shelx_estimated_absorpt_T_max     ?
_shelx_estimated_absorpt_T_min     ?
_exptl_absorpt_coefficient_mu      1.436
_exptl_absorpt_correction_T_max    0.8598
_exptl_absorpt_correction_T_min    0.7973
_exptl_absorpt_correction_type     multi-scan
_exptl_absorpt_process_details     ?
_exptl_absorpt_special_details     ?
_exptl_crystal_colour              colourless
_exptl_crystal_colour_primary      colourless
_exptl_crystal_density_diffrn      1.475
_exptl_crystal_density_meas        ?
_exptl_crystal_density_method      'not measured'
_exptl_crystal_description         blocks
_exptl_crystal_F_000               1088
_exptl_crystal_size_max            0.15
_exptl_crystal_size_mid            0.117
_exptl_crystal_size_min            0.1
_exptl_transmission_factor_max     ?
_exptl_transmission_factor_min     ?
_diffrn_reflns_av_R_equivalents    0.0178
_diffrn_reflns_av_unetI/netI       0.0108
_diffrn_reflns_Laue_measured_fraction_full  0.971
_diffrn_reflns_Laue_measured_fraction_max  0.971
_diffrn_reflns_limit_h_max         16
_diffrn_reflns_limit_h_min         -23
_diffrn_reflns_limit_k_max         11
_diffrn_reflns_limit_k_min         -11
_diffrn_reflns_limit_l_max         21
_diffrn_reflns_limit_l_min         -22
_diffrn_reflns_number              13369
_diffrn_reflns_point_group_measured_fraction_full  0.971
_diffrn_reflns_point_group_measured_fraction_max  0.971
_diffrn_reflns_theta_full          53.597
_diffrn_reflns_theta_max           62.514
_diffrn_reflns_theta_min           4.761
_diffrn_ambient_temperature        180(2)
_diffrn_detector_area_resol_mean   13.33
_diffrn_measured_fraction_theta_full  0.971
_diffrn_measured_fraction_theta_max  0.971
_diffrn_measurement_device_type    'STOE STADIVARI'
_diffrn_measurement_method         'rotation method, \w scans'
_diffrn_radiation_type             GaK\a
_diffrn_radiation_wavelength       1.34143
_diffrn_source                     'Metal Jet D2+'
_reflns_Friedel_coverage           0.000
_reflns_Friedel_fraction_full      .
_reflns_Friedel_fraction_max       .
_reflns_number_gt                  2625
_reflns_number_total               2828
_reflns_special_details
;
 Reflections were merged by SHELXL according to the crystal
 class for the calculation of statistics and refinement.
 
 _reflns_Friedel_fraction is defined as the number of unique
 Friedel pairs measured divided by the number that would be
 possible theoretically, ignoring centric projections and
 systematic absences.
;
_reflns_threshold_expression       'I > 2\s(I)'
_computing_cell_refinement         ?
_computing_data_collection         ?
_computing_data_reduction          ?
_computing_molecular_graphics      'Olex2 1.5 (Dolomanov et al., 2009)'
_computing_publication_material    'Olex2 1.5 (Dolomanov et al., 2009)'
_computing_structure_refinement    'SHELXL-2019/2 (Sheldrick, 2019)'
_computing_structure_solution      'SHELXT 2015 (Sheldrick, 2015)'
_refine_diff_density_max           0.307
_refine_diff_density_min           -0.349
_refine_diff_density_rms           0.048
_refine_ls_extinction_coef         .
_refine_ls_extinction_method       none
_refine_ls_goodness_of_fit_ref     1.089
_refine_ls_hydrogen_treatment      constr
_refine_ls_matrix_type             full
_refine_ls_number_parameters       163
_refine_ls_number_reflns           2828
_refine_ls_number_restraints       0
_refine_ls_R_factor_all            0.0310
_refine_ls_R_factor_gt             0.0295
_refine_ls_restrained_S_all        1.089
_refine_ls_shift/su_max            0.000
_refine_ls_shift/su_mean           0.000
_refine_ls_structure_factor_coef   Fsqd
_refine_ls_weighting_details      
 'w=1/[\s^2^(Fo^2^)+(0.0493P)^2^+1.3019P] where P=(Fo^2^+2Fc^2^)/3'
_refine_ls_weighting_scheme        calc
_refine_ls_wR_factor_gt            0.0847
_refine_ls_wR_factor_ref           0.0857
_refine_special_details            ?
_olex2_refinement_description
;
1.a Aromatic/amide H refined with riding coordinates:
 C2(H2), C3(H3), C4(H4), C5(H5), C6(H6), C8(H8), C9(H9), C10(H10), C11(H11),
 C12(H12)
;
_atom_sites_solution_hydrogens     geom
_atom_sites_solution_primary       difmap
_atom_sites_solution_secondary     ?
loop_
  _atom_site_label
  _atom_site_type_symbol
  _atom_site_fract_x
  _atom_site_fract_y
  _atom_site_fract_z
  _atom_site_U_iso_or_equiv
  _atom_site_adp_type
  _atom_site_occupancy
  _atom_site_site_symmetry_order
  _atom_site_calc_flag
  _atom_site_refinement_flags_posn
  _atom_site_refinement_flags_adp
  _atom_site_refinement_flags_occupancy
  _atom_site_disorder_assembly
  _atom_site_disorder_group
 C1 C 0.66715(7) 0.32966(13) 0.28383(7) 0.0239(2) Uani 1 1 d . . . . .
 C2 C 0.71314(8) 0.41573(15) 0.25198(9) 0.0318(3) Uani 1 1 d . . . . .
 H2 H 0.749785 0.491534 0.288471 0.038 Uiso 1 1 calc R U . . .
 C3 C 0.70526(10) 0.39038(16) 0.16679(9) 0.0383(3) Uani 1 1 d . . . . .
 H3 H 0.736427 0.448821 0.144779 0.046 Uiso 1 1 calc R U . . .
 C4 C 0.65181(9) 0.27964(17) 0.11409(9) 0.0391(3) Uani 1 1 d . . . . .
 H4 H 0.646458 0.262581 0.055794 0.047 Uiso 1 1 calc R U . . .
 C5 C 0.60610(9) 0.19352(17) 0.14520(9) 0.0379(3) Uani 1 1 d . . . . .
 H5 H 0.569565 0.117885 0.108389 0.046 Uiso 1 1 calc R U . . .
 C6 C 0.61373(8) 0.21790(14) 0.23066(8) 0.0300(3) Uani 1 1 d . . . . .
 H6 H 0.582708 0.158679 0.252509 0.036 Uiso 1 1 calc R U . . .
 C7 C 0.61328(7) 0.52924(13) 0.38707(7) 0.0247(2) Uani 1 1 d . . . . .
 C8 C 0.63942(9) 0.67394(15) 0.37795(10) 0.0362(3) Uani 1 1 d . . . . .
 H8 H 0.690800 0.687300 0.375803 0.043 Uiso 1 1 calc R U . . .
 C9 C 0.59035(11) 0.79819(17) 0.37203(11) 0.0460(4) Uani 1 1 d . . . . .
 H9 H 0.607942 0.896846 0.365840 0.055 Uiso 1 1 calc R U . . .
 C10 C 0.51559(10) 0.77758(19) 0.37519(10) 0.0480(4) Uani 1 1 d . . . . .
 H10 H 0.481683 0.862506 0.370594 0.058 Uiso 1 1 calc R U . . .
 C11 C 0.48983(9) 0.6351(2) 0.38495(13) 0.0513(4) Uani 1 1 d . . . . .
 H11 H 0.438694 0.622520 0.387745 0.062 Uiso 1 1 calc R U . . .
 C12 C 0.53831(8) 0.50985(17) 0.39069(10) 0.0389(3) Uani 1 1 d . . . . .
 H12 H 0.520375 0.411583 0.397060 0.047 Uiso 1 1 calc R U . . .
 B1 B 0.84129(8) 0.32433(15) 0.48950(9) 0.0238(2) Uani 1 1 d . . . . .
 F1 F 0.83123(5) 0.20103(8) 0.43521(5) 0.03292(18) Uani 1 1 d . . . . .
 F2 F 0.90526(4) 0.41482(9) 0.49797(5) 0.03516(19) Uani 1 1 d . . . . .
 O1 O 0.76403(5) 0.41635(9) 0.45427(5) 0.02456(18) Uani 1 1 d . . . . .
 O2 O 0.85631(5) 0.27194(9) 0.58030(5) 0.02599(18) Uani 1 1 d . . . . .
 P1 P 0.67523(2) 0.36998(3) 0.39158(2) 0.02108(10) Uani 1 1 d . . . . .

loop_
  _atom_site_aniso_label
  _atom_site_aniso_U_11
  _atom_site_aniso_U_22
  _atom_site_aniso_U_33
  _atom_site_aniso_U_23
  _atom_site_aniso_U_13
  _atom_site_aniso_U_12
 C1 0.0251(5) 0.0238(5) 0.0221(5) 0.0000(4) 0.0099(4) 0.0041(4)
 C2 0.0385(7) 0.0291(6) 0.0316(6) -0.0005(5) 0.0188(5) -0.0009(5)
 C3 0.0498(8) 0.0386(7) 0.0349(7) 0.0083(5) 0.0262(6) 0.0095(6)
 C4 0.0457(8) 0.0477(8) 0.0232(6) 0.0015(5) 0.0146(6) 0.0168(6)
 C5 0.0366(7) 0.0414(7) 0.0279(6) -0.0093(5) 0.0071(5) 0.0053(5)
 C6 0.0294(6) 0.0302(6) 0.0284(6) -0.0044(4) 0.0110(5) 0.0009(5)
 C7 0.0245(5) 0.0273(5) 0.0214(5) -0.0020(4) 0.0093(4) 0.0031(4)
 C8 0.0490(8) 0.0281(6) 0.0437(7) 0.0052(5) 0.0315(6) 0.0064(5)
 C9 0.0710(11) 0.0302(7) 0.0459(8) 0.0080(6) 0.0340(8) 0.0163(7)
 C10 0.0464(8) 0.0485(9) 0.0408(7) -0.0047(6) 0.0119(7) 0.0251(7)
 C11 0.0257(6) 0.0605(10) 0.0622(10) -0.0203(8) 0.0144(7) 0.0064(6)
 C12 0.0237(6) 0.0395(7) 0.0520(8) -0.0146(6) 0.0153(6) -0.0034(5)
 B1 0.0226(6) 0.0249(6) 0.0253(6) -0.0001(5) 0.0119(5) -0.0010(4)
 F1 0.0364(4) 0.0325(4) 0.0312(4) -0.0062(3) 0.0161(3) 0.0051(3)
 F2 0.0248(4) 0.0403(4) 0.0414(4) 0.0055(3) 0.0156(3) -0.0064(3)
 O1 0.0216(4) 0.0233(4) 0.0262(4) -0.0022(3) 0.0082(3) -0.0005(3)
 O2 0.0269(4) 0.0254(4) 0.0231(4) -0.0003(3) 0.0088(3) -0.0044(3)
 P1 0.02109(15) 0.02093(15) 0.02087(15) -0.00128(9) 0.00895(11) -0.00008(9)

_geom_special_details
;
 All esds (except the esd in the dihedral angle between two l.s. planes)
 are estimated using the full covariance matrix.  The cell esds are taken
 into account individually in the estimation of esds in distances, angles
 and torsion angles; correlations between esds in cell parameters are only
 used when they are defined by crystal symmetry.  An approximate (isotropic)
 treatment of cell esds is used for estimating esds involving l.s. planes.
;
loop_
  _geom_bond_atom_site_label_1
  _geom_bond_atom_site_label_2
  _geom_bond_distance
  _geom_bond_site_symmetry_2
  _geom_bond_publ_flag
 C1 C2 1.3942(17) . ?
 C1 C6 1.3926(16) . ?
 C1 P1 1.7816(11) . ?
 C2 H2 0.9500 . ?
 C2 C3 1.3884(18) . ?
 C3 H3 0.9500 . ?
 C3 C4 1.384(2) . ?
 C4 H4 0.9500 . ?
 C4 C5 1.383(2) . ?
 C5 H5 0.9500 . ?
 C5 C6 1.3931(18) . ?
 C6 H6 0.9500 . ?
 C7 C8 1.3958(18) . ?
 C7 C12 1.3900(17) . ?
 C7 P1 1.7787(12) . ?
 C8 H8 0.9500 . ?
 C8 C9 1.3869(19) . ?
 C9 H9 0.9500 . ?
 C9 C10 1.384(2) . ?
 C10 H10 0.9500 . ?
 C10 C11 1.378(3) . ?
 C11 H11 0.9500 . ?
 C11 C12 1.388(2) . ?
 C12 H12 0.9500 . ?
 B1 F1 1.3800(15) . ?
 B1 F2 1.3586(14) . ?
 B1 O1 1.4910(14) . ?
 B1 O2 1.4960(15) . ?
 O1 P1 1.5314(8) . ?
 O2 P1 1.5360(8) 7_656 ?

loop_
  _geom_angle_atom_site_label_1
  _geom_angle_atom_site_label_2
  _geom_angle_atom_site_label_3
  _geom_angle
  _geom_angle_site_symmetry_1
  _geom_angle_site_symmetry_3
  _geom_angle_publ_flag
 C2 C1 P1 118.86(9) . . ?
 C6 C1 C2 120.20(11) . . ?
 C6 C1 P1 120.91(9) . . ?
 C1 C2 H2 120.1 . . ?
 C3 C2 C1 119.84(12) . . ?
 C3 C2 H2 120.1 . . ?
 C2 C3 H3 120.1 . . ?
 C4 C3 C2 119.73(13) . . ?
 C4 C3 H3 120.1 . . ?
 C3 C4 H4 119.6 . . ?
 C5 C4 C3 120.83(12) . . ?
 C5 C4 H4 119.6 . . ?
 C4 C5 H5 120.1 . . ?
 C4 C5 C6 119.86(13) . . ?
 C6 C5 H5 120.1 . . ?
 C1 C6 C5 119.55(12) . . ?
 C1 C6 H6 120.2 . . ?
 C5 C6 H6 120.2 . . ?
 C8 C7 P1 119.70(9) . . ?
 C12 C7 C8 119.98(11) . . ?
 C12 C7 P1 120.30(10) . . ?
 C7 C8 H8 120.0 . . ?
 C9 C8 C7 119.97(13) . . ?
 C9 C8 H8 120.0 . . ?
 C8 C9 H9 120.2 . . ?
 C10 C9 C8 119.59(15) . . ?
 C10 C9 H9 120.2 . . ?
 C9 C10 H10 119.7 . . ?
 C11 C10 C9 120.66(13) . . ?
 C11 C10 H10 119.7 . . ?
 C10 C11 H11 119.9 . . ?
 C10 C11 C12 120.26(14) . . ?
 C12 C11 H11 119.9 . . ?
 C7 C12 H12 120.2 . . ?
 C11 C12 C7 119.53(14) . . ?
 C11 C12 H12 120.2 . . ?
 F1 B1 O1 110.10(10) . . ?
 F1 B1 O2 109.70(9) . . ?
 F2 B1 F1 113.12(10) . . ?
 F2 B1 O1 108.68(10) . . ?
 F2 B1 O2 108.25(9) . . ?
 O1 B1 O2 106.78(9) . . ?
 B1 O1 P1 129.40(7) . . ?
 B1 O2 P1 129.81(7) . 7_656 ?
 C7 P1 C1 110.32(5) . . ?
 O1 P1 C1 109.91(5) . . ?
 O1 P1 C7 105.23(5) . . ?
 O1 P1 O2 115.16(5) . 7_656 ?
 O2 P1 C1 105.76(5) 7_656 . ?
 O2 P1 C7 110.50(5) 7_656 . ?

loop_
  _geom_torsion_atom_site_label_1
  _geom_torsion_atom_site_label_2
  _geom_torsion_atom_site_label_3
  _geom_torsion_atom_site_label_4
  _geom_torsion
  _geom_torsion_site_symmetry_1
  _geom_torsion_site_symmetry_2
  _geom_torsion_site_symmetry_3
  _geom_torsion_site_symmetry_4
  _geom_torsion_publ_flag
 C1 C2 C3 C4 -0.1(2) . . . . ?
 C2 C1 C6 C5 -0.50(18) . . . . ?
 C2 C1 P1 C7 79.60(11) . . . . ?
 C2 C1 P1 O1 -36.00(11) . . . . ?
 C2 C1 P1 O2 -160.89(9) . . . 7_656 ?
 C2 C3 C4 C5 -0.1(2) . . . . ?
 C3 C4 C5 C6 -0.1(2) . . . . ?
 C4 C5 C6 C1 0.35(19) . . . . ?
 C6 C1 C2 C3 0.36(19) . . . . ?
 C6 C1 P1 C7 -98.13(10) . . . . ?
 C6 C1 P1 O1 146.27(9) . . . . ?
 C6 C1 P1 O2 21.38(11) . . . 7_656 ?
 C7 C8 C9 C10 0.0(2) . . . . ?
 C8 C7 C12 C11 0.2(2) . . . . ?
 C8 C7 P1 C1 -74.40(11) . . . . ?
 C8 C7 P1 O1 44.10(11) . . . . ?
 C8 C7 P1 O2 169.01(10) . . . 7_656 ?
 C8 C9 C10 C11 0.6(2) . . . . ?
 C9 C10 C11 C12 -0.8(3) . . . . ?
 C10 C11 C12 C7 0.4(2) . . . . ?
 C12 C7 C8 C9 -0.3(2) . . . . ?
 C12 C7 P1 C1 104.24(11) . . . . ?
 C12 C7 P1 O1 -137.26(11) . . . . ?
 C12 C7 P1 O2 -12.35(12) . . . 7_656 ?
 B1 O1 P1 C1 -67.23(10) . . . . ?
 B1 O1 P1 C7 173.99(9) . . . . ?
 B1 O1 P1 O2 52.05(11) . . . 7_656 ?
 F1 B1 O1 P1 21.66(14) . . . . ?
 F1 B1 O2 P1 -31.20(14) . . . 7_656 ?
 F2 B1 O1 P1 146.07(8) . . . . ?
 F2 B1 O2 P1 -155.06(8) . . . 7_656 ?
 O1 B1 O2 P1 88.09(11) . . . 7_656 ?
 O2 B1 O1 P1 -97.37(10) . . . . ?
 P1 C1 C2 C3 -177.39(10) . . . . ?
 P1 C1 C6 C5 177.20(10) . . . . ?
 P1 C7 C8 C9 178.30(11) . . . . ?
 P1 C7 C12 C11 -178.46(12) . . . . ?

_shelx_res_file
;
TITL frfl663
    shelx.res
    created by SHELXL-2019/3 at 15:37:29 on 10-Jan-2024
CELL  1.34143  18.0250   8.8487  16.7535   90.000  116.271   90.000
ZERR     4.00   0.0007   0.0004   0.0008    0.000    0.003    0.000
LATT   7
SYMM  - X,   Y, 1/2 - Z
SFAC  C    H    B    F    O    P
UNIT  96 80 8 16 16 8
MERG   2
FMAP   2
PLAN   20
ACTA
BOND   $H
CONF
LIST   4
L.S.  10
TEMP   -93.15
WGHT    0.049300    1.301900
FVAR       0.44957
C1    1    0.667147    0.329661    0.283831    11.00000    0.02508    0.02381 =
         0.02212    0.00005    0.00989    0.00413
C2    1    0.713141    0.415730    0.251979    11.00000    0.03849    0.02911 =
         0.03156   -0.00051    0.01880   -0.00088
AFIX  43
H2    2    0.749785    0.491534    0.288471    11.00000   -1.20000
AFIX   0
C3    1    0.705257    0.390382    0.166793    11.00000    0.04976    0.03858 =
         0.03490    0.00828    0.02620    0.00946
AFIX  43
H3    2    0.736427    0.448821    0.144779    11.00000   -1.20000
AFIX   0
C4    1    0.651809    0.279643    0.114087    11.00000    0.04568    0.04768 =
         0.02317    0.00152    0.01460    0.01684
AFIX  43
H4    2    0.646458    0.262581    0.055794    11.00000   -1.20000
AFIX   0
C5    1    0.606100    0.193523    0.145204    11.00000    0.03663    0.04137 =
         0.02793   -0.00927    0.00711    0.00527
AFIX  43
H5    2    0.569565    0.117885    0.108389    11.00000   -1.20000
AFIX   0
C6    1    0.613731    0.217896    0.230658    11.00000    0.02937    0.03021 =
         0.02841   -0.00438    0.01095    0.00087
AFIX  43
H6    2    0.582708    0.158679    0.252509    11.00000   -1.20000
AFIX   0
C7    1    0.613284    0.529239    0.387068    11.00000    0.02451    0.02725 =
         0.02142   -0.00195    0.00927    0.00308
C8    1    0.639420    0.673937    0.377951    11.00000    0.04896    0.02805 =
         0.04371    0.00522    0.03154    0.00636
AFIX  43
H8    2    0.690800    0.687300    0.375803    11.00000   -1.20000
AFIX   0
C9    1    0.590346    0.798193    0.372030    11.00000    0.07102    0.03021 =
         0.04587    0.00797    0.03402    0.01625
AFIX  43
H9    2    0.607942    0.896846    0.365840    11.00000   -1.20000
AFIX   0
C10   1    0.515588    0.777580    0.375192    11.00000    0.04642    0.04852 =
         0.04081   -0.00472    0.01191    0.02506
AFIX  43
H10   2    0.481683    0.862506    0.370594    11.00000   -1.20000
AFIX   0
C11   1    0.489833    0.635079    0.384946    11.00000    0.02568    0.06048 =
         0.06224   -0.02031    0.01441    0.00640
AFIX  43
H11   2    0.438694    0.622520    0.387745    11.00000   -1.20000
AFIX   0
C12   1    0.538307    0.509852    0.390693    11.00000    0.02366    0.03948 =
         0.05204   -0.01457    0.01533   -0.00335
AFIX  43
H12   2    0.520375    0.411583    0.397060    11.00000   -1.20000
AFIX   0
B1    3    0.841288    0.324327    0.489497    11.00000    0.02259    0.02491 =
         0.02530   -0.00008    0.01195   -0.00096
F1    4    0.831231    0.201031    0.435208    11.00000    0.03636    0.03252 =
         0.03115   -0.00625    0.01608    0.00510
F2    4    0.905256    0.414819    0.497974    11.00000    0.02481    0.04032 =
         0.04140    0.00551    0.01561   -0.00639
O1    5    0.764029    0.416346    0.454267    11.00000    0.02163    0.02328 =
         0.02617   -0.00218    0.00823   -0.00047
O2    5    0.856305    0.271943    0.580304    11.00000    0.02687    0.02545 =
         0.02313   -0.00028    0.00877   -0.00436
P1    6    0.675231    0.369977    0.391578    11.00000    0.02109    0.02093 =
         0.02087   -0.00128    0.00895   -0.00008
HKLF    4


REM  frfl663
REM wR2 = 0.0857, GooF = S = 1.089, Restrained GooF = 1.089 for all data
REM R1 = 0.0295 for 2625 Fo > 4sig(Fo) and 0.0310 for all 2828 data
REM 163 parameters refined using 0 restraints

END

WGHT      0.0493      1.3019

REM Highest difference peak  0.307,  deepest hole -0.349,  1-sigma level  0.048
Q1    1   0.6418  0.4606  0.3893  11.00000  0.05    0.31
Q2    1   0.6685  0.3433  0.3299  11.00000  0.05    0.24
Q3    1   0.6946  0.3646  0.2664  11.00000  0.05    0.22
Q4    1   0.6319  0.2955  0.2486  11.00000  0.05    0.22
Q5    1   0.6296  0.6039  0.3901  11.00000  0.05    0.21
Q6    1   0.6121  0.7326  0.3702  11.00000  0.05    0.18
Q7    1   0.6122  0.2066  0.1851  11.00000  0.05    0.18
Q8    1   0.5873  0.5260  0.4015  11.00000  0.05    0.17
Q9    1   0.7076  0.4012  0.2114  11.00000  0.05    0.17
Q10   1   0.5133  0.5790  0.3871  11.00000  0.05    0.16
Q11   1   0.8481  0.2786  0.5441  11.00000  0.05    0.15
Q12   1   0.8395  0.2184  0.5906  11.00000  0.05    0.15
Q13   1   0.6342  0.2472  0.1364  11.00000  0.05    0.15
Q14   1   0.8468  0.2655  0.4477  11.00000  0.05    0.14
Q15   1   0.5401  0.4130  0.4468  11.00000  0.05    0.13
Q16   1   0.6593  0.6787  0.3373  11.00000  0.05    0.13
Q17   1   0.7215  0.6959  0.4086  11.00000  0.05    0.13
Q18   1   0.5698  0.9001  0.3223  11.00000  0.05    0.13
Q19   1   0.5000  0.6579  0.2500  10.50000  0.05    0.13
Q20   1   0.5499  0.7802  0.3713  11.00000  0.05    0.13
;
_shelx_res_checksum                18830
_shelx_hkl_file
;
  -2   2  -1 2614.13    4.77   0
  -1  -5  -7   52.33    2.77   0
  -1  -3  -2   45.11    1.50   0
   4  -6  -8    0.86    2.45   0
   5  -5  -5   29.41    2.15   0
   5  -3  -2  450.58    2.72   0
  -5  -1  -3   18.47    1.08   0
   1   1   0 1453.70    3.51   0
   2  -4  -3  296.64    3.30   0
   3  -5  -5   58.33    2.34   0
   4  -4  -3    3.45    1.15   0
   6  -6  -9   13.66    3.41   0
  -4  -2  -3  226.20    2.74   0
   1  -5  -6   40.46    2.47   0
  -3  -3  -4  318.27    3.82   0
  -2  -4  -6    6.23    1.94   0
   0  -4  -4   65.45    2.19   0
   1  -5  -7   10.24    2.36   0
   1  -3  -2   12.92    1.15   0
   3   1   0 1545.81    4.51   0
  -5  -1  -4  403.12    3.52   0
  -2  -4  -9    5.50    2.76   0
   3  -3  -2  529.48    3.43   0
   5  -5  -6    7.92    1.98   0
  -1  -3  -3   65.44    1.94   0
   1  -5 -10   11.57    3.23   0
   2  -2  -1 3714.03    6.86   0
  -4   0  -2  307.56    1.98   0
  -3  -3  -6 1570.40    9.21   0
   2  -4  -4  385.46    4.13   0
   3  -5  -7   41.58    2.69   0
   7  -5  -7   37.52    2.58   0
   7  -3  -3  912.76    4.00   0
   8  -4  -5   43.76    1.94   0
  -5  -1  -9   -0.57    2.39   0
  -4  -2 -10   42.80    3.36   0
  -4  -2  -5   16.54    1.67   0
  -3  -3  -7  334.52    4.85   0
  -5  -1  -8  917.72    7.10   0
  -5  -1  -7  841.99    6.36   0
  -5  -1  -6  519.12    4.72   0
  -4  -2  -9 1088.68    8.76   0
  -4  -2  -6  727.42    5.98   0
  -4   2  -2   29.83    0.37   0
  -3  -1  -2 1462.71    5.13   0
   0  -4  -6  302.18    4.46   0
   4   0   0 6918.51    7.47   0
  -4  -2  -7    1.02    1.88   0
   0  -4 -11 1019.97   10.13   0
   3  -5 -10    1.21    2.95   0
   7  -5  -8  191.77    4.20   0
   0  -4  -7  256.27    4.40   0
  -2  -2  -3  757.08    4.62   0
   0  -4  -9    8.13    2.01   0
   5  -5 -11  109.69    4.35   0
   5  -5 -10   36.22    3.35   0
   4  -4  -5   96.41    2.47   0
   7  -5 -10  118.80    4.20   0
   9  -5 -11  110.35    4.54   0
  -5   1  -4  396.02    2.40   0
  -2  -2 -12   16.82    3.53   0
  -1  -3 -11  151.66    4.56   0
   0  -2  -2   18.60    1.03   0
   3  -3  -3   69.52    1.65   0
   5  -3  -3 1284.39    5.29   0
   7  -5 -11   20.49    3.45   0
   8  -4  -6  409.90    4.33   0
  -1  -3 -10  733.59    7.73   0
  -1  -3  -6  354.15    4.31   0
   2  -4  -7    5.65    1.87   0
  -3  -1  -3 2817.57    7.64   0
  -2  -2 -11    2.65    2.87   0
  -2  -2  -4   -0.17    1.17   0
  -1  -3  -9  587.59    6.50   0
  -1  -3  -7  272.71    4.09   0
   1  -3  -4  473.17    4.04   0
  -3  -1 -11 1609.99   10.66   0
   2  -4  -9  101.67    3.38   0
  -5   1  -6  540.88    3.64   0
  -2  -2 -10  583.52    6.51   0
  -3  -1 -10   28.08    2.56   0
  -2  -2  -9  252.34    4.21   0
  -2  -2  -5  825.22    5.37   0
   4  -4 -12  602.78    7.64   0
   4  -4  -7 1002.96    7.15   0
   6  -2  -2 1278.68    3.35   0
   8  -4  -7  907.71    6.35   0
  -4   0  -4  520.91    3.23   0
  -3  -1  -4   35.52    1.31   0
  -2  -2  -8    9.80    1.83   0
  -2  -2  -7 1381.35    7.78   0
  -2  -2  -6  132.21    2.58   0
  -2   2   0    7.50    0.50   0
   1  -3  -5   80.93    2.13   0
   4  -4 -11   47.51    3.14   0
   4  -4  -8 1870.19   10.10   0
   6  -4  -7    1.95    1.67   0
   7  -3  -4  200.04    2.22   0
  -3  -1  -9   71.46    2.64   0
   1  -3 -11   87.55    3.45   0
   2  -2  -2   68.01    1.19   0
   3  -3  -4 3107.46    9.15   0
   4  -4 -10  111.21    3.51   0
   4  -4  -9  331.16    4.83   0
   6   0   0 3451.94    6.06   0
  -3  -1  -5    4.63    1.12   0
  -1  -1 -13   44.90    3.57   0
   1  -3 -10  411.76    5.43   0
   1  -3  -6    0.51    1.39   0
   6  -4 -12  366.35    5.87   0
   8  -4  -8  312.24    4.20   0
   9  -3  -5   94.84    1.84   0
  -4   0  -6  593.02    4.15   0
  -3  -1  -7 2240.10    9.05   0
   0  -2 -12   11.17    2.69   0
   1  -3  -9 1059.70    7.78   0
   1  -3  -7  344.43    4.07   0
   6  -4 -11  183.31    4.26   0
   6  -4 -10  736.69    7.01   0
   6  -4  -9   36.67    2.38   0
   8  -4  -9  524.89    5.54   0
  10  -4 -10  238.93    4.31   0
   3  -3 -13   25.14    3.04   0
   4  -2  -2  103.42    1.22   0
   8  -4 -12  133.59    4.11   0
   8  -4 -11  171.16    4.05   0
   8  -4 -10  604.93    6.27   0
  10  -4 -12 1376.57   10.11   0
  10  -4 -11   21.06    2.77   0
  -1  -1 -12    2.70    2.54   0
  -1  -1  -2  650.68    2.84   0
   0  -2 -11  559.94    6.25   0
   1   1   1 1433.56    3.70   0
   3  -3  -5  952.49    5.40   0
   0  -2  -4 1454.25    5.84   0
   0  -2 -10   47.13    2.42   0
   3  -3 -11   28.22    2.52   0
   3  -3  -6   35.17    1.63   0
   5  -3  -5    6.47    1.13   0
   7  -3  -5 1738.33    6.53   0
   0  -2  -9  103.10    2.68   0
   0  -2  -8    6.82    1.47   0
   2  -2  -3 3782.08    7.84   0
   3  -3  -9  387.36    4.61   0
   3  -3  -8  305.09    3.85   0
   3  -3  -7 1432.78    7.34   0
   8  -2  -3    7.33    0.62   0
  -1  -1 -10 1188.92    7.73   0
   0  -2  -7   21.70    1.53   0
   0  -2  -6  808.56    4.99   0
   2  -2 -12   92.17    3.18   0
   5  -3 -12  114.25    3.50   0
  -2   0 -10  644.80    5.70   0
  -1  -1  -3 7441.18   10.38   0
   5  -3 -11   46.20    2.48   0
   5  -3  -6 1688.38    7.18   0
   7  -3  -6    0.12    1.31   0
  -1  -1  -9  230.21    3.42   0
   5  -3 -10 1445.16    8.75   0
   5  -3  -7 2089.10    8.56   0
   7  -3 -13 1340.73    9.86   0
  -3   1  -9   70.86    2.32   0
   2  -2 -11  744.78    6.67   0
   5  -3  -9  495.34    4.95   0
   5  -3  -8    0.69    1.38   0
   7  -3 -12 1899.71   11.15   0
   9  -3  -7    3.20    1.26   0
  11  -3  -9   25.57    2.28   0
   1  -1 -12  842.43    7.35   0
   2  -2  -4  100.82    1.63   0
   4  -2 -13   -0.04    2.39   0
   7  -3 -11  399.53    5.14   0
  11  -3 -12  541.16    6.20   0
  -1  -1  -4 1097.98    4.46   0
   2  -2 -10   78.52    2.29   0
 -14  -2   5  193.36    2.89   0
 -12   0   8   73.88    1.76   0
 -12   0  12 1652.92    7.52   0
  -7   1   6  787.13    3.51   0
  -7   1  10   10.32    0.90   0
  -3   1   4 2083.69    3.72   0
  -8  -2  -1 3694.41    7.20   0
  -3  -1  -2 1504.03    2.44   0
 -15  -1   9   88.59    2.36   0
 -13  -1   5   14.69    1.23   0
  -9   1   8  163.97    1.98   0
  -7   1   5  153.93    1.60   0
  -5   1   4  514.67    2.34   0
 -12  -2   2  234.39    2.64   0
  -9   1  10  121.61    1.83   0
  -8   0   2  988.24    3.94   0
  -4   0   0 6519.28    6.66   0
 -10  -2   0  232.30    2.25   0
  -9   1  11 1842.48    6.45   0
 -15  -1   7  268.56    3.41   0
 -14   0  10  405.24    4.04   0
 -11  -1   2   34.67    1.17   0
  -7   1   4   17.16    0.73   0
  -3   1   3  586.09    1.92   0
  -1   1   6 1334.93    1.87   0
   1  -1  -2 3583.33    3.26   0
 -11   1   9   43.82    1.38   0
  -9   1  12  283.76    2.66   0
  -5   1   3  254.42    1.63   0
 -11   1   8  180.63    2.29   0
 -11   1  11  823.74    4.83   0
  -9   1   5  623.81    3.46   0
   2   0   2 2548.22    2.99   0
 -15  -1   6   23.73    1.57   0
 -14  -2   3 2405.64    8.62   0
 -12  -2   1 1128.76    5.24   0
 -11   1  12  120.94    2.10   0
  -9  -1   0  889.55    3.77   0
   2   0   6  826.54    2.04   0
 -12   0   4  287.94    2.80   0
  -7   1   3  590.80    2.83   0
  -6   0   0 3378.75    5.81   0
  -1   1   4 7410.28    4.36   0
 -14   0   6  208.94    2.75   0
 -11   1   6  174.18    2.16   0
 -10   0   2   84.39    1.42   0
  -9   1   4    2.37    0.67   0
 -15  -1   5 1165.03    6.38   0
 -13   1   9    7.57    1.14   0
 -13   1  10  113.00    2.02   0
 -13   1  12  100.12    2.16   0
  -5  -1  -2   89.15    0.83   0
  -5   1   2   15.28    0.54   0
  -1   1   7 2888.30    2.35   0
 -13   1   8   13.61    1.19   0
 -11   1   5  117.15    1.77   0
  -3   1   2  106.76    0.83   0
 -13   1  13   60.62    1.94   0
   2   0   4  453.60    1.38   0
 -13  -1   2  776.43    4.53   0
  -9   1   3  686.92    3.42   0
  -7   1   2  588.62    2.76   0
 -15   1  10    8.05    1.33   0
 -11   1   4  432.68    3.12   0
  -8   0   0  205.00    1.71   0
  -8   2   7 1112.17    4.27   0
  -6  -2  -3  110.03    0.92   0
 -14   0   4 1133.53    5.78   0
 -10   2  10    4.93    0.98   0
  -9  -1  -1   80.28    1.18   0
  -8   2  10   -0.27    0.76   0
  -6   2   8  260.02    1.83   0
  -1  -3  -4  303.66    1.11   0
 -15   1   8  108.42    2.23   0
 -12   0   2  310.02    2.74   0
 -11  -1   0   31.90    1.04   0
 -10   2   7  210.30    2.17   0
  -8   2   6    5.86    0.50   0
  -6   2   6  454.44    2.36   0
  -6   2   9  918.54    3.36   0
  -1   1   3  715.74    1.32   0
 -15  -1   3  198.41    2.70   0
 -12   2  10    7.14    1.02   0
 -10   2  11   49.78    1.34   0
  -9   1   2  958.64    3.98   0
  -8   2   5 1174.29    4.29   0
  -8   2  11  203.09    1.99   0
  -7  -1  -2  812.38    2.81   0
  -6   2   5 2476.98    5.36   0
 -13  -1   1  240.97    2.54   0
 -12   2   8    0.38    0.85   0
 -12   2   9  132.38    2.04   0
 -12   2  11  587.07    4.06   0
 -11   1   3    5.19    0.60   0
 -10   2   6   23.77    0.96   0
  -7   1   1 1160.83    3.75   0
 -12   2   7  520.19    3.69   0
  -6   2  10   33.91    0.79   0
  -3   1   1 9799.14    7.32   0
   0  -2  -3    2.45    0.20   0
 -15   1   6   23.62    1.40   0
 -13   1   4   14.18    1.03   0
 -10   0   0   15.82    0.78   0
 -10   2   5  709.83    3.79   0
  -8   2   4   76.79    1.21   0
  -6   2   4  232.07    1.69   0
  -4   2   7 1316.47    3.22   0
 -14   2   9   83.61    1.92   0
 -14   2  11 1324.01    6.53   0
 -12   2   6   36.31    1.23   0
  -4   2   5  889.63    2.67   0
  -3  -3  -4  305.15    0.71   0
 -15  -1   2  777.41    4.81   0
 -11   1   2   36.05    1.09   0
 -10   2   4  863.70    4.13   0
  -9   1   1  105.32    1.40   0
  -4   2   8    0.27    0.38   0
 -15   1   5 1170.70    6.15   0
 -14   0   2   21.51    1.38   0
 -14   2   7  197.47    2.62   0
 -13   1   3    0.41    0.86   0
 -12   2   5 1178.03    5.40   0
 -11  -1  -1  866.00    3.93   0
  -8   2   3    6.13    0.62   0
  -6   2   3   11.51    0.57   0
  -5   1   0 5141.67    6.60   0
  -4   2   4   67.77    0.80   0
  -9  -1  -2  164.65    1.56   0
  -8  -2  -3  286.53    1.65   0
  -7   1   0  417.55    2.26   0
   1  -1  -1 4021.12    3.36   0
 -14   2   6    0.84    1.02   0
 -13  -1   0  247.15    2.50   0
 -15   1   4  620.21    4.51   0
 -11   1   1  806.15    4.08   0
  -5  -1  -3   18.39    0.42   0
  -4   2   3  118.79    1.03   0
  -1   1   2 3642.54    3.00   0
 -13   1   2  735.35    4.38   0
 -12   0   0 1240.51    5.14   0
 -11   3   9   25.16    1.13   0
  -9   1   0  868.31    3.73   0
  -9   3   8  593.83    3.42   0
  -6   0  -2   16.79    0.52   0
  -6   2   2 1300.25    3.87   0
  -4   0  -2  304.08    1.32   0
 -14   2   5  192.95    2.58   0
 -11   3  10 1215.17    5.41   0
  -9   3   7    2.80    0.69   0
  -9   3   9  343.00    2.62   0
 -15   1   3  203.48    2.74   0
 -13   3  10   18.36    1.31   0
 -13   3  11  110.34    2.21   0
 -12   2   3    2.84    0.84   0
 -11   3  11   56.91    1.50   0
 -10   2   2  409.92    2.89   0
  -9   3   6  191.21    1.99   0
  -9   3  10    1.16    0.74   0
 -14   2   4  104.26    2.03   0
 -13   3   8  271.10    2.88   0
 -11   3   6 1338.60    5.64   0
  -9   3   5   97.77    1.50   0
  -7   3   6    0.33    0.54   0
  -7   3   8 1048.89    3.90   0
  -4   2   2  107.18    1.01   0
 -13   3   7   56.65    1.58   0
 -11   3   5  185.80    2.22   0
  -8   2   1    2.57    0.58   0
  -7   1  -1 1118.77    3.68   0
  -7   3   5 1765.10    5.11   0
  -5   1  -1  840.70    2.71   0
 -13   3   6   69.53    1.72   0
 -11   1   0   32.23    1.09   0
  -9   3   4 1116.74    4.63   0
 -15   1   2  776.35    4.95   0
 -12   2   2  240.42    2.55   0
 -10   2   1  884.16    4.21   0
  -9   1  -1   79.03    1.26   0
  -7   3   4  191.39    1.77   0
 -14   2   3 2408.48    8.46   0
   0   0 -10  592.70    3.77   0
   3   1 -13    1.16    1.23   0
   5   1 -13    0.82    0.86   0
   5   3 -16   90.49    2.55   0
   5   5 -17  225.34    3.42   0
   5   7 -17    0.70    1.25   0
   8   4 -16  280.30    3.94   0
   9   7 -16    1.83    1.52   0
  10   2 -10    3.53    1.08   0
  10   2  -9  175.41    2.27   0
  10   2  -8   81.13    1.57   0
  10   4 -15  208.50    3.40   0
  11   3 -12  518.99    4.48   0
  12   4 -10  888.70    5.34   0
  -2   2 -13    0.85    1.44   0
  -1   1 -12    5.21    1.32   0
   0   6 -16   10.16    1.47   0
   2   0 -10    9.50    0.98   0
   4   6 -17    9.48    1.40   0
   7   1 -11   50.19    1.50   0
   9   5 -16    0.63    1.51   0
  11   3 -11   53.46    1.80   0
  11   3 -10 1213.92    6.01   0
  11   7 -14   17.99    1.84   0
  12   6 -13  120.05    2.61   0
   1   7 -16    8.24    1.29   0
   2   4 -16  247.34    3.58   0
   6   2 -14   54.35    1.96   0
   6   4 -16  117.67    2.79   0
   7   3 -15  208.10    3.40   0
   8   2 -13  464.07    4.21   0
   9   3 -14   43.54    1.92   0
  10   6 -15  235.80    3.53   0
  10   8 -14   24.58    1.72   0
  11   3  -9   24.32    1.31   0
  12   6 -12    0.21    1.77   0
   2   2 -14   34.12    1.78   0
   4   2 -14    4.69    1.41   0
   4   4 -16  266.53    3.79   0
   7   1 -10   10.08    0.98   0
   8   6 -16   41.47    1.96   0
  10   4 -14   36.59    1.89   0
  -1   5 -15   11.57    1.80   0
   0   4 -15    2.43    1.59   0
   2   6 -16  114.92    2.58   0
   3   1 -12   -0.61    1.02   0
   3   3 -15  290.44    3.85   0
   5   3 -15   51.65    2.07   0
   7   1  -9   11.51    0.89   0
   7   5 -16    5.96    1.55   0
   7   7 -16  118.77    2.43   0
   8   2 -12  125.64    2.29   0
   8   8 -15    2.76    1.30   0
   9   3 -13   76.69    2.11   0
   9   5 -15   41.37    2.00   0
   9   7 -15    2.63    1.41   0
   9   9 -13    2.08    1.34   0
  11   7 -13   12.90    1.61   0
  -3   5 -14   76.46    2.16   0
   3   5 -16    2.77    1.47   0
   3   7 -16   83.15    2.04   0
   5   1 -11    0.79    0.91   0
   5   5 -16    0.11    1.47   0
   6   6 -16    0.67    1.40   0
   7   3 -14   14.50    1.49   0
  10   4 -13  241.41    3.32   0
  10   8 -13    0.12    1.30   0
  -2   4 -14   83.80    2.31   0
   4   6 -16   34.32    1.76   0
  11   5 -12  627.22    4.93   0
  11   7 -12   24.21    1.74   0
  -2   2 -12   15.59    1.47   0
   0   6 -15   13.74    1.69   0
   1   1 -11   85.53    1.75   0
   1   3 -14  108.27    2.48   0
   2   2 -13  577.78    4.63   0
   2   4 -15   60.23    2.18   0
   2   8 -15   32.17    1.46   0
   3   1 -11   67.79    1.59   0
   4   2 -13    1.94    1.17   0
   4   4 -15  177.28    3.10   0
   6   8 -15    2.93    1.22   0
   7   5 -15   35.61    1.90   0
   8   4 -14  337.78    3.97   0
   8   6 -15    1.97    1.43   0
   9   3 -12  707.02    5.00   0
   9   5 -14   48.64    2.01   0
   9   9 -12   37.90    1.72   0
   1   5 -15  173.57    3.00   0
   1   7 -15   97.77    2.15   0
   3   3 -14   20.19    1.63   0
   4   8 -15   11.24    1.30   0
   5   3 -14   23.69    1.59   0
   5   9 -14   37.87    1.56   0
   6   2 -12    9.80    1.17   0
   7   7 -15   55.21    1.96   0
   8   2 -10    0.17    0.86   0
   8   8 -14   90.84    2.17   0
   9   7 -14   89.67    2.29   0
  10   6 -13  246.69    3.40   0
  10   8 -12   57.70    1.92   0
  11   5 -11   24.34    1.62   0
  11   7 -11   -0.06    1.42   0
  -2   6 -14  156.94    2.74   0
   3   5 -15    8.61    1.75   0
   5   5 -15   67.79    2.27   0
   6   6 -15   95.59    2.41   0
   7   3 -13 1393.29    7.20   0
   8   2  -9   74.36    1.48   0
   9   3 -11  914.34    5.32   0
  10   4 -11   20.16    1.43   0
  11   5 -10    1.73    1.28   0
  -4   6 -13   90.98    2.15   0
   2   6 -15   11.53    1.49   0
   3   7 -15  146.27    2.62   0
   4   6 -15   81.13    2.26   0
   5   7 -15   24.76    1.60   0
   6   4 -14  409.23    4.31   0
   8   4 -13    4.66    1.31   0
   8   6 -14    0.89    1.36   0
   9   5 -13    1.09    1.36   0
   9   9 -11   -0.21    1.29   0
  10   8 -11   21.42    1.63   0
  -3   1  -9   71.33    1.53   0
  -3   3 -12   10.11    1.45   0
  -1   7 -14   10.37    1.41   0
   0   8 -14  253.27    2.86   0
   2   2 -12   89.31    1.96   0
   3   1 -10   27.73    1.09   0
   4   2 -12   10.21    1.12   0
   5   3 -13  648.28    4.93   0
   6   2 -11 1629.30    6.64   0
   6   8 -14   61.78    1.88   0
  10   4 -10  234.53    2.79   0
  10   6 -12   49.69    1.95   0
  -4   4 -12  213.18    3.04   0
  -3   5 -13    5.36    1.50   0
  -2   2 -11    0.56    1.13   0
  -2   4 -13   71.92    2.16   0
   1   1 -10  388.41    3.01   0
   1   3 -13  367.10    3.81   0
   2   4 -14  450.08    4.47   0
   4   4 -14  101.53    2.44   0
   7   3 -12 1901.67    7.87   0
   7   7 -14    1.83    1.32   0
   9   3  -9  343.93    2.94   0
  10   4  -9   89.92    1.82   0
  -3   7 -13   91.40    2.03   0
   0   6 -14    4.78    1.41   0
   1   5 -14   72.61    2.17   0
   2   8 -14    2.10    1.17   0
   4   8 -14    5.75    1.26   0
   6   6 -14    4.14    1.36   0
   7   9 -12   66.33    1.79   0
   8   4 -12  130.81    2.39   0
   9   3  -8  570.60    3.48   0
   9   5 -12  122.85    2.42   0
   9   7 -12    0.20    1.52   0
  10   6 -11    0.04    1.32   0
   1   7 -14    0.54    1.24   0
   1   9 -13   20.23    1.24   0
   3   1  -9   22.98    0.94   0
   3   5 -14   86.97    2.31   0
   3   9 -13    3.21    1.06   0
   4   2 -11 1274.79    5.79   0
   5   7 -14  256.66    3.38   0
   6   2 -10   33.49    1.17   0
   6   4 -13   10.20    1.35   0
   8   8 -12   30.11    1.80   0
   9   3  -7    2.87    0.77   0
  -1   3 -12   54.11    1.78   0
   0   2 -11  592.63    4.04   0
   0   4 -13   12.17    1.46   0
   2   6 -14   13.38    1.51   0
   3   7 -14  116.19    2.45   0
   6   8 -13    9.63    1.36   0
   7   3 -11  393.58    3.44   0
   7   5 -13  120.42    2.48   0
   7   7 -13  106.59    2.39   0
  10   6 -10  127.61    2.32   0
  -1   5 -13  154.34    2.74   0
   0   8 -13   -0.25    1.08   0
   1   1  -9  154.43    1.81   0
   2   2 -11  781.74    4.56   0
   2   4 -13   10.40    1.33   0
   4   4 -13   16.69    1.47   0
   6   2  -9  889.00    4.24   0
   8   4 -11  175.62    2.51   0
   9   7 -11   45.56    1.79   0
  10   6  -9  158.09    2.50   0
  -1   7 -13  180.17    2.74   0
  -1   9 -12   37.04    1.39   0
   1   3 -12  326.27    3.38   0
   3   3 -12  898.78    5.37   0
   4   8 -13   69.63    1.95   0
   4  10 -11   33.81    1.36   0
   5   9 -12   13.18    1.28   0
   6   6 -13    3.77    1.33   0
   6  10 -10   33.06    1.43   0
   7   3 -10  286.36    2.77   0
   7   9 -11    7.47    1.26   0
   8   6 -12    9.71    1.41   0
   8   8 -11  182.68    2.73   0
  -3   5 -12   71.16    2.05   0
  -2   4 -12  146.25    2.54   0
   2   8 -13   19.76    1.43   0
   4   2 -10  298.27    2.67   0
   5   5 -13  123.01    2.34   0
   5   7 -13  191.33    2.98   0
   6   4 -12  362.43    3.53   0
   7   5 -12   37.50    1.63   0
  -5   5 -11   41.28    1.71   0
  -4   2  -9 1146.24    4.90   0
  -3   9 -11    0.12    0.94   0
  -2   8 -12   25.03    1.43   0
   0   6 -13   71.59    2.07   0
   1   7 -13   74.77    2.04   0
   3   5 -13   87.66    2.22   0
   3   9 -12    0.02    1.07   0
   4   6 -13  198.91    3.05   0
   5   3 -11   46.24    1.43   0
   6   2  -8  241.34    2.11   0
   6   8 -12  108.27    2.29   0
   7   7 -12    0.38    1.28   0
   8   4 -10  604.94    4.11   0
   9   7 -10   43.82    1.70   0
  -5   7 -11    0.98    1.23   0
   0   2 -10   50.66    1.33   0
   0   4 -12    1.70    1.20   0
   2   2 -10   77.27    1.50   0
   2   6 -13  529.83    4.68   0
   6  10  -9   20.01    1.34   0
   7   9 -10   13.26    1.32   0
   8   6 -11   32.08    1.59   0
   8   8 -10   33.59    1.63   0
   9   5  -9   25.86    1.29   0
  -2   6 -12   27.73    1.79   0
   2   4 -12    3.42    1.15   0
   3   3 -11   28.47    1.24   0
   4   8 -12   92.67    2.14   0
   4  10 -10    0.62    1.05   0
   5   5 -12  346.97    3.62   0
   5   9 -11   19.41    1.37   0
   6   4 -11  180.20    2.48   0
   6   6 -12   18.76    1.48   0
   7   5 -11   19.98    1.32   0
   9   7  -9  156.44    2.48   0
  -1   7 -12   77.14    2.13   0
  -1   9 -11    4.39    1.18   0
   0   8 -12    0.08    1.10   0
   1   3 -11   89.64    1.81   0
   5   3 -10 1420.37    5.77   0
   5   7 -12   37.61    1.70   0
   6  10  -8   42.49    1.60   0
   7   3  -8 1054.90    4.42   0
   7   7 -11  119.26    2.36   0
   7   9  -9  200.11    2.67   0
   9   5  -8  327.02    2.91   0
   9   7  -8   18.38    1.51   0
  -6   6 -10    5.61    1.45   0
  -4   6 -11    1.87    1.31   0
  -3   3 -10  228.31    2.60   0
  -2   2  -9  254.34    2.38   0
   1   5 -12   14.49    1.33   0
   2  10 -10   31.28    1.33   0
   3   5 -12  288.70    3.34   0
   8   4  -8  319.75    2.67   0
   8   8  -9   40.27    1.63   0
   9   5  -7 1179.81    4.98   0
   0   6 -12  156.30    2.69   0
   1   7 -12  275.73    3.36   0
   1   9 -11   45.22    1.57   0
   2   2  -9   19.66    0.88   0
   3   7 -12    1.80    1.20   0
   4   6 -12  102.18    2.10   0
   5   9 -10   15.95    1.31   0
   6   4 -10  724.68    4.34   0
  -4   4 -10  757.66    4.68   0
  -3   7 -11   62.43    1.86   0
  -3   9 -10    6.17    1.08   0
  -2   8 -11  222.45    2.84   0
   0   4 -11 1059.79    5.65   0
   3   3 -10   25.54    1.08   0
   4   2  -8   -0.10    0.58   0
   4   8 -11  150.87    2.54   0
   5   5 -11  103.96    2.05   0
   6   6 -11   24.90    1.20   0
   6  10  -7  219.17    2.53   0
   7   3  -7  675.55    3.32   0
   7   9  -8   18.39    1.40   0
   8   4  -7  861.11    3.98   0
   8   6  -9  565.34    4.07   0
   8   8  -8   22.49    1.43   0
  -7   7  -9   21.92    1.38   0
  -6   4  -9  202.14    2.48   0
  -5   7 -10   75.09    1.88   0
  -5   9  -9   10.37    1.05   0
  -4   2  -8  272.35    2.29   0
  -2  10  -9   42.12    1.41   0
   2   4 -11  436.48    3.66   0
   5   3  -9  492.98    3.20   0
   5   7 -11  177.63    2.74   0
   6   8 -10    4.90    1.19   0
  -6   8  -9   17.07    1.23   0
  -4   8 -10   17.54    1.29   0
  -2   6 -11  402.12    3.84   0
  -1   5 -11   30.39    1.49   0
   0   8 -11   36.15    1.57   0
   1   3 -10  409.84    3.17   0
   2   8 -11    9.53    1.28   0
   2  10  -9  200.38    2.51   0
   7   5  -9  487.80    3.58   0
   7   9  -7    0.59    1.16   0
   8   4  -6  396.22    2.56   0
   8   8  -7   36.98    1.51   0
  -4  10  -8   28.34    1.25   0
  -1   7 -11   35.43    1.60   0
   0  10  -9    0.58    0.92   0
   1   5 -11   93.93    2.02   0
   1   9 -10   -0.85    1.04   0
   1  11  -7    0.89    0.88   0
   3   7 -11    9.16    1.30   0
   4   4 -10  108.52    1.83   0
   4   6 -11   27.84    1.43   0
   4  10  -8    1.37    1.06   0
   6   4  -9   35.02    1.16   0
   6   6 -10  220.58    2.77   0
   7   7  -9   53.36    1.67   0
   8   6  -8  305.67    2.92   0
  -2   2  -8    9.01    0.75   0
  -2   4 -10  141.88    2.16   0
   1   7 -11   33.90    1.58   0
   2   2  -8   71.79    1.20   0
   4   8 -10   26.26    1.46   0
   5   3  -8    1.50    0.61   0
   5   5 -10   37.84    1.36   0
   5   7 -10   69.56    1.84   0
  -6   6  -9  212.13    2.70   0
  -3   5 -10  220.31    2.78   0
  -3   7 -10  107.09    2.27   0
  -3   9  -9  147.29    2.23   0
  -2   8 -10   40.00    1.58   0
   0   2  -8    7.82    0.68   0
   2   4 -10  354.35    3.07   0
   8   6  -7  400.19    3.14   0
  -5   3  -8  456.60    3.11   0
   0   4 -10  130.29    2.03   0
   0   8 -10  311.69    3.39   0
   2   8 -10   25.52    1.45   0
   2  10  -8   12.64    1.15   0
   3   9  -9   24.48    1.38   0
   4  10  -7   13.34    1.21   0
   5   9  -8   63.91    1.76   0
   6   4  -8 1177.08    4.78   0
   6   6  -9   13.66    1.13   0
   7   7  -8  317.75    3.12   0
  -7   5  -8  121.97    2.17   0
  -5   5  -9  105.15    2.01   0
  -5   9  -8    0.71    1.00   0
  -4   2  -7    2.28    0.76   0
  -4   4  -9  434.84    3.40   0
  -4   8  -9   22.24    1.32   0
   0  10  -8   -0.03    0.95   0
   1   3  -9 1068.23    4.59   0
   1   9  -9   80.05    1.87   0
   3   5 -10    0.55    0.92   0
   4   4  -9  328.41    2.74   0
   4   6 -10  259.94    2.96   0
   8   6  -6  425.39    3.06   0
  -7   7  -8   62.25    1.71   0
  -6   4  -8   85.39    1.70   0
  -1   5 -10   94.40    1.92   0
  -1   7 -10  112.55    2.22   0
  -1  11  -6   18.59    1.06   0
   1   5 -10   10.46    1.08   0
   3  11  -4   89.45    1.65   0
   4   8  -9   35.20    1.51   0
   4  10  -6    0.32    1.20   0
   5   3  -7 1984.43    5.37   0
   5   5  -9  466.63    3.46   0
   5   7  -9    5.64    1.11   0
   7   5  -7   35.81    1.14   0
   7   7  -7   10.04    1.10   0
   0   6 -10  119.83    2.19   0
   2  10  -7  280.82    2.93   0
   3   3  -8  310.19    2.33   0
   5   9  -7   16.72    1.26   0
  -6  10  -6   11.55    0.96   0
  -3   3  -8   53.84    1.23   0
  -3   9  -8   38.35    1.44   0
  -2   4  -9    6.81    0.93   0
   1  11  -5   52.97    1.40   0
   2   4  -9   98.63    1.62   0
   2   8  -9   13.44    1.22   0
   6   6  -8   12.12    1.01   0
  -8   6  -7    3.77    1.29   0
  -6   6  -8   44.73    1.68   0
  -3   5  -9   34.14    1.37   0
  -3   7  -9   15.88    1.31   0
  -3  11  -5    5.88    0.87   0
  -2  10  -7    2.67    0.91   0
  -1  11  -5   32.63    1.18   0
   0   4  -9    7.22    0.86   0
   0  10  -7   75.44    1.73   0
   1   9  -8    4.27    1.07   0
   3   5  -9   14.57    1.00   0
   3   7  -9   29.17    1.37   0
   4   6  -9  752.95    4.57   0
   4   8  -8    5.51    1.11   0
   4  10  -5  263.06    2.73   0
   5   7  -8  116.79    2.03   0
   5   9  -6   59.22    1.67   0
   7   5  -6  389.70    2.69   0
   7   7  -6   46.16    1.38   0
 -10   8  -5    6.74    1.15   0
  -9   9  -5    5.13    0.97   0
  -5   9  -7   10.34    1.10   0
  -4   8  -8  171.85    2.47   0
  -1   3  -8  410.73    2.73   0
  -1   9  -8    3.83    1.12   0
   1   3  -8    6.52    0.66   0
   1  11  -4    3.49    1.06   0
   2  10  -6    4.81    1.03   0
   4   4  -8 1808.97    5.81   0
   5   5  -8   11.12    0.73   0
   6   4  -6   79.88    1.21   0
   6   8  -6    1.25    1.04   0
  -9   7  -6   28.84    1.35   0
  -7   9  -6   42.14    1.37   0
  -5   3  -7   11.55    0.85   0
  -5   5  -8  994.65    5.10   0
  -5   7  -8   54.63    1.64   0
  -4   4  -8  186.93    2.18   0
  -4  10  -6   20.90    1.13   0
  -2   6  -9  412.64    3.63   0
  -1   5  -9  712.29    4.38   0
   1   5  -9  811.12    4.57   0
   1   7  -9  116.32    2.16   0
   2   6  -9  796.16    4.78   0
   3   9  -7   42.33    1.52   0
   4  10  -4   21.09    1.26   0
   6   6  -7  176.60    2.14   0
   7   5  -5  105.11    1.42   0
   7   7  -5  109.51    1.76   0
  -8   8  -6   17.40    1.21   0
  -7   5  -7   20.60    1.21   0
  -7   7  -7    0.75    1.09   0
  -6   8  -7    3.27    1.10   0
   0   6  -9   87.27    1.84   0
   0  10  -6    2.13    0.97   0
   2   8  -8    2.07    1.07   0
   4   6  -8    2.50    0.84   0
   5   9  -5   66.33    1.68   0
   6   8  -5  211.70    2.52   0
 -11   9  -3    0.72    0.93   0
  -8  10  -4    1.61    0.82   0
  -6   4  -7   57.89    1.39   0
  -6  10  -5   32.24    1.19   0
  -3   9  -7  139.73    2.24   0
  -3  11  -4   82.46    1.56   0
  -2  10  -6    5.92    1.01   0
  -1  11  -4    9.63    0.95   0
   0   8  -8   31.45    1.43   0
   1   9  -7   14.12    1.21   0
   1  11  -3    1.12    0.93   0
   3   7  -8   74.77    1.74   0
   4  10  -3    5.03    1.10   0
   5   5  -7   48.78    1.17   0
  -4   6  -8    2.13    1.04   0
  -3   7  -8    2.74    1.07   0
  -2   4  -8  667.40    3.76   0
  -1   9  -7   28.32    1.35   0
   3   5  -8  216.36    2.26   0
   3   9  -6  117.93    2.11   0
   5   9  -4   95.85    1.83   0
   6   6  -6    1.65    0.78   0
   6   8  -4  713.74    4.11   0
  -5   9  -6    0.17    0.98   0
  -5  11  -3   26.91    1.06   0
  -4   8  -7   26.25    1.32   0
  -1   7  -8    2.04    1.00   0
   1   3  -7  338.70    2.25   0
   1   7  -8 1448.65    6.54   0
   1  11  -2    6.65    0.98   0
   2   6  -8   28.15    1.19   0
  -7   9  -5  122.33    2.00   0
  -5   7  -7   20.94    1.26   0
  -3  11  -3   54.10    1.34   0
  -2  10  -5   98.99    1.87   0
  -1   3  -7  251.96    2.01   0
  -1   5  -8    1.20    0.81   0
  -1  11  -3   10.79    0.97   0
   0  10  -5  336.14    3.18   0
   2  10  -4    1.58    1.01   0
   4   6  -7   18.56    1.02   0
   5   7  -6   19.11    1.10   0
   5   9  -3  286.91    2.75   0
 -10   8  -4   26.41    1.26   0
  -9   7  -5    7.48    1.23   0
  -8  10  -3   42.99    1.33   0
  -6   8  -6  108.60    2.02   0
  -3   9  -6   -0.14    1.00   0
  -2   8  -7  115.45    2.13   0
   0   6  -8   62.04    1.42   0
   0   8  -7    1.78    1.01   0
   1   9  -6   25.75    1.33   0
   1  11  -1    4.13    0.95   0
   3   7  -7  599.54    4.04   0
   6   6  -5   23.98    0.98   0
  -5   3  -6    9.01    0.71   0
  -1   9  -6    9.35    1.13   0
   2   4  -7    5.39    0.62   0
   3   5  -7   38.13    1.08   0
  -9   5  -5   85.92    1.63   0
  -7   5  -6  119.61    1.88   0
  -5  11  -2    4.68    0.81   0
  -4   6  -7  456.67    3.57   0
  -4  10  -4   17.09    1.11   0
  -3   7  -7   24.75    1.28   0
  -3  11  -2  106.78    1.72   0
   0  10  -4    7.40    1.06   0
   1   7  -7   18.18    1.17   0
   2  10  -3   25.62    1.24   0
   4   8  -5   18.14    1.15   0
   5   7  -5  284.68    2.61   0
   6   6  -4  208.10    2.03   0
 -12   8  -2   15.04    1.08   0
  -7   3  -5 1057.09    3.92   0
  -6   4  -6   77.36    1.41   0
  -4   8  -6  244.12    2.86   0
  -3   5  -7  179.12    2.12   0
  -2   4  -7   24.82    0.81   0
  -2  10  -4   49.97    1.49   0
   0   4  -7  252.47    2.15   0
   1   9  -5  148.26    2.27   0
   2   6  -7  242.61    2.47   0
   2   8  -6   12.97    1.10   0
   3   9  -4  117.32    2.02   0
   4   6  -6    0.46    0.72   0
 -10  10  -1   53.06    1.28   0
  -9   9  -3  186.80    2.27   0
  -8   4  -5   16.88    0.97   0
  -7   9  -4   58.69    1.57   0
  -6   6  -6   97.13    1.92   0
  -6  10  -3  199.16    2.37   0
  -2   6  -7   91.54    1.74   0
  -1  11  -1   -0.29    0.85   0
   1   5  -7   10.07    0.79   0
   2  10  -2   52.07    1.49   0
   3   7  -6   33.16    1.23   0
   5   5  -5   30.33    0.87   0
 -11   7  -3   11.97    1.13   0
 -10   6  -4   24.21    1.26   0
  -8   6  -5  225.73    2.59   0
  -8  10  -2    3.41    0.90   0
  -6   8  -5   56.16    1.59   0
  -5   7  -6   30.02    1.35   0
  -5  11  -1   47.08    1.26   0
  -3  11  -1    1.07    0.85   0
  -1   3  -6  325.49    2.10   0
  -1   5  -7   52.46    1.16   0
   0  10  -3  130.83    2.09   0
   3   5  -6   14.34    0.76   0
   3   9  -3  710.25    4.31   0
   4   8  -4  246.40    2.58   0
   5   7  -4    1.51    0.83   0
   6   6  -3  625.94    3.14   0
  -8   8  -4  348.92    3.20   0
  -7   7  -5  213.10    2.58   0
  -7  11   0    4.55    0.80   0
  -4  10  -3   46.41    1.42   0
  -2  10  -3  100.18    1.88   0
  -1  11   0    7.04    0.96   0
   1   9  -4   10.41    1.10   0
   2   4  -6  195.35    1.75   0
   2  10  -1   40.21    1.38   0
 -11   9  -1   27.45    1.13   0
  -9   7  -4   53.47    1.51   0
  -5   5  -6  280.92    2.58   0
  -5   9  -4    1.24    0.98   0
  -3   7  -6   13.13    1.10   0
  -1  11   1    5.44    1.02   0
   1   7  -6  248.88    2.64   0
   2   6  -6    0.53    0.73   0
   2  10   0    1.22    1.08   0
   3   7  -5    1.76    0.78   0
   4   8  -3  201.46    2.36   0
   5   5  -4  370.26    2.32   0
   5   7  -3  184.25    2.06   0
  -6  10  -2    2.81    0.93   0
  -5  11   0    4.66    0.86   0
  -4   6  -6   -0.05    0.83   0
  -4   8  -5  444.53    3.72   0
  -3   9  -4    9.42    1.07   0
  -3  11   0   46.91    1.32   0
  -1   7  -6  445.94    3.54   0
  -1   9  -4    2.63    1.01   0
   0   4  -6  290.41    2.15   0
   3   9  -2    7.51    1.08   0
 -13   9   1   15.37    0.96   0
  -9   5  -4    0.74    0.86   0
  -9   9  -2  133.14    2.03   0
  -8  10  -1  101.02    1.74   0
  -7   5  -5   64.47    1.40   0
  -7   9  -3    0.91    0.93   0
  -7  11   1   72.22    1.39   0
  -5   3  -5   26.84    0.80   0
  -3   5  -6   17.03    0.91   0
  -2   4  -6    5.21    0.62   0
  -2   6  -6  198.52    2.28   0
  -2   8  -5   17.37    1.21   0
  -1  11   2    6.74    0.94   0
   0   6  -6    0.11    0.73   0
   1   5  -6   40.12    1.03   0
   2   8  -4   19.23    1.24   0
  -6   4  -5  125.61    1.61   0
  -6   6  -5    8.52    0.97   0
  -6   8  -4  173.17    2.42   0
  -5   7  -5  315.68    3.07   0
  -5  11   1   18.04    1.09   0
  -2  10  -2   50.66    1.48   0
  -1   5  -6    5.74    0.71   0
   0  10  -1    0.17    0.95   0
   1   9  -3   70.00    1.66   0
   3   5  -5   54.26    1.07   0
   4   6  -4   43.51    1.06   0
   4   8  -2  255.40    2.48   0
 -11   7  -2  154.40    2.15   0
 -10   6  -3  267.21    2.72   0
  -8   4  -4  332.82    2.50   0
  -8   8  -3    0.27    0.98   0
  -7   3  -4  224.57    1.84   0
  -5   9  -3   98.80    1.94   0
   1   7  -5  575.71    3.78   0
   2   6  -5  600.85    3.47   0
   3   9   0   18.92    1.24   0
   5   5  -3   86.23    1.16   0
 -11   9   0   21.71    1.15   0
 -10  10   1   69.85    1.45   0
  -7   7  -4   86.48    1.80   0
  -7  11   2   81.48    1.47   0
  -3   7  -5   26.70    1.21   0
  -3   9  -3  405.85    3.56   0
  -3  11   2   13.13    1.00   0
  -2  10  -1   92.80    1.81   0
  -1   7  -5  413.84    3.32   0
  -1   9  -3  556.19    4.08   0
   0   8  -4  625.43    4.18   0
   0  10   0  151.34    2.13   0
  -9   9  -1   71.38    1.64   0
  -8  10   0    0.26    0.82   0
  -7   9  -2   55.59    1.55   0
  -5   5  -5    7.04    0.80   0
  -5  11   2   46.33    1.26   0
  -4   4  -5   34.26    0.92   0
  -4   6  -5  484.95    3.44   0
  -4  10  -1   73.59    1.67   0
  -3  11   3    3.30    0.84   0
  -2   8  -4  563.95    4.08   0
 -13   7   0   20.48    1.27   0
 -13   9   2   38.79    1.20   0
 -12   8   0   -0.39    0.96   0
  -7  11   3    0.51    0.73   0
  -3  11   4   93.94    1.60   0
  -2   6  -5 1025.51    4.77   0
   0   6  -5   73.44    1.40   0
   0  10   1    0.93    0.98   0
   1   5  -5  370.12    2.51   0
   3   5  -4  143.91    1.51   0
   3   7  -3 1195.91    4.96   0
   4   6  -3   32.73    0.96   0
 -11   5  -2  490.11    3.21   0
  -7   5  -4  150.00    1.90   0
  -6   8  -3  185.08    2.49   0
  -6  10   0   67.45    1.59   0
  -5   7  -4 1339.61    6.00   0
  -5  11   3   67.79    1.42   0
  -3   5  -5   86.40    1.42   0
  -2   4  -5    4.06    0.56   0
  -2  10   0    1.62    0.95   0
  -1   5  -5    9.50    0.70   0
  -1   9  -2    0.63    0.98   0
   1   9  -1    0.08    0.97   0
 -14   8   2   10.36    1.01   0
 -12   6  -1    0.74    0.99   0
 -11   9   1   34.17    1.36   0
 -10   8  -1    4.56    1.05   0
  -9   5  -3    4.98    0.88   0
  -8   8  -2   60.93    1.61   0
  -8  10   1   20.36    1.14   0
  -7  11   4   32.98    1.07   0
  -4  10   0    1.14    0.92   0
  -3   9  -2  104.32    2.00   0
   0   8  -3   32.78    1.27   0
   0  10   2    6.97    1.04   0
   2   6  -4   33.09    1.00   0
 -12  10   4    1.03    0.78   0
 -11   7  -1   37.93    1.37   0
  -9   9   0   81.55    1.72   0
  -7   7  -3  296.43    2.95   0
  -7   9  -1   89.16    1.85   0
  -6   4  -4  190.00    1.85   0
  -3   7  -4  271.93    2.75   0
  -2  10   1   41.63    1.50   0
  -1   7  -4    3.77    0.85   0
   4   6  -2  113.07    1.48   0
 -10   6  -2   11.78    1.07   0
  -7  11   5   80.89    1.43   0
  -6  10   1  175.64    2.33   0
  -5  11   5    1.17    0.64   0
  -5  11   5    0.33    0.44   0
  -1   9  -1    2.16    0.97   0
   3   7  -2  107.39    1.61   0
 -12   8   1    0.15    0.98   0
 -10  10   3   41.24    1.28   0
  -8   4  -3   22.84    0.92   0
  -5   5  -4  236.85    2.22   0
  -4   6  -4  110.23    1.73   0
  -4  10   1   79.87    1.73   0
  -3   9  -1   95.56    1.89   0
   0   6  -4  560.80    3.34   0
   0   8  -2    2.32    0.89   0
   1   5  -4 3474.30    7.25   0
   1   7  -3  127.70    1.82   0
   2   8  -1    0.76    0.87   0
 -13   7   1    1.93    1.01   0
 -12  10   5   78.24    1.42   0
  -5   7  -3  101.70    1.85   0
   0   4  -4   61.86    0.99   0
   1   9   1    0.87    0.97   0
   2   6  -3  869.83    3.91   0
 -15   7   3    4.66    1.12   0
 -14   8   3   39.88    1.30   0
 -11   9   2    6.68    0.99   0
 -10   8   0    2.23    1.00   0
  -9   9   1  309.87    3.05   0
  -8   8  -1    1.05    0.98   0
  -7   9   0   32.93    1.38   0
  -6  10   2    1.83    0.95   0
  -4   8  -2  260.10    2.87   0
  -4  10   2  138.27    2.12   0
  -3   5  -4   30.16    0.95   0
  -2   8  -2  308.52    3.01   0
  -2  10   3   26.21    1.20   0
  -1   7  -3  409.57    3.17   0
  -1   9   0    6.33    1.04   0
   2   8   0    0.86    0.87   0
   3   7  -1   35.91    1.11   0
   4   6  -1 1300.60    4.37   0
 -13   9   4    8.98    0.97   0
 -11   5  -1  320.89    2.67   0
 -10  10   4    4.41    0.89   0
  -7   7  -2  319.27    3.04   0
 -12  10   6    0.10    0.74   0
  -9   7  -1    0.59    0.95   0
  -8   6  -2   51.31    1.36   0
  -2  10   4    0.48    0.97   0
   0   6  -3  864.59    4.04   0
   0   8  -1   20.35    1.12   0
   1   7  -2  549.09    3.43   0
   1   9   3  584.06    3.72   0
 -12   8   2  113.51    1.95   0
 -11   9   3   87.86    1.75   0
  -6   8  -1   28.02    1.28   0
  -6  10   3  135.15    2.09   0
  -2  10   6    6.00    1.14   0
   1   5  -3  208.30    1.80   0
   2   8   1   31.56    1.20   0
   4   6   0  184.38    1.72   0
 -14   6   2   23.28    1.37   0
 -14   8   4   21.99    1.17   0
 -13   7   2   51.40    1.60   0
 -12  10   7  293.70    2.45   0
 -10   8   1   34.57    1.40   0
  -9   9   2   10.53    1.11   0
  -8   8   0  131.34    2.18   0
  -8  10   4   25.68    1.19   0
  -5   7  -2  341.11    3.07   0
  -4   8  -1   23.07    1.26   0
  -4  10   4   21.33    1.20   0
  -2   6  -3  376.03    2.81   0
  -2   8  -1   30.88    1.26   0
  -6  10   4    5.49    0.99   0
  -5   9   1   13.15    1.13   0
  -3   7  -2   62.08    1.47   0
  -3   9   1   86.62    1.82   0
   0   8   0    2.96    0.92   0
   1   7  -1  548.10    3.43   0
 -15   7   4   13.89    1.14   0
 -10   4  -1   10.00    0.84   0
 -10  10   6   31.77    1.19   0
  -7   7  -1   70.46    1.65   0
  -3   5  -3    4.20    0.65   0
  -1   5  -3  387.02    2.50   0
 -16   8   7   31.31    1.18   0
 -12   6   1    1.86    1.14   0
 -12   8   3   24.03    1.27   0
 -11   7   1    4.74    1.07   0
  -9   7   0   16.53    1.16   0
  -7   9   2    4.76    1.05   0
  -4  10   6   -0.15    0.96   0
  -3   9   2    6.80    1.09   0
  -2   8   0    1.11    0.89   0
 -10   8   2  276.41    3.01   0
 -10  10   7    9.86    0.93   0
  -9   5  -1   63.22    1.44   0
  -8   8   1   72.35    1.78   0
  -8  10   6    1.31    0.90   0
  -6  10   6    1.35    0.95   0
  -5   9   2   24.30    1.32   0
  -4   6  -2    2.15    0.74   0
  -4   8   0   58.73    1.59   0
  -4  10   7   13.32    1.05   0
  -4  10   8    1.31    0.93   0
  -1   7  -1   25.50    1.10   0
   1   5  -2 1671.20    4.82   0
 -13   7   3   47.10    1.62   0
  -3   7  -1  594.89    3.88   0
  -1   9   4    8.68    1.10   0
 -16   8   8   15.49    1.11   0
 -13   9   7   40.18    1.30   0
 -11   9   5   25.48    1.24   0
 -10  10   9  147.08    1.91   0
  -9   3  -1    3.36    0.62   0
  -7   9   3    6.27    1.07   0
  -2   8   1    0.94    0.90   0
   0   8   2    2.55    0.94   0
 -10  10  10    2.56    0.81   0
  -8  10   8    6.51    0.92   0
  -8  10  11    2.27    0.80   0
  -7   7   0    7.71    1.02   0
  -1   5  -2    7.62    0.61   0
 -10   8   3   31.49    1.43   0
  -9   7   1    1.17    0.99   0
  -7   9   4    0.12    0.98   0
  -3   5  -2    1.25    0.59   0
 -17   7   8   17.70    1.12   0
 -13   9   8    8.92    0.96   0
 -12   6   2   73.31    1.70   0
  -9   9   5   77.56    1.85   0
  -8   4  -1  208.39    1.95   0
  -3   7   0  130.97    1.96   0
 -13   9   9  193.74    2.35   0
 -10   6   1    2.15    0.94   0
  -8   6   0  200.43    2.34   0
  -6   8   2    6.25    1.13   0
  -4   4  -2 1421.35    4.46   0
  -2   6  -1  991.44    4.42   0
   1   5  -1   99.70    1.28   0
 -14   6   4   53.39    1.68   0
 -14   8   7   15.75    1.19   0
  -9   9   6    0.62    1.01   0
  -7   9   5   42.30    1.55   0
  -4   8   2  246.88    2.83   0
  -3   9   6  117.92    2.08   0
   2   6   1 1034.25    4.14   0
 -17   7   9    5.59    1.03   0
 -16   6   6   14.73    1.22   0
 -13   9  10    1.35    0.90   0
 -10   8   4   91.23    1.99   0
  -3   9   7   41.44    1.50   0
  -3   9   8   44.00    1.60   0
  -3   9   9   22.89    1.41   0
  -2   8   3    6.21    1.03   0
   0   6   0   43.29    1.10   0
   0   8   5  139.61    2.08   0
 -16   8  11   23.70    1.19   0
  -9   9   7  270.05    3.04   0
  -7   9   6  218.06    2.82   0
  -6   6   0  661.69    3.99   0
  -6   8   3   26.30    1.39   0
  -5   5  -1  459.66    2.96   0
  -5   7   1   35.97    1.36   0
  -5   9   6   54.83    1.65   0
  -1   5  -1    4.11    0.61   0
   0   8   6  162.01    2.21   0
   1   7   3  398.35    3.03   0
 -14   8   8  203.67    2.56   0
 -13   7   5   27.67    1.44   0
 -12   8   6   11.15    1.22   0
 -11   9   9  147.18    2.23   0
  -6   4  -1    1.27    0.60   0
  -5   9   7   15.67    1.28   0
  -4   8   3  189.53    2.55   0
  -2   6   0   85.87    1.48   0
   2   6   2  108.67    1.51   0
 -17   7  10    4.88    1.03   0
 -16   8  12   60.29    1.39   0
 -10   6   2    1.98    0.97   0
 -10   8   5    2.80    1.12   0
  -9   3   0 1545.09    4.66   0
  -9   9   8  258.16    2.99   0
  -8   6   1   68.77    1.58   0
  -7   7   2 1427.89    6.52   0
  -7   9   7    0.75    1.04   0
  -5   9  11   17.35    1.21   0
  -4   6   0  175.88    2.03   0
  -1   7   2  538.86    3.65   0
 -16   6   7  328.50    3.15   0
 -14   6   5   16.70    1.34   0
 -14   8   9    2.93    1.07   0
 -12   4   2    5.89    0.94   0
 -12   8   7   10.25    1.37   0
 -11   9  10    0.19    0.92   0
 -11   9  11    0.56    0.91   0
 -11   9  13  139.53    1.96   0
  -9   7   3  518.86    4.15   0
  -9   9   9    5.53    1.06   0
  -7   5   0    1.07    0.73   0
  -6   8   4  714.24    4.91   0
  -5   9  10   16.07    1.25   0
  -4   8   4  245.04    2.92   0
  -2   8   5  130.74    2.25   0
   0   6   1  846.05    4.03   0
   1   7   4    3.99    0.94   0
 -18   6  10   33.07    1.36   0
 -17   7  11   39.93    1.46   0
 -15   5   5   96.21    1.91   0
 -11   5   2  478.94    3.49   0
 -10   4   1   54.82    1.35   0
  -9   5   1  457.63    3.30   0
  -9   9  10    1.10    1.00   0
  -7   9  11    6.27    1.25   0
  -7   9  12   67.26    1.61   0
  -3   7   2  105.19    1.87   0
   1   7   5  432.35    3.23   0
   2   6   3  362.31    2.58   0
 -14   8  10  106.13    2.00   0
 -13   7   6  174.06    2.62   0
 -10   8   6  140.33    2.47   0
  -9   9  11    0.72    1.03   0
  -9   9  12   37.13    1.35   0
  -6   6   1   87.35    1.66   0
  -2   8   6   11.65    1.22   0
 -12   6   4   44.98    1.61   0
  -6   8   5  215.55    2.92   0
  -5   5   0  127.80    1.69   0
  -4   8   5   19.07    1.29   0
  -2   6   1   13.48    0.89   0
  -2   8   7   23.53    1.38   0
  -1   5   0   19.94    0.80   0
 -18   6  11   54.99    1.57   0
 -16   6   8   25.50    1.47   0
 -14   8  11    5.13    1.07   0
 -10   6   3    7.78    1.13   0
  -9   7   4  143.40    2.44   0
  -8   6   2   79.81    1.73   0
  -8   8   6   47.32    1.74   0
  -3   5   0    7.86    0.70   0
  -3   7   3 1223.14    5.82   0
  -2   8   9   14.67    1.34   0
 -17   5   8  262.89    2.88   0
 -17   7  13   30.93    1.29   0
 -15   7   9   25.67    1.43   0
 -14   8  12    6.46    1.10   0
 -14   8  13    5.29    1.15   0
 -12   8   9    2.37    1.18   0
  -6   8   6    0.87    1.17   0
  -4   8   6    0.34    1.10   0
 -15   5   6    0.54    1.21   0
  -1  -3 -12   52.17    3.25   0
   0  -4 -12    1.02    2.75   0
   1  -5 -11   92.37    3.91   0
   1  -5  -5  371.43    4.71   0
   4  -6  -6   -0.40    2.29   0
   7  -5 -18   26.50    3.09   0
  12  -6 -18    4.54    2.52   0
   3  -5  -3  152.18    2.97   0
   6  -6  -5   24.99    2.51   0
   6  -4 -19    6.10    2.94   0
   8  -6 -17  126.67    4.19   0
   9  -7 -13    7.43    3.10   0
   9  -7 -11   46.80    3.53   0
   9  -7 -10   44.91    3.65   0
  10  -6 -18   50.12    3.42   0
  11  -7 -13   10.51    3.10   0
  11  -7 -12   25.90    3.38   0
  11  -7 -11    1.41    3.14   0
  -2  -2 -12   16.29    3.36   0
   0  -4 -13   11.49    3.12   0
   1  -5 -12   12.63    3.08   0
   1  -5  -4 3422.35   13.07   0
   2  -6  -9  816.84    8.69   0
   3  -5 -15    6.61    3.21   0
   4  -6  -5  339.12    4.94   0
   5  -5 -17  231.65    5.31   0
   7  -7 -12    1.37    3.09   0
   7  -7 -11  123.95    4.47   0
   7  -7  -9   52.92    3.55   0
   9  -7 -14   92.23    4.05   0
   9  -7  -9  153.91    4.56   0
  11  -7 -14   19.33    3.08   0
  -3  -3  -7  327.60    4.48   0
  -3  -3  -6 1467.47    8.40   0
  -2  -4  -8  668.58    6.91   0
  -2  -4  -7   28.47    2.35   0
  -2  -4  -6    6.66    1.91   0
  -1  -3 -13  262.69    5.31   0
   2  -6 -10  830.72    9.04   0
   2  -6  -7  249.80    4.88   0
   4  -6 -14   14.57    3.35   0
   4  -4 -18   23.81    3.68   0
   6  -6 -16    1.04    2.97   0
   7  -7 -13  110.02    4.43   0
   9  -5 -20    1.08    2.68   0
  13  -7 -14   52.69    3.50   0
  -3  -3  -5  360.11    4.20   0
  -2  -4  -9    6.69    2.50   0
  -2  -4  -5    4.17    1.76   0
   1  -3 -16   15.02    3.46   0
   2  -6  -6    2.40    2.31   0
   5  -7 -11  173.80    5.05   0
   7  -7 -14    0.83    2.94   0
   7  -7  -8  317.36    5.70   0
   7  -5 -19   96.10    3.72   0
   9  -7 -15    3.82    2.91   0
  11  -7 -16    0.32    3.11   0
  13  -7 -15    4.33    2.79   0
  -3  -3  -9  174.39    4.03   0
  -2  -4 -10  143.61    4.16   0
  -1  -5  -9  723.96    8.02   0
  -1  -5  -8    1.94    2.43   0
  -1  -5  -7   55.34    2.95   0
   0  -4 -14  279.03    5.82   0
   1  -5  -3  202.52    3.49   0
   3  -5 -16    0.07    3.10   0
   4  -6 -15   82.41    4.15   0
   4  -6  -4   40.64    2.61   0
   5  -7 -12   40.80    3.61   0
   7  -7  -7    8.45    3.02   0
   8  -6 -18    0.98    2.63   0
  10  -6 -19   29.43    2.71   0
  13  -7 -16   70.84    3.41   0
  -4  -2  -7    2.99    1.83   0
  -2  -4  -4  159.48    3.15   0
  -1  -5 -10   97.20    4.00   0
  -1  -5  -5    8.31    2.00   0
   1  -5 -14   75.68    4.20   0
   2  -6  -5  604.01    6.58   0
   5  -7 -13  187.04    5.24   0
   5  -7  -7    2.68    2.82   0
   6  -6 -17   17.31    3.04   0
   6  -4 -20    8.05    2.60   0
   7  -7 -15   51.97    3.58   0
   9  -7 -16    0.65    2.76   0
  -3  -3 -10  228.20    4.69   0
   2  -6 -13  509.16    7.70   0
  -2  -4  -3  646.99    5.48   0
  -1  -5 -11   31.16    3.44   0
  -1  -5  -4  795.06    6.84   0
   0  -6  -8   59.26    3.53   0
   0  -6  -7  226.80    4.93   0
   2  -6  -4   31.82    2.51   0
   2  -4 -17   34.44    3.64   0
   3  -7 -11   11.45    3.23   0
   3  -7  -9   25.44    3.33   0
   4  -6 -16   34.62    3.54   0
   5  -7 -14  258.17    5.80   0
   5  -7  -6   20.21    2.99   0
   7  -7 -16  119.11    4.45   0
   7  -7  -6   48.79    3.29   0
   9  -7 -17    3.37    2.54   0
  -4  -2  -9 1135.14    8.05   0
   0  -6 -10  119.58    4.52   0
   0  -4 -15    1.55    3.35   0
   1  -5 -15  182.83    5.08   0
   2  -6 -14   12.95    3.35   0
   3  -7  -7  627.14    7.75   0
   4  -6  -3   34.49    2.76   0
   4  -4 -19   27.52    3.13   0
   6  -6 -18  185.88    4.43   0
  -2  -4 -12  150.38    4.69   0
   0  -6  -5   78.56    3.22   0
   3  -7  -6   33.98    3.14   0
   5  -7 -15   24.71    3.35   0
  -1  -5  -3  384.51    4.75   0
   0  -6 -12  150.67    4.93   0
   2  -6 -15   10.73    3.59   0
   2  -6  -3  918.99    7.38   0
   4  -6 -17    9.23    3.30   0
   5  -7  -5  304.10    5.28   0
   7  -7 -17   16.44    2.72   0
   8  -8 -13    3.50    3.05   0
   8  -8 -12   32.59    3.46   0
   8  -8 -11  189.63    5.13   0
   8  -8 -10   34.72    3.64   0
  10  -8 -13    1.44    3.03   0
  10  -8 -12   57.08    3.77   0
  -3  -3 -12    8.89    3.15   0
  -2  -4 -13   70.63    4.35   0
  -1  -5 -13  139.16    4.81   0
   0  -6  -4  568.26    6.40   0
   1  -7  -9  122.43    4.60   0
   1  -7  -8 1484.17   12.05   0
   6  -8 -12  109.37    4.33   0
   6  -8 -11   45.09    3.71   0
   8  -8 -14   88.76    3.79   0
   8  -8  -9   39.24    3.65   0
  10  -8 -14   26.52    3.18   0
  -4  -4  -8  178.59    4.30   0
  -4  -4  -7  927.60    8.09   0
  -4  -4  -6  155.01    3.70   0
  -4  -4  -5   36.80    2.34   0
  -3  -5  -8  102.33    3.91   0
  -3  -5  -7  183.76    4.44   0
  -3  -5  -6   17.38    2.50   0
   0  -4 -16   10.26    3.36   0
   1  -7 -10   88.53    4.27   0
   1  -7  -7   17.03    3.15   0
   2  -4 -18   34.57    3.48   0
   3  -5 -18    6.71    2.92   0
   5  -7 -16  148.00    4.27   0
   6  -8 -13   11.17    3.11   0
   6  -8  -9   14.71    3.29   0
  10  -8 -15   -0.10    2.67   0
  -3  -5  -9   32.50    3.32   0
  -3  -5  -5   91.25    3.21   0
  -2  -6  -8  188.69    4.89   0
  -1  -5  -2    7.73    1.76   0
   1  -7  -6  260.11    5.34   0
   4  -8 -11  155.58    5.19   0
   4  -8  -9   35.35    3.56   0
   6  -8  -8  476.04    6.99   0
   8  -8 -15    1.46    2.66   0
   8  -8  -8   24.82    3.48   0
  -5  -3  -7    9.79    2.33   0
  -5  -3  -6    8.91    2.10   0
  -4  -4  -4  365.06    4.66   0
  -2  -6  -9  415.11    6.86   0
  -1  -5 -14  109.34    4.46   0
   0  -6  -3  861.49    7.45   0
   1  -7 -12  277.77    6.07   0
   1  -7  -5  583.79    7.16   0
   2  -6 -16  115.36    4.22   0
   3  -7 -15  147.43    4.49   0
   3  -7  -4   18.50    2.69   0
   4  -8 -12   87.24    4.10   0
   4  -8  -8    4.42    3.22   0
   4  -6  -2  109.03    3.00   0
   5  -7  -4    1.24    2.60   0
   6  -8 -14   69.62    3.63   0
  -5  -3  -8  451.73    5.71   0
  -4  -4 -10  741.65    8.10   0
  -2  -6 -10    2.78    3.17   0
  -2  -6  -5 1006.30    8.95   0
  -2  -4 -14   75.97    4.11   0
   0  -6 -14    7.02    3.20   0
   4  -8  -7   -0.93    3.00   0
   4  -6 -18   58.40    3.10   0
   6  -8 -15    2.83    2.99   0
   8  -8 -16   38.78    2.92   0
  -5  -3  -9  480.89    6.28   0
  -5  -3  -4  145.23    3.00   0
  -4  -4  -3   10.30    1.79   0
  -2  -6 -11  410.84    6.94   0
  -1  -7  -8    2.70    3.01   0
   1  -5 -17   -1.44    3.19   0
  -4  -4 -11  177.17    4.83   0
  -1  -7 -10  108.84    4.43   0
  -1  -7  -7  275.46    5.76   0
  -1  -7  -6  438.50    6.75   0
   0  -6  -2  147.45    3.44   0
   1  -7  -4  774.69    7.89   0
   2  -8 -11    9.72    3.10   0
   2  -8  -9   12.14    3.16   0
   2  -8  -8    2.48    3.08   0
   4  -8 -14    5.41    2.81   0
   4  -8  -6    0.26    2.97   0
   6  -8  -6    0.43    3.05   0
  -2  -6 -12   25.47    3.49   0
  -1  -5 -15   11.76    3.34   0
   0  -6 -15   13.77    3.27   0
   1  -7 -14   -1.04    2.86   0
   2  -8 -12   64.27    3.72   0
   3  -7  -3 1222.37    9.03   0
   6  -8 -16   23.43    2.71   0
  -4  -4  -2 1520.72    8.25   0
  -3  -5  -2    0.67    1.73   0
  -2  -6  -3  364.75    5.27   0
  -1  -7  -5  427.83    6.49   0
  -6  -2  -6  170.74    3.25   0
  -5  -5  -7   52.65    3.26   0
  -5  -5  -6  291.98    5.24   0
  -1  -7 -12   74.79    3.99   0
   2  -6  -1   16.31    2.07   0
   4  -8  -5   20.54    3.18   0
   7  -9 -12   67.91    3.41   0
  -5  -5  -8  915.72    9.04   0
  -5  -5  -5    7.50    2.42   0
  -4  -6  -8    2.44    3.01   0
  -4  -6  -7  469.78    6.98   0
  -4  -6  -6    1.97    2.65   0
  -4  -6  -5  486.95    6.64   0
  -3  -5 -13    2.76    3.21   0
  -2  -6 -13  194.68    5.04   0
  -2  -6  -2  103.01    3.17   0
   0  -8 -10  311.98    6.17   0
   0  -8  -9  236.61    5.60   0
   0  -8  -8   29.47    3.47   0
   0  -8  -7    1.70    3.06   0
   1  -7 -15   96.48    3.74   0
   5  -9 -11   18.54    3.15   0
   5  -9 -10   16.30    3.25   0
   7  -9 -13   74.39    3.43   0
   7  -9 -10   13.28    3.20   0
   9  -9 -13    3.21    2.73   0
  -6  -4  -7   53.71    3.20   0
  -6  -4  -5  122.14    3.44   0
  -5  -5  -4  240.56    4.52   0
  -3  -5  -1   83.69    2.58   0
  -1  -7 -13  166.25    4.65   0
   0  -8  -6  159.62    4.75   0
   0  -6 -16    9.75    2.86   0
   2  -8 -14    2.03    2.64   0
   3  -7  -2  106.35    3.69   0
   5  -9 -12   12.36    2.87   0
   5  -9  -9   98.37    4.12   0
  -6  -4  -8   86.55    3.75   0
  -6  -4  -4  182.45    3.75   0
  -5  -5  -3  110.18    3.23   0
  -4  -6 -10   35.61    3.59   0
  -3  -7  -9   13.84    3.17   0
  -1  -7  -3  415.77    5.99   0
   1  -7  -2  545.43    6.27   0
   2  -8  -4   22.45    3.51   0
   3  -9  -9   25.74    3.67   0
   4  -8  -4  239.96    4.92   0
   5  -9 -13   65.62    3.30   0
   5  -9  -8   65.71    3.87   0
  -4  -6  -3  836.38    7.98   0
  -3  -7 -10  107.79    4.29   0
  -3  -7  -5   25.07    3.09   0
   0  -8 -12   -0.16    2.84   0
   0  -8  -5  143.42    4.52   0
   5  -9  -7   14.13    3.60   0
  -6  -4  -9  206.91    4.87   0
  -6  -4  -3  198.04    3.72   0
  -4  -6 -11    2.88    3.22   0
  -3  -7  -4  264.14    5.39   0
  -3  -5 -14   73.41    3.83   0
  -2  -6  -1 1024.34    7.85   0
  -1  -7 -14   11.45    2.79   0
   3  -9  -7   41.20    3.52   0
   5  -9 -14   35.48    2.66   0
  -5  -5 -11   40.36    3.64   0
  -5  -5  -2   93.44    2.97   0
  -3  -7 -11   63.37    3.81   0
  -2  -8  -8  119.32    4.45   0
  -2  -8  -7  120.45    4.59   0
  -2  -8  -6   64.53    3.75   0
  -1  -7  -2  933.44    8.30   0
   0  -8 -13    0.34    2.65   0
   0  -8  -4  634.61    7.75   0
   3  -9 -13    2.26    2.33   0
  -7  -3  -7   97.69    3.40   0
  -7  -3  -6  255.31    4.37   0
  -7  -3  -5 1066.15    7.69   0
  -7  -3  -4  217.82    3.74   0
  -6  -4 -10  119.78    4.31   0
  -6  -4  -2  486.87    5.20   0
  -4  -6 -12   86.74    4.30   0
  -4  -6  -2    1.51    1.59   0
  -3  -5   0    6.73    1.67   0
  -2  -8 -10   40.90    3.52   0
  -2  -8  -5   14.69    3.08   0
   0  -6   0   44.27    2.33   0
   1  -9 -10    0.43    2.82   0
   1  -9  -9   79.14    3.85   0
   1  -9  -8    6.44    3.03   0
   1  -9  -7   12.67    3.07   0
   2  -8  -3    5.91    2.72   0
   2  -6   0   81.95    2.59   0
   3  -9  -6  119.99    4.33   0
   5  -9  -6   61.23    3.72   0
  -5  -5  -1  472.45    5.36   0
  -3  -7 -12    5.42    3.04   0
   1  -7  -1  542.83    6.05   0
  -6  -6  -7  111.43    4.29   0
  -5  -7  -7   20.32    3.19   0
  -5  -7  -6   30.74    3.26   0
  -5  -5 -12    0.23    3.15   0
  -4  -6  -1   10.23    2.17   0
  -2  -8 -11  207.92    4.93   0
  -2  -8  -4  556.73    7.57   0
  -2  -6   0   82.26    2.78   0
   1  -9 -12    0.89    2.53   0
   1  -9  -6   28.23    3.35   0
   3  -9  -5    4.62    3.13   0
  -7  -5  -6  113.09    4.02   0
  -7  -5  -5   64.36    3.33   0
  -7  -5  -4  137.52    3.93   0
  -6  -6  -8   44.95    3.59   0
  -6  -6  -4  439.91    6.45   0
  -6  -4  -1    0.95    1.63   0
  -5  -7  -5  323.21    6.09   0
  -2  -8 -12   22.14    3.19   0
   1  -9  -5  155.65    4.73   0
  -7  -5  -8  110.60    4.21   0
  -7  -5  -3  120.39    3.58   0
  -7  -3  -2    1.76    1.64   0
  -6  -6  -3  693.25    7.67   0
  -5  -7  -9   24.91    3.32   0
  -4  -6 -13   88.97    3.84   0
  -2  -8  -3  177.68    4.77   0
  -1  -9  -9  201.02    4.95   0
  -1  -9  -8    2.93    2.80   0
  -1  -9  -7   27.97    3.30   0
   2  -8  -2  174.72    4.33   0
  -5  -5   0  122.31    3.05   0
  -4  -8  -8  170.93    4.92   0
  -4  -8  -5  444.29    7.05   0
  -3  -7  -1  624.66    7.05   0
  -3  -5   1   87.80    2.51   0
  -1  -9 -10   62.05    3.41   0
  -1  -9  -6    9.81    2.96   0
   1  -9  -4   11.12    3.55   0
   3  -9  -4  113.69    4.17   0
   4 -10 -10    1.53    2.85   0
  -8  -4  -6   51.95    3.21   0
  -7  -5  -2 1358.89    9.60   0
  -6  -6 -10    4.79    3.14   0
  -6  -4   0  115.86    2.74   0
  -5  -7 -10   72.62    3.69   0
  -4  -8  -9   23.05    3.13   0
  -4  -6   0  168.41    3.74   0
  -2  -8  -2  294.65    5.48   0
  -1  -9  -5  284.04    5.77   0
  -1  -7   0 1088.57    8.38   0
   0  -6   1  848.17    6.38   0
   1  -7   0 1088.74    7.94   0
   4 -10  -9  172.45    4.25   0
   4 -10  -8    1.39    3.11   0
  -8  -4  -7  294.54    5.28   0
  -7  -3  -1   28.50    1.89   0
  -5  -7  -2  334.35    5.82   0
  -4  -8 -10   16.76    2.94   0
  -1  -9  -4    1.92    2.95   0
   2 -10 -10   29.97    3.04   0
  -8  -4  -8  162.81    4.78   0
  -7  -5 -10   59.75    4.15   0
  -7  -5  -1 1002.82    8.08   0
  -6  -6 -11   45.51    3.83   0
  -6  -6  -1  190.75    4.27   0
  -4  -8  -3  221.17    5.25   0
  -3  -9  -7  140.23    4.73   0
  -3  -7 -14    1.69    2.53   0
  -1  -9 -12   37.13    2.74   0
   0  -8  -1   20.53    2.87   0
   1  -9  -3   66.38    3.70   0
   2 -10  -8   14.27    2.83   0
   2 -10  -7  274.48    5.39   0
   4 -10  -7   10.54    3.05   0
  -8  -4  -2  313.44    4.62   0
  -8  -2  -4  293.13    3.85   0
  -4  -8 -11    5.58    2.69   0
  -3  -9  -8   36.19    3.20   0
  -3  -9  -6    1.99    2.92   0
  -3  -9  -5    1.75    2.79   0
  -3  -7   0  129.76    3.72   0
  -8  -6  -5  217.72    5.13   0
  -8  -6  -4  120.98    4.17   0
  -8  -2  -3  275.70    3.62   0
  -7  -7  -7    1.57    2.85   0
  -7  -7  -6  126.73    4.53   0
  -7  -7  -4   84.50    4.01   0
  -7  -3   0  277.88    3.60   0
  -4  -8  -2  254.37    5.45   0
  -4  -6   1 1260.39    8.68   0
   0 -10  -9   -0.07    2.36   0
   0 -10  -8    1.75    2.60   0
   2 -10  -6    5.31    2.98   0
  -8  -6  -3   24.92    2.95   0
  -8  -4  -1  218.08    3.90   0
  -7  -7  -8   63.01    4.03   0
  -7  -7  -3  282.56    5.73   0
  -7  -5   0   -0.17    1.92   0
  -6  -8  -7    1.57    3.27   0
  -6  -8  -5   57.48    3.79   0
  -6  -6   0  687.92    6.93   0
  -3  -9 -10    6.50    2.45   0
  -3  -9  -4    8.34    2.95   0
  -3  -5   2  482.19    4.72   0
  -1  -7   1  546.60    6.12   0
   0 -10 -10   57.91    3.01   0
  -9  -3  -4   98.48    3.40   0
  -8  -6  -8   12.23    3.61   0
  -8  -6  -2   52.52    3.21   0
  -6  -8  -8   29.57    3.10   0
  -6  -6 -12    3.52    2.92   0
  -5  -7   0    7.86    2.55   0
  -4  -8 -12   68.78    3.19   0
  -4  -8  -1   24.59    3.05   0
  -3  -9 -11    0.62    2.57   0
  -3  -9  -3  403.70    6.57   0
  -1  -9  -2    1.04    2.87   0
   1  -9  -2  120.59    4.19   0
   2 -10  -5   53.58    3.51   0
  -9  -5  -6    6.38    3.03   0
  -9  -5  -3    3.76    2.52   0
  -9  -3  -3  219.58    3.92   0
  -8  -4   0  971.99    7.29   0
  -6  -8  -3  180.55    5.00   0
  -2  -8   0    0.56    2.62   0
  -2  -6   2  198.20    3.58   0
   0 -10  -5  331.45    5.74   0
   0  -8   0    3.31    2.64   0
   0  -6   2  148.57    3.21   0
  -9  -5  -7   35.75    3.48   0
  -9  -5  -2  465.00    6.19   0
  -9  -3  -2   71.36    2.62   0
  -8  -6  -1  525.96    6.80   0
  -7  -7  -1   70.00    3.59   0
  -6  -8  -9   16.68    2.90   0
  -6  -6   1   86.13    3.12   0
  -5  -9  -6    1.36    2.81   0
  -5  -9  -5   84.29    3.83   0
  -5  -5   2  510.21    5.08   0
  -4  -6   2  107.63    3.03   0
  -3  -9  -2  103.15    4.48   0
  -2 -10  -8   40.91    2.93   0
  -2 -10  -7    1.88    2.56   0
  -2 -10  -6    4.73    3.08   0
  -8  -6  -9   78.16    3.84   0
  -7  -7 -10   68.66    3.71   0
  -6  -4   2  114.77    2.66   0
  -5  -9  -8   -0.13    2.56   0
  -5  -9  -4    1.83    2.86   0
  -5  -7   1   36.50    2.83   0
  -4  -8   0   53.93    3.29   0
  -2 -10  -9   41.34    2.76   0
  -2 -10  -5   97.35    3.76   0
   0 -10  -4    6.43    2.98   0
   2 -10  -4    1.00    2.96   0
  -9  -5  -8    1.78    3.16   0
  -9  -5  -1   63.23    3.02   0
  -8  -6   0  200.12    4.51   0
  -6  -8 -10  112.59    3.63   0
  -5  -9  -9   10.99    2.43   0
  -5  -9  -3   94.23    4.06   0
  -1  -9  -1    0.82    2.92   0
 -10  -4  -5   -0.27    3.06   0
 -10  -4  -4  399.85    5.72   0
 -10  -4  -3  267.02    4.75   0
  -8  -6 -10    3.79    3.37   0
  -8  -4   1 1508.08    8.85   0
  -7  -7   0    8.75    2.00   0
  -3  -5   3  150.18    2.91   0
  -2  -8   1   -0.00    2.47   0
  -1  -7   2  531.48    5.73   0
   0 -10  -3  126.84    4.39   0
 -10  -4  -6  150.74    4.56   0
  -9  -7  -5    6.22    3.01   0
  -9  -7  -3  140.79    4.51   0
  -9  -5   0   51.94    2.81   0
  -8  -8  -5   83.67    3.86   0
  -7  -5   2    4.29    1.85   0
  -6  -6   2   80.90    2.66   0
  -5  -9  -2   35.61    3.35   0
   0  -8   1   20.21    2.69   0
 -10  -6  -4   22.96    3.14   0
  -9  -7  -6   28.32    3.21   0
  -9  -3   0 1488.33    8.40   0
  -8  -8  -3   -1.58    2.86   0
  -8  -6   1   67.48    3.19   0
  -7  -7 -11    1.15    2.63   0
  -7  -7   1  101.26    3.77   0
  -6  -8   0  264.04    5.40   0
  -5  -7   2  570.35    6.63   0
  -5  -5   3   86.22    2.56   0
  -4 -10  -7   20.96    2.62   0
  -4 -10  -6   20.38    2.76   0
  -4 -10  -5   89.95    3.59   0
  -4  -8   1  259.16    5.20   0
  -2 -10  -3   99.77    3.90   0
  -2  -6   3  871.89    6.56   0
 -10  -6  -6   19.79    3.64   0
 -10  -6  -2   10.63    2.90   0
  -9  -5   1  436.28    5.67   0
  -8  -8  -7   68.06    3.39   0
  -8  -4   2   66.96    2.40   0
  -7  -9  -5  120.84    3.99   0
  -6  -4   3  433.24    4.46   0
  -5  -9  -1  160.44    4.63   0
  -4 -10  -4   16.10    2.86   0
  -3  -9   0   18.01    3.06   0
   0 -10  -2    4.56    3.41   0
 -10  -6  -1   82.81    3.71   0
 -10  -4   0  283.99    4.55   0
  -8  -8  -8  130.01    3.85   0
  -8  -8  -1    0.54    2.75   0
  -7  -9  -7   24.20    2.65   0
  -7  -9  -6   44.58    3.06   0
  -7  -9  -3    0.14    2.80   0
  -6  -8   1   78.20    3.60   0
  -4 -10  -3   44.15    3.17   0
  -2 -10  -2   51.05    3.40   0
 -10  -6  -7   27.59    3.25   0
  -9  -7  -8   18.64    2.98   0
  -9  -3   1  499.76    4.98   0
  -7  -9  -2   50.67    3.45   0
  -7  -7   2 1376.59   10.48   0
  -7  -5   3  401.78    4.97   0
  -6  -6   3  649.41    6.55   0
  -5  -9   0  141.92    4.39   0
  -2  -8   2  185.68    4.30   0
 -11  -5  -5   -0.16    3.34   0
 -11  -5  -3  177.48    4.51   0
 -10  -6   0   76.69    3.52   0
  -9  -5   2  374.70    5.27   0
  -7  -9  -8    3.00    2.33   0
  -5  -7   3  178.08    4.09   0
  -4 -10  -2  116.20    4.00   0
  -3  -7   3 1204.14    8.62   0
  -1 -11  -6   18.80    2.53   0
 -11  -5  -1  298.71    5.34   0
 -10  -4   1   59.66    2.71   0
 -10  -2  -2  182.48    3.47   0
  -9  -7  -9   16.13    2.93   0
  -9  -7   1   -0.66    2.66   0
  -8  -8  -9   42.51    2.67   0
  -7  -9  -1   83.17    3.85   0
  -6 -10  -6   10.67    2.57   0
  -6 -10  -5   32.27    2.68   0
  -5  -5   4  362.17    4.35   0
  -3  -9   1   85.01    3.81   0
  -3  -5   4  147.24    2.83   0
  -2 -10  -1   98.04    3.83   0
  -1 -11  -5   35.03    2.76   0
  -1  -7   3  132.66    3.32   0
 -11  -5  -6    1.82    3.06   0
 -11  -5   0   82.71    3.48   0
 -11  -3  -3  505.02    5.67   0
 -10  -6   1    1.93    1.80   0
  -9  -3   2  458.20    4.70   0
  -8  -8   1   72.21    3.65   0
  -8  -6   3 1065.20    8.73   0
  -6 -10  -4    3.22    2.36   0
  -6 -10  -3  192.15    4.40   0
  -6  -8   2    6.30    2.68   0
  -4  -6   4   44.66    2.33   0
  -1 -11  -4    9.43    2.81   0
 -11  -7  -3   12.32    2.99   0
 -11  -3  -1  187.62    3.94   0
 -10  -8  -4   27.88    3.04   0
 -10  -8  -3   98.22    3.96   0
 -10  -8  -2  136.54    4.30   0
 -10  -4   2 2020.27   10.81   0
 -10  -2  -1  830.00    5.98   0
  -9  -7   2   75.69    3.53   0
  -7  -9   0   35.47    3.17   0
  -6  -6   4  214.89    4.01   0
  -6  -4   4 1891.97    8.90   0
  -2  -6   4   34.50    2.45   0
 -11  -7  -5    3.28    3.18   0
 -11  -7  -4   79.56    3.64   0
 -11  -7  -2  152.85    4.46   0
 -11  -7  -1   37.36    3.34   0
 -11  -5   1  231.89    4.67   0
 -10  -8  -5    8.46    2.61   0
 -10  -8  -1    6.12    2.78   0
 -10  -6   2    3.41    2.44   0
  -9  -9  -4    1.66    2.49   0
  -9  -9  -3  184.21    4.43   0
  -6 -10  -2    4.53    2.55   0
  -4  -8   3  203.24    4.50   0
  -2 -10   0    1.50    3.23   0
 -12  -4  -2  211.59    4.70   0
 -11  -7   0  144.01    4.39   0
 -10  -2   0  240.66    3.45   0
  -9  -9  -5    6.28    2.36   0
  -7  -9   1  203.44    4.91   0
  -6 -10  -1    1.48    2.56   0
  -4 -10   0    0.79    2.81   0
  -1 -11  -3   11.18    2.64   0
 -12  -6  -4   20.28    3.09   0
 -12  -6  -3  115.26    4.10   0
 -12  -6  -2  102.77    3.99   0
 -12  -6  -1    1.94    2.77   0
 -12  -4  -1   85.56    3.43   0
 -11  -7  -6    6.78    2.78   0
 -11  -5   2  458.49    6.07   0
  -9  -9  -6   43.50    2.70   0
  -9  -9  -1   72.62    3.57   0
  -9  -7   3  501.42    6.75   0
  -9  -3   3 1470.88    8.06   0
  -8  -6   4   54.45    2.88   0
  -8  -4   4  277.10    3.95   0
  -5  -9   2   23.25    2.99   0
  -3 -11  -3   53.92    2.91   0
  -3  -7   4   20.52    2.39   0
 -12  -6  -5   82.94    4.06   0
 -11  -7   1    4.50    2.69   0
 -10  -8  -7    7.11    2.36   0
 -10  -4   3  403.71    5.07   0
  -9  -9   0   79.96    3.58   0
  -9  -5   4    6.98    2.08   0
  -8 -10  -4    0.80    2.42   0
  -7  -7   4  315.55    5.28   0
  -6 -10   0   65.57    3.65   0
 -12  -6   1    0.69    2.65   0
 -11  -7  -7    2.70    2.72   0
 -10  -2   1  884.41    6.03   0
  -8 -10  -3   43.51    2.71   0
  -8 -10  -2    2.38    2.27   0
  -7  -9   2    4.70    2.76   0
  -4 -10   1   81.79    3.84   0
 -12  -4   1  918.36    7.94   0
 -11  -5   3  201.93    4.31   0
 -10  -8   2  273.25    5.50   0
  -9  -9   1  306.12    5.58   0
  -8 -10  -1  105.08    3.78   0
  -7  -5   5  106.81    2.90   0
  -6  -6   5   24.61    2.22   0
  -4  -8   4  252.00    4.70   0
  -4  -6   5  329.20    4.46   0
  -3  -5   5   58.34    2.11   0
 -13  -5  -3    4.29    3.28   0
 -13  -5  -2  269.22    5.12   0
 -12  -6   2   75.23    3.55   0
 -11  -3   2  391.11    4.75   0
 -10  -6   4  446.13    6.13   0
 -10  -4   4  199.18    3.73   0
  -9  -7   4  138.79    4.02   0
  -8  -6   5   61.43    2.88   0
  -5 -11  -2    3.65    2.44   0
  -5  -9   3  282.69    5.24   0
  -3  -9   3  732.92    7.35   0
 -12  -8  -3    1.17    2.74   0
 -12  -8  -2   15.34    2.70   0
 -12  -4   2    6.74    2.18   0
  -9  -9   2    9.77    2.65   0
  -9  -3   4 1119.88    7.05   0
  -8 -10   0   -0.19    2.42   0
  -8  -4   5   41.65    2.08   0
  -7  -9   3    5.96    2.76   0
  -7  -7   5  106.67    3.51   0
  -5  -7   5  300.77    4.81   0
  -3 -11  -1    0.82    2.47   0
  -2  -6   5  614.27    5.43   0
 -13  -7  -1  102.26    3.74   0
 -12  -8   0   -0.50    2.55   0
 -12  -6   3  142.92    4.22   0
 -11  -9  -3    0.81    2.23   0
 -11  -9  -2   19.61    2.57   0
 -11  -9  -1   29.66    2.69   0
 -11  -5   4  305.03    4.98   0
 -11  -3   3 1819.19    9.62   0
 -10  -8   3   33.51    2.98   0
  -5 -11  -1   46.97    2.91   0
  -4 -10   2  141.54    4.21   0
  -3  -7   5    3.14    2.13   0
 -13  -7  -3    3.47    2.67   0
 -13  -7   0   23.23    2.95   0
 -13  -5   2  210.94    4.62   0
 -12  -8   1   -0.75    2.53   0
 -12  -4   3  530.27    6.11   0
 -11  -9  -4   16.17    2.26   0
 -10  -6   5   11.84    2.44   0
  -9  -7   5   26.33    2.78   0
  -8 -10   1   20.08    2.66   0
  -7  -3   5 1798.37    8.16   0
  -6 -10   2    1.54    2.60   0
 -13  -7  -4   35.24    3.10   0
 -13  -7   1    3.17    2.63   0
 -11  -9   1   35.41    2.83   0
 -10  -8   4   93.06    3.64   0
 -10  -4   5   78.04    2.70   0
  -9  -9   3   51.48    3.29   0
  -7  -5   6  389.56    4.78   0
  -6  -8   5  218.11    4.59   0
  -5  -9   4  103.20    3.75   0
  -5  -5   6    6.56    1.71   0
 -14  -6  -1  207.92    4.85   0
 -13  -7   2   52.67    3.30   0
 -13  -5   3  711.34    7.59   0
 -13  -3   0  128.51    3.44   0
 -12  -8   2  112.88    3.91   0
 -12  -6   4   45.73    2.57   0
 -12  -2   0  422.47    4.79   0
 -10 -10  -1   54.62    2.69   0
 -10  -2   3  188.00    2.99   0
  -9  -3   5   99.43    2.47   0
  -8  -6   6  413.58    5.49   0
  -7  -9   4    0.34    2.63   0
  -6  -4   6   82.04    2.31   0
  -5 -11   0    6.71    2.34   0
  -4  -8   5   16.72    2.63   0
  -4  -6   6    1.96    2.12   0
 -14  -6  -2   13.78    2.86   0
 -14  -6   1  183.29    4.56   0
 -13  -3   1  767.72    6.83   0
 -12  -4   4  493.02    5.84   0
 -11  -3   4  293.52    4.15   0
 -10 -10   0    2.78    2.18   0
  -9  -5   6  565.90    5.89   0
  -8 -10   2    0.41    2.32   0
  -8  -4   6  384.18    4.52   0
  -5  -7   6   18.83    2.36   0
 -14  -6  -3  105.62    3.65   0
 -14  -6   2   20.00    2.93   0
 -14  -4  -1  237.30    4.63   0
 -14  -4   0  125.06    3.80   0
 -14  -4   1   30.95    3.11   0
 -13  -7   3   50.13    3.23   0
 -13  -5   4  219.74    4.63   0
 -12  -8   3   25.31    2.33   0
 -12  -2   1 1131.84    7.21   0
 -10  -6   6  171.23    4.16   0
  -9  -9   4  170.18    4.36   0
  -9  -7   6   80.84    3.34   0
  -7 -11   0    4.31    2.27   0
  -6 -10   3  135.64    3.87   0
  -3  -5   6   13.16    1.66   0
 -13  -3   2  226.42    4.08   0
 -11  -9   3   83.97    3.41   0
 -10 -10   1   70.48    2.86   0
 -10  -8   5    1.59    2.49   0
 -10  -4   6  561.48    5.75   0
 -10  -2   4  862.55    5.87   0
  -5 -11   1   17.10    2.45   0
 -14  -6   3  327.92    5.60   0
 -13  -7   4    0.57    2.45   0
 -12  -8   4  126.02    3.99   0
 -12  -4   5  172.26    3.79   0
 -11  -3   5  184.15    3.43   0
 -10 -10   2   45.22    2.66   0
  -7  -9   5   47.06    3.15   0
  -7  -3   6    0.92    1.29   0
  -6  -8   6    0.04    2.42   0
  -5  -9   5   66.57    3.31   0
 -15  -5   0   69.27    3.69   0
 -14  -8  -1  105.03    3.42   0
 -14  -8   0   19.92    2.55   0
 -14  -6   4   55.81    3.18   0
 -14  -4   3    0.62    2.36   0
 -13  -9  -1   -1.00    2.18   0
 -13  -9   0    5.15    2.36   0
 -13  -5   5  164.11    4.15   0
 -12  -6   6   27.72    2.66   0
 -11  -9   4   70.51    3.49   0
  -9  -9   5   84.68    3.46   0
  -9  -5   7 1134.34    8.29   0
  -8  -6   7  397.24    5.34   0
  -7 -11   1   73.83    2.75   0
  -7  -5   7   34.20    2.17   0
  -6  -6   7  180.67    3.69   0
 -15  -5  -1   18.28    2.92   0
 -15  -5   1  370.03    5.67   0
 -14  -8  -2    6.45    2.14   0
 -14  -8   1    4.26    2.27   0
 -14  -8   2   10.44    2.36   0
 -13  -9   1   18.50    2.34   0
 -12  -8   5   72.35    3.38   0
 -12  -2   3    4.18    1.73   0
 -10  -8   6  139.76    4.05   0
 -10  -6   7   23.68    2.61   0
  -8  -4   7  875.60    6.56   0
  -7  -7   7   10.23    2.40   0
  -6 -10   4    5.41    2.58   0
  -5  -5   7   51.19    2.20   0
 -15  -7  -1   26.03    2.86   0
 -15  -7   1   10.00    2.53   0
 -15  -5   3   66.52    3.69   0
 -14  -4   4  174.55    4.05   0
 -12  -4   6  340.09    4.97   0
 -11  -5   7  809.58    7.50   0
 -10 -10   3   39.71    2.57   0
  -7 -11   2   77.78    2.90   0
  -6  -4   7    1.92    1.47   0
 -15  -7   2    0.15    2.32   0
 -14  -8   3   39.30    2.75   0
 -14  -6   5   15.66    2.63   0
 -13  -5   6   80.87    3.27   0
 -11  -9   5   27.25    2.66   0
 -11  -3   6 1354.24    8.32   0
 -11  -1   2   36.02    1.95   0
 -10  -4   7  193.60    3.67   0
 -10  -2   5  690.41    5.32   0
  -5  -7   7    1.09    2.22   0
  -4  -6   7   17.76    2.08   0
 -15  -7   3    3.98    2.38   0
 -14  -8   4   20.56    2.53   0
 -14  -4   5   36.94    2.71   0
 -13  -9   3   49.86    2.66   0
 -13  -7   6  162.43    4.32   0
 -12  -8   6   11.71    2.50   0
 -12  -6   7   12.57    2.47   0
 -12  -2   4   50.63    2.24   0
 -10 -10   4    2.24    2.11   0
  -7  -9   6  229.29    4.49   0
 -15  -7   4   13.73    2.56   0
 -14  -6   6   13.82    2.70   0
 -13  -9   4    9.30    2.21   0
 -13  -3   5  174.21    3.63   0
 -10  -8   7    5.46    2.49   0
 -10  -6   8  650.23    6.91   0
  -9  -5   8  339.84    4.81   0
  -9  -3   7    2.08    1.45   0
  -7  -3   7  662.24    5.10   0
  -4  -4   7 1032.11    6.02   0
  -3  -5   7   37.66    2.11   0
 -16  -6   0   -0.06    2.44   0
 -16  -6   1    5.83    2.52   0
 -16  -6   2   67.85    3.29   0
 -15  -3   1    7.28    2.82   0
 -11  -9   6  135.42    3.94   0
 -11  -1   3    5.49    1.40   0
  -9  -7   8   16.31    2.57   0
  -8 -10   5  103.08    3.25   0
  -6  -6   8   11.27    2.10   0
 -16  -6   3   75.95    3.30   0
 -15  -7   5   37.70    2.85   0
 -15  -3   2  150.98    3.71   0
 -14  -4   6  163.37    3.96   0
 -12  -8   7    8.01    2.39   0
 -12  -2   5 1128.29    7.25   0
 -11  -7   8  171.80    4.18   0
 -11  -5   8   80.10    2.71   0
 -11  -3   7  334.19    4.39   0
 -10  -4   8  490.28    5.41   0
 -10  -2   6   22.55    1.66   0
 -16  -6   4   71.41    3.23   0
 -16  -4   1  265.50    4.60   0
 -16  -4   2  437.25    5.71   0
 -13  -9   5  102.54    3.21   0
 -13  -3   6   69.09    2.37   0
 -12  -6   8   52.76    2.53   0
  -5  -5   8   12.64    1.81   0
 -16  -6   5   40.74    2.91   0
 -16  -4   3   -0.42    2.48   0
 -15  -7   6   35.24    2.81   0
 -15  -3   4    9.37    2.32   0
 -14  -8   6   41.52    2.71   0
 -14  -2   3 2501.95   11.07   0
 -13  -5   8   20.21    2.51   0
 -12 -10   4    1.65    1.83   0
 -11  -1   4  440.48    4.10   0
  -7  -9   7   -0.24    2.37   0
  -5  -7   8  118.54    3.20   0
 -16  -8   2  308.48    4.28   0
 -14  -4   7  136.78    3.71   0
 -13  -9   6   54.29    2.74   0
 -13  -7   8    2.42    2.35   0
 -12  -2   6   33.05    1.98   0
 -11  -9   7  188.24    4.08   0
 -10  -6   9  151.21    3.83   0
  -9  -5   9   23.23    2.20   0
  -8 -10   6    0.28    2.30   0
  -8  -6   9  555.22    6.04   0
 -17  -5   2    5.74    2.82   0
 -16  -8   3    8.46    2.02   0
 -16  -8   4   37.83    2.64   0
 -16  -6   6   17.92    2.63   0
 -16  -4   5   66.77    3.23   0
 -14  -8   7   17.05    2.34   0
 -14  -6   8    0.87    2.33   0
 -13  -3   7   57.79    2.59   0
 -12 -10   5   76.54    2.67   0
 -12  -8   8  288.85    4.99   0
 -12  -6   9    1.47    2.23   0
 -11  -5   9  102.46    3.27   0
  -9  -7   9  153.22    3.90   0
  -9  -3   8  574.21    5.13   0
  -8  -2   7 1108.50    6.30   0
  -6  -8   8  457.95    5.54   0
 -17  -7   2    0.84    2.29   0
 -17  -5   3  273.86    4.70   0
 -17  -5   4    0.13    2.52   0
 -11  -7   9   27.70    2.67   0
 -10  -4   9   87.25    2.79   0
  -7  -7   9   56.00    3.09   0
  -7  -5   9  480.63    5.19   0
 -17  -7   1    0.30    2.03   0
 -17  -7   4    2.09    2.18   0
 -17  -5   5   -0.90    2.47   0
 -16  -8   5    6.30    2.08   0
 -16  -6   7  326.92    5.34   0
 -16  -4   6  404.47    5.74   0
 -15  -3   6   22.41    2.36   0
 -14  -4   8   12.74    2.35   0
 -13  -9   7   41.64    2.56   0
 -13  -5   9  412.99    5.82   0
 -13  -1   3    2.10    1.93   0
 -11  -1   5  113.90    2.36   0
  -9  -9   8  258.01    4.47   0
  -6  -6   9   14.43    2.14   0
  -4  -4   8 1849.14    7.97   0
 -15  -7   8  288.93    4.99   0
 -14  -8   8  217.92    4.25   0
 -14  -6   9    4.06    2.30   0
 -13  -3   8  283.59    4.46   0
 -12 -10   6   -0.48    1.96   0
 -12  -4   9  907.59    7.60   0
 -12  -2   7  523.95    5.19   0
 -11  -9   8   38.98    2.71   0
 -10  -8   9  205.85    4.26   0
  -8  -8   9   37.08    3.01   0
 -17  -5   6    0.57    2.37   0
 -16  -8   6  106.53    3.09   0
 -16  -4   7  119.80    3.69   0
 -15  -9   6    5.59    2.08   0
 -15  -3   7  719.79    6.99   0
 -14  -2   6    1.05    1.87   0
 -13  -1   4   13.55    1.74   0
 -12  -8   9    1.28    2.28   0
 -10 -10   7   10.51    2.16   0
  -6  -4   9   35.08    1.87   0
  -5  -3   8    1.50    1.27   0
 -17  -7   6   80.14    2.97   0
 -16  -6   8   24.69    2.60   0
 -15  -5   9   47.49    2.87   0
 -14  -4   9    4.92    2.15   0
 -13  -9   8    7.10    2.35   0
 -11  -5  10    1.90    1.49   0
 -11  -3   9   24.34    2.03   0
 -11  -1   6  167.85    2.80   0
  -9  -7  10   43.81    3.10   0
  -9  -5  10   38.02    2.47   0
  -9  -3   9  343.82    4.22   0
  -8  -6  10   72.59    2.91   0
 -18  -6   3   -0.20    2.16   0
 -18  -6   4    7.38    2.30   0
 -17  -7   7  115.11    3.31   0
 -15  -7   9   22.15    2.49   0
 -13  -5  10   52.37    2.87   0
 -13  -1   5   16.30    1.76   0
 -10  -4  10  237.72    4.04   0
 -18  -6   6   38.02    2.86   0
 -16  -6   9  143.80    3.86   0
 -15  -9   7   -0.04    1.83   0
 -15  -3   8   23.61    2.44   0
 -14  -8   9    2.21    2.10   0
 -14  -6  10    2.13    2.22   0
 -13  -7  10  129.82    3.68   0
 -13  -3   9  799.94    7.10   0
 -12  -4  10  882.31    7.66   0
 -12  -2   8    1.30    1.56   0
 -11  -9   9  146.65    3.66   0
  -9  -9   9    5.93    2.53   0
  -7  -5  10  121.64    3.07   0
  -7  -3   9  679.45    5.32   0
 -17  -5   8  272.01    4.91   0
 -16  -8   8   15.73    2.09   0
 -10  -8  10   36.65    2.70   0
  -9  -1   7  295.49    3.32   0
  -8  -4  10  601.93    5.52   0
 -18  -6   7   43.47    2.72   0
 -18  -4   5   68.36    3.15   0
 -17  -7   8   18.32    2.18   0
 -17  -3   6   43.13    2.86   0
 -15  -7  10   34.51    2.53   0
 -11  -5  11   24.40    2.43   0
 -11  -1   7  110.41    2.44   0
 -10 -10   8   68.82    2.61   0
 -11  -3  10 1215.89    8.14   0
  -6  -4  -5  123.73    3.25   0
  -5  -5  -9  109.33    4.13   0
  -5  -5  -8 1006.09    8.92   0
  -5  -5  -7   53.05    3.32   0
  -3  -5 -14   74.95    4.26   0
  -3  -5  -4   28.45    2.29   0
  -1  -5  -3  381.64    4.70   0
   0  -6  -5   72.62    3.17   0
   1  -7 -12  274.66    5.86   0
   1  -7 -11   34.61    3.65   0
   1  -7 -10   85.53    4.27   0
   8  -6  -7  413.72    5.80   0
   9  -7 -16    3.15    2.67   0
   9  -7 -15    2.70    3.34   0
   9  -5  -6  565.85    5.94   0
  -6  -4  -6   78.77    3.39   0
  -2  -6  -7   93.34    3.74   0
   1  -5  -3  198.57    3.49   0
   2  -6 -17   78.60    3.49   0
   2  -6  -5  627.63    6.77   0
   3  -7  -9   28.92    3.32   0
   5  -7 -15   26.81    3.21   0
   5  -7  -9    4.55    2.16   0
   9  -7 -14   90.91    4.07   0
  10  -6  -9  155.12    4.36   0
  12  -6 -12    0.43    3.64   0
  -6  -4  -7   57.54    3.09   0
  -2  -6 -11  418.75    6.87   0
  -2  -6 -10    0.99    3.09   0
  -2  -6  -9  411.88    6.60   0
  -2  -6  -8  185.18    4.80   0
  -1  -5 -16   70.48    3.88   0
   0  -6  -6   -0.94    2.24   0
   1  -5 -18   15.20    2.66   0
   3  -7 -13   47.66    3.67   0
   4  -6 -18   61.03    3.21   0
   5  -7 -14  251.44    5.60   0
   7  -7 -14    2.47    2.89   0
   7  -7 -12   -0.39    3.09   0
   7  -7 -11  126.57    4.49   0
   7  -5  -5  106.18    3.01   0
  12  -6 -18    5.28    2.77   0
  -3  -5 -13    3.51    3.26   0
  -3  -5  -5   85.77    3.02   0
   0  -6 -14    5.46    3.00   0
   4  -6  -6    0.34    2.24   0
   5  -7 -13  192.31    5.25   0
   5  -7 -12   40.73    3.69   0
   5  -7 -11  170.62    5.04   0
   7  -7 -13  103.52    4.25   0
   8  -6  -8  304.37    5.30   0
  10  -6 -10  133.05    4.54   0
  12  -6 -17   -0.58    3.07   0
  -1  -5  -4  806.90    6.75   0
   0  -6  -7  225.62    4.81   0
   2  -6 -16  117.21    4.17   0
   2  -6  -6    0.41    1.64   0
   3  -5 -19    2.22    2.64   0
   6  -6  -7  174.10    4.20   0
  12  -6 -16   38.69    3.40   0
  12  -6 -15  141.81    4.72   0
  -3  -5  -6   18.09    2.50   0
   0  -6 -13   70.76    4.05   0
   1  -5  -4 3514.99   13.41   0
   4  -6 -17    7.51    2.82   0
  10  -6 -18   51.23    3.20   0
  -1  -5 -15   10.81    3.17   0
   0  -6 -12  144.30    4.75   0
   2  -6 -15   10.63    3.06   0
   2  -6  -7  240.63    4.82   0
   4  -6  -7   18.75    2.63   0
   8  -6 -18    1.74    2.66   0
   8  -6  -9  549.81    6.97   0
   9  -5  -7 1160.44    8.27   0
  -3  -5 -10  225.67    5.13   0
  -3  -5  -8   95.08    3.69   0
  -3  -5  -7  185.69    4.18   0
  -1  -5  -5    9.02    2.04   0
   0  -6 -10  116.89    4.30   0
   4  -6 -16   33.65    3.23   0
   5  -5  -5   31.54    2.17   0
   6  -6 -17   16.77    2.87   0
   6  -6  -8   14.84    2.04   0
   7  -5  -6  386.37    4.92   0
  10  -6 -17   96.98    3.81   0
  10  -6 -12   48.69    3.65   0
  13  -5 -19    1.31    2.53   0
  -4  -4 -12  208.03    5.22   0
   2  -6 -14   10.82    3.19   0
   2  -6  -8   31.59    2.95   0
   3  -5 -18    6.67    3.07   0
   4  -6  -8    4.15    2.53   0
   8  -4  -5   37.95    2.03   0
  10  -6 -16    2.14    2.89   0
  10  -6 -13  242.85    5.42   0
  -1  -5  -6    6.90    2.02   0
   1  -5  -5  377.70    4.79   0
   2  -6 -13  516.36    7.56   0
   3  -5  -5   54.33    2.40   0
   4  -6 -15   79.40    3.97   0
   5  -5 -19   71.76    3.29   0
   6  -6 -16   -1.59    2.92   0
   6  -6  -9   16.17    2.76   0
   9  -5 -20   -0.00    2.26   0
  13  -5 -18   93.83    3.66   0
  -4  -4 -11  180.29    4.60   0
  -2  -4 -15  103.32    4.10   0
  -1  -5 -13  154.29    5.09   0
   1  -5 -16   15.14    3.03   0
   2  -6 -11  132.13    4.53   0
   2  -6 -10  807.99    8.77   0
   4  -6  -9  771.34    8.20   0
   6  -6 -10  217.55    4.94   0
   8  -6 -15    2.35    2.85   0
  11  -5 -10    3.52    2.68   0
  13  -5 -17   18.47    3.09   0
  13  -5 -14   94.97    4.04   0
  -4  -4 -10  739.98    7.75   0
  -2  -4  -4  153.59    2.96   0
  -1  -5  -7   51.00    2.77   0
   4  -6 -11   28.65    3.17   0
   4  -6 -10  253.09    5.31   0
   5  -5  -6    8.56    1.95   0
   6  -6 -15   97.24    4.13   0
   6  -6 -14    3.03    2.82   0
   6  -6 -11   25.21    3.15   0
   7  -5  -7   36.86    2.48   0
   8  -6 -14    2.09    3.00   0
  11  -5 -19   11.64    2.71   0
  13  -5 -16  156.29    4.44   0
  13  -5 -15   23.99    3.31   0
  -5  -3  -5   26.98    1.91   0
  -4  -4  -9  422.06    5.77   0
  -1  -5  -8    2.08    2.23   0
   1  -5 -15  188.83    4.98   0
   3  -5 -17  362.30    6.00   0
   3  -5  -6   12.20    1.91   0
   5  -5 -18   76.74    3.57   0
  11  -5 -11   23.31    3.01   0
  -2  -4 -14   81.59    3.99   0
  -1  -5 -11   28.58    3.22   0
  -1  -5 -10   90.97    3.76   0
  -1  -5  -9  712.28    7.56   0
   9  -5  -9   22.67    2.62   0
  11  -5 -18   36.14    3.11   0
  14  -4 -19    1.65    2.91   0
  -5  -3  -6   10.04    1.88   0
  -2  -4  -5    5.96    1.67   0
   0  -4 -16    8.55    3.09   0
   1  -5 -14   70.05    3.88   0
   1  -5  -7   11.43    2.10   0
   2  -4 -18   36.54    3.11   0
   3  -5 -16    0.49    2.88   0
   6  -4  -5  101.03    2.49   0
   7  -5 -18   26.07    3.06   0
   8  -4  -6  383.60    4.29   0
   9  -5 -18    1.79    2.64   0
  11  -5 -12  610.40    7.19   0
  -5  -3  -9  474.08    5.79   0
  -5  -3  -7   11.99    2.43   0
  -2  -4 -13   67.83    3.73   0
   3  -5  -7   40.50    2.43   0
   3  -3 -20    5.60    2.53   0
   4  -4 -19   27.32    2.92   0
   5  -5 -17  228.42    5.16   0
   6  -4 -20    6.77    2.39   0
   9  -5 -10   36.36    2.85   0
  14  -4 -18    7.90    2.87   0
  -5  -3  -8  458.22    5.25   0
  -3  -3 -14  240.17    4.98   0
  -2  -4  -6    4.07    1.75   0
   1  -5  -8  189.04    4.06   0
   3  -5 -15    9.72    3.04   0
   7  -5 -17   10.50    2.89   0
  10  -4  -8  477.38    5.13   0
  11  -5 -15    2.38    2.97   0
  14  -4 -17    0.88    3.31   0
  -2  -4 -12  145.26    4.37   0
   1  -5 -12   14.88    2.89   0
   1  -5 -11  100.36    3.82   0
   1  -5 -10   11.89    2.62   0
   1  -5  -9  830.88    7.90   0
   2  -4 -17   37.78    3.25   0
   3  -5  -8  215.74    4.15   0
   5  -5 -16    1.16    2.93   0
   7  -5  -9  481.34    5.91   0
   8  -4 -20  139.29    3.81   0
   9  -5 -16    1.79    3.22   0
  -2  -4  -7   28.63    2.16   0
  -1  -3 -16   23.13    3.23   0
   0  -4  -5 1130.20    6.89   0
   1  -3 -18  116.28    3.89   0
   2  -2 -20   32.06    2.70   0
   4  -4 -18   22.46    2.89   0
   4  -4  -5   96.93    2.41   0
   6  -4 -19    4.41    2.55   0
   7  -5 -16    4.59    2.87   0
   9  -5 -12  116.81    3.95   0
  12  -4 -11  168.21    4.25   0
  -2  -4  -9    5.28    2.23   0
  -2  -4  -8  691.80    6.54   0
   2  -4  -5  916.18    6.13   0
   3  -5 -13   87.85    3.91   0
   3  -5 -12  292.51    5.52   0
   3  -5  -9   15.82    1.86   0
   5  -5  -9  480.27    5.92   0
   7  -5 -15   35.95    3.35   0
   7  -5 -10  118.98    3.62   0
   7  -3 -21   27.72    2.52   0
   8  -4  -7  887.06    6.45   0
   9  -5 -14   50.45    3.43   0
   9  -5 -13   -0.31    2.68   0
  15  -3 -19   20.59    2.80   0
   0  -4 -14  285.09    5.54   0
   0  -4  -6  294.91    3.91   0
   3  -3 -19   16.75    2.79   0
   5  -5 -13  125.64    4.12   0
   5  -5 -10   35.59    2.75   0
   5  -3 -20   69.47    3.18   0
   7  -5 -12   38.49    3.00   0
   8  -4 -19    8.45    2.57   0
  10  -4 -19    1.59    2.54   0
  10  -4  -9   88.36    2.98   0
  -3  -3 -12   11.60    2.81   0
  -1  -3 -15    1.77    3.32   0
   0  -4 -13   12.96    3.30   0
   4  -4 -17   77.12    3.63   0
   5  -5 -12  346.61    5.80   0
   5  -5 -11  110.28    3.70   0
   6  -4 -18  173.98    4.57   0
   9  -3 -21   47.89    2.77   0
  11  -3 -21   25.29    2.47   0
  12  -4 -17   76.70    3.71   0
  12  -4 -12   79.51    3.37   0
   0  -4  -7  251.28    3.81   0
   2  -4  -6  196.83    3.20   0
   4  -4  -6 3177.57   11.42   0
   8  -4 -18   62.12    3.37   0
  10  -4 -18   23.14    2.99   0
  12  -4 -16    6.46    2.85   0
  12  -4 -13  177.59    4.32   0
  13  -3 -20   58.23    3.00   0
  -3  -3 -11   61.78    3.17   0
  -3  -3  -6 1557.43    7.79   0
   0  -4 -12    3.71    2.60   0
   2  -2 -19   29.18    3.15   0
   6  -4  -7    1.04    1.59   0
   7  -3 -20  124.88    3.76   0
   8  -4  -8  302.95    4.16   0
  12  -4 -15  136.84    4.19   0
  -3  -3 -10  218.56    4.18   0
  -3  -3  -7  339.15    4.09   0
   0  -4 -11 1020.43    8.65   0
   0  -4 -10  134.15    3.60   0
   0  -4  -9    6.99    2.07   0
   0  -4  -8  307.71    4.37   0
   2  -4 -14  447.56    6.54   0
   3  -3 -18  230.14    4.89   0
   4  -4 -16  273.16    5.54   0
   5  -3 -19   -0.39    2.52   0
   6  -2 -21   73.60    2.99   0
  11  -3 -20  244.59    4.63   0
  13  -3 -19  110.68    3.70   0
  14  -2 -21  195.48    3.91   0
  -3  -3  -9  171.23    3.61   0
  -3  -3  -8   52.92    2.39   0
   1  -3 -16   14.99    2.95   0
   1  -1 -19   23.08    3.04   0
   2  -4  -7    5.85    1.61   0
   4  -2 -20   -0.53    2.28   0
   8  -4 -17   -2.02    2.55   0
   8  -4  -9  523.47    5.45   0
   9  -3 -20    1.35    2.28   0
  10  -4 -16  304.23    5.58   0
  10  -4 -11   22.78    2.50   0
  -4  -2 -11   93.09    3.52   0
   2  -4 -13   12.04    2.68   0
   4  -4 -15  178.24    4.69   0
   6  -4  -8 1158.91    7.50   0
   8  -4 -16  282.75    5.46   0
  10  -4 -15  209.97    4.77   0
  10  -4 -12 1366.33    9.60   0
  13  -3 -18  286.67    5.16   0
   2  -4 -12    3.06    2.38   0
   2  -4  -9   97.72    2.85   0
   3  -3 -17   98.59    3.81   0
   4  -4  -8 1796.17    9.31   0
   8  -4 -10  581.82    5.98   0
   9  -3  -7    3.10    1.47   0
  10  -4 -14   37.13    2.98   0
  11  -3 -19   33.44    2.89   0
  12  -2 -21   15.94    2.42   0
  14  -2 -20    3.15    2.44   0
  -4  -2 -10   42.50    2.54   0
   1  -3 -15  226.57    4.89   0
   2  -4 -11  444.52    5.73   0
   2  -4 -10  365.39    5.01   0
   3  -1 -20   30.27    2.68   0
   5  -3 -18   81.38    3.53   0
   6  -4  -9   34.25    2.15   0
   9  -3 -19    9.98    2.53   0
  10  -2 -21   26.34    2.56   0
  13  -3 -17  176.53    4.30   0
  13  -3 -13   66.47    3.42   0
   0  -2 -16    4.07    2.76   0
   2   0 -20   85.77    2.95   0
   4  -4 -10  109.80    3.06   0
   4  -4  -9  337.14    4.49   0
   4  -2 -19  362.47    5.56   0
   6  -4 -10  736.71    6.61   0
   6  -2 -20   14.72    2.49   0
   8  -4 -14  347.77    5.62   0
   8  -4 -13    4.30    2.39   0
   8  -4 -12  134.52    3.63   0
  11  -3 -18   97.54    3.65   0
  13  -3 -16   57.74    3.21   0
  13  -3 -15    3.32    2.68   0
  13  -3 -14  356.46    5.27   0
  -4  -2  -9 1093.78    7.12   0
  -4  -2  -8  278.56    3.67   0
  -4  -2  -7    1.72    1.48   0
  -1  -3 -11  146.91    3.57   0
   1  -3 -14  109.40    3.71   0
   3  -3 -16   38.10    3.09   0
   4  -4 -11   47.90    2.60   0
   5  -3 -17   48.09    3.20   0
   6  -4 -13   10.35    2.37   0
   6  -4 -12  381.65    5.44   0
   6  -4 -11  183.13    3.84   0
   7  -3 -18   94.81    3.75   0
   9  -3 -18  357.64    5.80   0
  11  -3 -10 1206.89    7.69   0
  11  -1 -22   26.76    2.22   0
  12  -2 -20   33.54    2.68   0
  14  -2 -19   17.90    2.68   0
  -2  -2 -13    1.19    2.45   0
  -1  -3 -10  728.26    6.44   0
  -1  -3  -7  256.06    3.40   0
   1  -1 -18  150.98    3.90   0
   9  -3  -8  585.71    4.86   0
  11  -3 -17  116.86    3.90   0
  -1  -3  -9  573.89    5.43   0
  -1  -3  -8  414.64    4.30   0
   2  -2 -17  188.52    4.50   0
   3  -3 -15  284.12    5.20   0
   7  -3 -17    6.29    2.65   0
   7  -1 -21   51.51    2.77   0
   9  -3 -17  160.33    4.29   0
  10  -2 -20    4.02    2.27   0
  11  -3 -16  187.48    4.40   0
  11  -3 -11   56.89    2.88   0
  14  -2 -18   39.60    2.98   0
  -2  -2 -12   17.56    2.72   0
   3  -1 -19    0.33    2.39   0
   4  -2 -18   31.46    2.88   0
   5  -3 -16   89.78    3.66   0
   5  -1 -20  157.66    3.84   0
   7  -3  -7  685.93    4.89   0
   8   0 -22  152.36    3.27   0
  14  -2 -17  194.92    4.28   0
  -3  -1 -13  275.81    4.48   0
   1  -3 -12  310.36    4.80   0
   3  -3 -14   18.41    2.51   0
   7  -3 -16  218.49    4.69   0
   8  -2 -19   71.15    3.21   0
   9  -1 -21    1.01    2.17   0
  11  -3 -12  526.14    5.71   0
  11  -1 -21   76.81    3.01   0
  14  -2 -16   62.42    3.16   0
  15  -1 -19   64.04    3.05   0
   1  -3 -11   86.84    2.84   0
   1  -3  -7  354.42    3.73   0
   1  -1 -17   75.32    3.64   0
   2  -2 -16   59.17    3.25   0
  10  -2 -19  163.99    4.10   0
  10   0 -22   26.24    2.17   0
  12   0 -22   57.59    2.45   0
  14  -2 -14   10.62    2.47   0
  -2  -2 -11    0.52    2.01   0
  -1  -1 -15   24.88    2.75   0
   1  -3 -10  402.51    4.70   0
   1  -3  -9 1077.38    6.96   0
   1  -3  -8    8.46    1.45   0
   1   1 -19   23.91    2.47   0
   3  -3 -13   28.24    2.46   0
   4  -2 -17   38.64    2.90   0
   4   0 -20   32.52    2.61   0
   5  -3  -7 2059.23    8.22   0
   6  -2 -18   87.19    3.50   0
   7  -3 -15  212.54    4.48   0
   7  -1 -20   31.70    2.58   0
   9  -3 -15    4.37    2.35   0
  -3  -1 -12   81.02    2.92   0
  -2  -2 -10  597.34    5.46   0
   3  -3  -7 1480.51    7.07   0
   3  -1 -18  195.05    4.31   0
   3   1 -20   28.58    2.63   0
   5  -1 -19    1.17    2.25   0
   8  -2 -18    8.18    2.46   0
   9  -3 -13   74.56    2.85   0
  10  -2 -18   64.47    3.13   0
  -2  -2  -9  268.94    3.69   0
   0  -2 -13  283.81    4.57   0
   2  -2 -15    3.95    2.36   0
   3  -3  -8  304.78    3.54   0
   5  -3 -13  650.65    6.61   0
   5  -3  -8    1.29    1.31   0
   7  -3 -14   14.76    2.32   0
   7  -3  -9  684.44    5.36   0
   9  -3 -12  710.93    6.43   0
   9  -1 -20   13.11    2.37   0
  11  -1 -20   32.60    2.59   0
  15  -1 -17   16.03    2.62   0
   5  -3 -12  119.00    3.13   0
   7  -3 -12 1849.26   10.12   0
   7  -3 -10  288.40    3.84   0
   9   1 -22    3.76    1.84   0
  15  -1 -16   72.51    3.09   0
  15   1 -21   18.08    2.29   0
  -3  -1 -11 1664.83    8.78   0
  -1  -1 -14  472.66    5.70   0
   0  -2 -12   13.04    1.97   0
   5  -3 -11   48.83    2.23   0
   5  -3 -10 1419.37    8.01   0
   5  -3  -9  488.81    4.49   0
   6   0 -20   21.37    2.71   0
   7  -3 -11  383.10    4.47   0
   7  -1 -19    7.17    2.36   0
   8  -2 -17  386.76    5.73   0
  10  -2 -17    8.17    2.40   0
  11   1 -22   26.06    2.03   0
  12  -2 -15  114.83    3.41   0
  12  -2 -11  575.19    5.15   0
   2  -2 -14   33.94    2.54   0
   3  -1 -17  132.00    3.76   0
   5  -1 -18   79.63    3.24   0
   9  -1 -19  104.09    3.43   0
  11  -1 -19   12.73    2.41   0
  12  -2 -14    2.83    2.11   0
  12  -2 -13  304.51    4.38   0
  12  -2 -12  216.20    3.67   0
  13  -1 -18    1.05    2.33   0
  -2   0 -14   13.11    2.68   0
   0  -2 -11  590.34    5.50   0
   0   0 -16  150.86    3.99   0
   4  -2 -15    2.26    2.27   0
   7   1 -21   53.31    2.56   0
  -3  -1 -10   29.46    1.94   0
  -1  -1 -13   49.55    2.59   0
   1  -1 -15   63.75    2.96   0
   5   1 -20  157.14    3.53   0
   8  -2 -16   28.43    2.08   0
  10  -2 -15   81.65    3.02   0
  10  -2  -9  176.36    2.73   0
  12   0 -20   65.81    2.86   0
  13  -1 -17  249.47    4.48   0
  13   1 -21   60.11    2.60   0
  15   1 -20   69.82    2.73   0
   0  -2 -10   48.61    2.01   0
   2   2 -19   28.04    2.38   0
   4  -2 -14    3.97    1.99   0
   6  -2 -15   21.84    2.46   0
   6   2 -21   76.54    2.60   0
  10   0 -20   59.72    2.81   0
  11  -1 -18   14.61    2.46   0
  -3  -1  -9   71.07    2.10   0
   0  -2  -9  109.46    2.35   0
   2  -2 -12   91.04    2.69   0
   5  -1 -17   51.27    2.88   0
   8  -2 -15   -0.50    1.97   0
   9  -1 -18  137.05    3.75   0
  10  -2 -14    2.30    1.93   0
  -3  -1  -8  151.75    2.41   0
  -1  -1 -12    3.86    1.86   0
   1  -1 -14  178.62    3.71   0
   4  -2 -13   -0.36    1.67   0
   4   0 -18  351.01    5.21   0
   6  -2 -14   55.24    2.56   0
   8  -2 -14   75.32    2.78   0
  10  -2 -12   89.67    2.59   0
  10  -2 -11   51.47    2.11   0
  11  -1 -17  494.39    5.97   0
  13  -1 -15   10.35    2.49   0
  14   0 -18  326.23    4.79   0
  15   1 -19   63.62    2.92   0
   1   1 -17   73.28    3.03   0
   2  -2 -11  782.15    6.00   0
   7  -1 -17   -0.09    2.14   0
   7   1 -20   28.27    2.35   0
   8  -2  -8  729.42    4.62   0
   9  -1 -17   15.38    2.25   0
  13  -1 -14   24.07    2.49   0
  13   1 -20  146.57    3.38   0
   0   2 -17  221.14    3.97   0
   2  -2 -10   75.95    2.12   0
   3   1 -18  196.42    4.21   0
   5  -1 -16   -0.08    2.11   0
   5   1 -19   -1.32    1.99   0
   6  -2 -13   88.31    2.69   0
   7   3 -21   27.33    2.14   0
  10   2 -21   25.41    2.05   0
  11  -1 -16  165.52    3.93   0
  12   2 -21   16.53    1.99   0
  13  -1 -13   60.89    2.47   0
  16   2 -19  141.47    3.13   0
  -1   1 -15   25.10    2.41   0
   1  -1 -13  169.56    3.39   0
   2  -2  -9   18.86    1.40   0
   2  -2  -8   72.50    1.79   0
   6  -2 -12    9.23    1.63   0
   6   0 -18  327.34    5.07   0
   6   2 -20   14.10    2.03   0
   8  -2 -12  125.11    2.80   0
   8  -2 -11  193.48    3.09   0
   8  -2 -10    0.17    1.27   0
   9   1 -20   14.01    2.16   0
  12   0 -18  501.91    5.85   0
  -2   0 -12  534.71    5.10   0
   2   2 -18   -0.59    2.08   0
   4   2 -19  360.69    4.93   0
   5   3 -20   69.34    2.45   0
   6  -2 -11 1695.95    8.30   0
   9  -1 -16   21.83    2.30   0
  11  -1 -15   63.63    2.65   0
  13   1 -19  261.59    4.44   0
  13   3 -21   -0.89    1.62   0
  14   0 -16   53.89    2.69   0
  14   2 -20    2.20    1.96   0
   3  -1 -14   75.91    2.69   0
   3   3 -19   18.50    2.14   0
   4  -2 -10  296.86    3.37   0
   4  -2  -9  495.22    4.06   0
   5  -1 -15  201.80    3.93   0
   6  -2 -10   34.57    1.62   0
   6  -2  -9  932.01    5.44   0
   7   1 -19    9.83    2.10   0
   8   0 -18    4.15    2.13   0
   9   3 -21   52.85    2.27   0
  10   0 -18  267.54    4.58   0
  11   3 -21   24.78    2.11   0
  15   3 -20    6.39    1.83   0
  16   2 -18  105.23    2.93   0
   1  -1 -12  848.41    6.26   0
   1   1 -16  130.18    3.42   0
   9  -1 -15  283.68    4.36   0
  11   1 -19   14.63    2.43   0
  15   1 -17   17.45    2.34   0
   0   2 -16    5.24    2.39   0
   3   1 -17  140.68    3.53   0
   4   0 -16  181.41    3.79   0
   5   1 -18   82.52    3.03   0
   7  -1 -15   10.34    1.52   0
   9   1 -19  105.05    3.21   0
  10   2 -20    2.75    1.84   0
  11  -1 -13   59.03    2.31   0
  14   0 -14    2.02    1.89   0
  -1   1 -14  469.40    5.15   0
   3  -1 -13    0.63    1.58   0
   5  -1 -14    1.65    1.73   0
   6   2 -19   78.09    3.07   0
   7   3 -20  122.92    2.99   0
   9  -1 -14   10.35    1.75   0
  11  -1 -12  125.71    2.68   0
  11  -1 -11  820.50    5.52   0
  11  -1 -10    1.01    1.31   0
   1  -1 -11   92.13    2.28   0
   7  -1 -14   11.91    1.80   0
  13   3 -20   57.03    2.36   0
  15   3 -19   20.79    2.06   0
   1   3 -17   71.99    2.76   0
   2   4 -18   35.74    2.19   0
   3  -1 -12    0.98    1.38   0
   4   2 -18   31.70    2.33   0
   5   3 -19    1.23    1.89   0
   6   0 -16   19.87    2.19   0
   7   1 -18  114.37    3.30   0
   9  -1 -13  137.26    2.87   0
  11   1 -18   15.30    2.15   0
  12   2 -19  123.20    3.12   0
  -2   0 -10  698.41    4.89   0
   1  -1 -10  387.96    3.72   0
   2   0 -14  443.54    4.97   0
   5   1 -17   54.22    2.62   0
   7  -1 -13    1.62    1.48   0
   8   0 -16  195.57    3.80   0
  10   0 -16  323.05    4.62   0
  14   2 -18   40.87    2.41   0
  -1   1 -13   47.82    2.27   0
  12   4 -20   75.47    2.36   0
  16   4 -18   12.39    1.85   0
  -1   3 -15    4.12    2.05   0
   1  -1  -9  156.74    2.31   0
   1   5 -17    0.43    1.92   0
   3  -1 -11   69.81    1.94   0
   5  -1 -12  943.16    6.21   0
   5   5 -19   70.80    2.38   0
   7   3 -19   33.68    2.15   0
   9   5 -20    0.57    1.61   0
  10   4 -20  191.79    3.28   0
  13   3 -19  113.61    2.91   0
  15   3 -18   85.10    2.61   0
  -2   2 -13    0.48    1.76   0
   0   4 -16    7.20    2.19   0
   2   2 -16   56.94    2.56   0
   3   5 -18    7.74    1.93   0
   4   0 -14   65.93    2.36   0
   4   2 -17   36.56    2.35   0
   6   4 -19    6.19    2.00   0
   9   1 -17   15.67    2.08   0
  14   4 -19   -0.73    1.67   0
   1   3 -16   15.70    2.36   0
   3  -1 -10   27.07    1.37   0
   5  -1 -11    0.33    1.09   0
   5   1 -16   -1.02    1.79   0
   5   3 -18   80.92    2.71   0
   7  -1 -11   52.15    1.75   0
   9   3 -19    9.50    1.89   0
  10   2 -18   65.65    2.63   0
  11   3 -19   30.40    2.10   0
  12   0 -12 1564.71    7.61   0
  -3   1 -10   29.19    1.59   0
   7  -1 -10    9.99    1.15   0
  10   0 -14    7.02    1.63   0
  11   1 -16  164.97    3.40   0
  15   3 -17    2.54    1.85   0
  -1   1 -12    4.03    1.50   0
   3  -1  -9   22.40    1.00   0
   6   0 -14  303.41    4.01   0
   7   1 -16   49.80    2.42   0
   8   0 -14    1.91    1.54   0
   8   4 -19    8.04    1.80   0
  12   4 -19    1.19    1.63   0
  13   5 -19    1.46    1.53   0
  14   2 -16   60.93    2.47   0
  15   5 -18    0.38    1.54   0
   0   2 -14  325.37    4.22   0
   7   3 -18   96.90    2.89   0
   9   1 -16   23.25    2.06   0
  10   4 -19    1.87    1.67   0
  12   2 -17   46.13    2.31   0
  13   1 -14   22.61    1.90   0
  14   4 -18    9.87    1.82   0
  -2   2 -12   17.56    2.01   0
   0   0 -10  566.28    4.20   0
   1   1 -13  174.64    3.07   0
   2   2 -15    2.68    1.72   0
   5   1 -15  192.46    3.49   0
   8   2 -17  390.03    4.95   0
   9   3 -18  350.12    4.64   0
  10   2 -17    6.61    1.86   0
  10   6 -19   27.31    1.60   0
  11   3 -18   96.61    2.81   0
  11   5 -19   10.27    1.63   0
  15   3 -16    8.85    1.93   0
  -3   1  -9   66.98    1.69   0
   1   5 -16   12.16    2.07   0
   5   3 -17   47.98    2.33   0
   5   5 -18   75.42    2.42   0
   6   4 -18  174.44    3.39   0
  13   1 -13   60.17    2.16   0
  14   6 -18   34.63    1.73   0
  -1   1 -11  430.96    3.98   0
   0   4 -15    1.93    1.85   0
   4   0 -12   54.42    1.83   0
   7   1 -15   11.22    1.72   0
   9   1 -15  267.05    3.92   0
  12   2 -16   70.52    2.54   0
  15   3 -15   63.78    2.57   0
  15   5 -17   11.73    1.73   0
   4   4 -17   76.19    2.56   0
   6   2 -16  301.53    4.33   0
   6   6 -18  181.60    2.96   0
  14   4 -17    2.18    1.73   0
   0   6 -15   11.42    2.00   0
   1   1 -12  812.57    5.54   0
   5   1 -14    1.19    1.48   0
   7   3 -17    7.00    1.87   0
   7   5 -18   25.45    1.89   0
   8   2 -16   29.89    2.09   0
  10   2 -16  170.61    3.36   0
  -3   1  -8  152.99    2.02   0
  -2   2 -11    0.94    1.60   0
  -1   3 -13  259.40    3.61   0
   2   0 -10    9.34    1.06   0
   2   2 -14   30.15    1.98   0
   3   1 -13    0.14    1.37   0
   4   2 -15    2.79    1.56   0
   4   6 -17    9.22    1.67   0
   7   1 -14   10.07    1.50   0
   8   6 -18    1.24    1.46   0
   9   1 -14   10.03    1.54   0
   9   5 -18    0.57    1.54   0
  11   5 -18   35.95    1.97   0
  14   6 -17  101.37    2.45   0
  15   3 -14    0.08    1.69   0
  -1   1 -10 1174.76    5.80   0
  -1   5 -14  108.57    2.73   0
   5   5 -17  223.70    3.55   0
   5   7 -17    0.24    1.38   0
   6   4 -17   72.87    2.54   0
  10   6 -18   49.26    1.94   0
  14   4 -16   62.72    2.37   0
  15   5 -16   10.28    1.72   0
  -3   3 -11   59.31    2.02   0
   3   3 -15  275.09    3.99   0
   3   7 -16   84.12    2.30   0
   8   0 -10  502.97    3.70   0
  10   2 -15   78.96    2.43   0
   0   4 -14  282.04    3.87   0
   1   5 -15  179.96    3.25   0
   2   4 -15   55.84    2.29   0
   3   5 -16    1.75    1.67   0
   4   4 -16  271.10    4.01   0
   5   1 -13    0.30    1.29   0
  10   4 -17    1.03    1.63   0
  11   1 -12  123.81    2.40   0
  11   3 -16  187.01    3.43   0
  12   2 -14    2.40    1.54   0
  13   3 -15    3.33    1.71   0
   2   2 -13  572.22    4.94   0
   3   1 -12   -0.54    1.14   0
   4   2 -14    3.25    1.47   0
   6   6 -17   16.44    1.68   0
   7   1 -13    1.01    1.25   0
   7   5 -17    9.02    1.70   0
   7   7 -17   15.92    1.53   0
   9   3 -16   30.14    2.05   0
  11   5 -17   13.06    1.70   0
  11   7 -17   27.21    1.57   0
  12   6 -17    0.28    1.44   0
  14   6 -16   18.97    1.86   0
  -2   2 -10  591.03    4.26   0
   9   5 -17  104.77    2.70   0
   9   7 -17    3.41    1.35   0
  11   1 -11  769.63    4.88   0
  12   4 -16    5.05    1.66   0
  14   4 -15  236.68    3.53   0
  -2   4 -12  137.52    2.73   0
  -1   3 -12   52.14    2.02   0
   0   6 -14    4.32    1.71   0
   4   6 -16   33.54    1.94   0
   5   3 -15   53.24    2.24   0
   6   4 -16  118.88    2.95   0
   6   8 -16   22.75    1.59   0
   9   1 -12  270.91    3.19   0
  10   2 -14    2.47    1.47   0
  11   3 -15    4.95    1.61   0
  12   2 -13  308.82    3.69   0
  -1   5 -13  147.18    2.92   0
   1   3 -13  370.98    4.12   0
   3   3 -14   20.59    1.75   0
   5   5 -16    0.56    1.62   0
   5   7 -16  141.83    2.68   0
   7   1 -12 1382.12    6.79   0
   8   2 -14   73.64    2.24   0
   8   4 -16  284.72    4.06   0
  10   4 -16  309.72    4.17   0
  11   1 -10    0.47    1.03   0
  -1   7 -13  154.05    2.74   0
   0   4 -13   15.02    1.74   0
   1   1 -10  364.73    3.20   0
   3   1 -11   62.70    1.68   0
   3   5 -15    7.85    1.73   0
   4   2 -13    0.22    1.30   0
  11   1  -9   44.81    1.49   0
  12   2 -12  211.95    2.96   0
  12   6 -16   41.58    1.94   0
  14   4 -14   11.51    1.74   0
  14   6 -15    4.64    1.54   0
   1   7 -14    0.18    1.50   0
   2   2 -12   86.75    2.10   0
   2   4 -14  441.83    4.70   0
   3   7 -15  143.32    2.75   0
   4   8 -15   10.85    1.42   0
   6   6 -16    0.80    1.52   0
   7   5 -16    4.69    1.66   0
  10   2 -13  783.81    5.55   0
  11   7 -16    3.44    1.38   0
  13   3 -13   67.50    2.16   0
  -2   6 -12   25.02    2.11   0
   0   8 -13   -0.44    1.47   0
   2   8 -14    2.34    1.55   0
   5   1 -11    0.19    0.97   0
   5   3 -14   23.43    1.70   0
   6   2 -13   87.47    2.19   0
   7   7 -16  118.23    2.54   0
   9   5 -16    0.82    1.53   0
   9   7 -16    0.69    1.33   0
  10   6 -16    0.90    1.42   0
  11   3 -14   96.25    2.47   0
  12   8 -15    1.60    1.22   0
  13   5 -15   22.87    1.86   0
  13   7 -15    4.92    1.40   0
  -2   2  -9  258.22    2.67   0
  -1   3 -11  156.81    2.57   0
   7   1 -11   49.64    1.38   0
  12   2 -11  590.27    4.34   0
  -2   4 -11    2.47    1.40   0
   0   6 -13   68.75    2.46   0
   1   3 -12  313.85    3.56   0
   3   1 -10   27.21    1.18   0
   3   3 -13   24.93    1.68   0
   5   5 -15   69.68    2.38   0
   6   8 -15    1.53    1.26   0
   7   3 -14   13.43    1.58   0
   9   3 -14   41.97    1.93   0
  10   2 -12   88.06    2.07   0
  13   3 -12  687.31    5.04   0
  14   6 -14   56.90    2.10   0
  -1   5 -12   19.49    1.81   0
   0   2 -10   50.63    1.52   0
   2   6 -14   12.61    1.70   0
   4   2 -12    9.60    1.21   0
   4   4 -14  107.62    2.64   0
   5   7 -15   24.21    1.73   0
   5   9 -14   36.07    1.51   0
  10   8 -15   -0.17    1.23   0
  11   3 -13  278.15    3.51   0
  11   5 -15    4.18    1.61   0
  12   2 -10    7.32    1.20   0
  12   6 -15  142.10    2.80   0
  14   4 -12    0.89    1.68   0
  14   8 -13    4.15    1.35   0
  -3   3  -9  174.65    2.37   0
  -1   7 -12   73.58    2.41   0
   2   2 -11  776.96    4.91   0
   2   4 -13   10.37    1.60   0
   5   1 -10  771.71    4.40   0
   6   2 -12   11.91    1.24   0
   8   2 -12  128.04    2.33   0
   9   1  -9  554.94    3.54   0
  11   7 -15    0.32    1.37   0
  13   3 -11  115.88    2.40   0
   1   7 -13   72.68    2.40   0
   3   7 -14  116.66    2.59   0
   4   8 -14    5.57    1.41   0
   6   4 -14  401.27    4.45   0
   7   7 -15   55.20    2.08   0
   7   9 -14    4.96    1.19   0
   8   6 -15    1.69    1.51   0
   9   7 -15    3.07    1.45   0
  10   4 -14   35.15    1.87   0
  10   6 -15  236.75    3.54   0
  14   6 -13   19.32    1.75   0
  -2   2  -8    9.92    0.93   0
   0   8 -12    0.54    1.63   0
   1   9 -12    1.73    1.42   0
   3   1  -9   23.90    1.05   0
   7   3 -13 1345.36    7.29   0
   9   3 -13   76.21    2.13   0
  12   6 -14   65.08    2.36   0
  14   8 -12    5.37    1.48   0
  -2   6 -11  421.85    4.15   0
   3   3 -12  900.17    5.73   0
   4   2 -11 1328.07    6.25   0
   4   6 -14   18.74    1.80   0
   5   5 -14  228.95    3.54   0
   7   1  -9   12.51    0.94   0
  11   5 -14  460.32    4.71   0
  11   9 -13  138.92    2.25   0
  13   3 -10   17.04    1.39   0
   0   6 -12  158.07    3.06   0
   1   3 -11   91.28    2.03   0
   4   4 -13   15.61    1.56   0
   5   1  -9   21.13    1.01   0
   6   8 -14   70.04    2.08   0
   8   2 -11  198.47    2.58   0
   8   8 -14   91.64    2.38   0
   9   5 -14   51.14    2.05   0
  10   8 -14   25.68    1.56   0
  11   7 -14   20.47    1.67   0
  13   7 -13   27.61    1.72   0
  14   6 -12    1.13    1.76   0
  -1   5 -11   29.30    1.91   0
   2   2 -10   75.65    1.63   0
   2   4 -12    2.86    1.31   0
   3   5 -13   85.22    2.40   0
   6   2 -11 1694.18    6.97   0
   6   6 -14    4.63    1.58   0
  10   2 -10    5.12    1.05   0
  10   4 -13  253.28    3.47   0
  10   6 -14    5.49    1.54   0
  12   4 -12   83.70    2.19   0
   1   5 -12   14.57    1.58   0
   3   7 -13   49.59    2.03   0
   5   3 -12  117.98    2.31   0
   8   4 -13    5.13    1.39   0
   8   6 -14    2.92    1.53   0
   9   3 -12  733.25    5.15   0
   9   9 -13    2.68    1.19   0
  -1   7 -11   36.94    1.90   0
   4   8 -13   68.99    2.09   0
   7   3 -12 1906.09    8.10   0
  -7  -7   0    8.86    1.78   0
  -6  -8  -4  166.56    3.66   0
  -5  -9  -4   -1.09    1.81   0
  -5  -9   0  138.16    3.22   0
  -2  -6 -12   23.60    2.49   0
  -1 -11  -4    9.65    1.66   0
  -1 -11  -2   47.42    2.16   0
  -7  -7  -3  277.65    4.36   0
  -7  -5  -4  132.32    2.90   0
  -6  -8   2    7.27    2.11   0
  -5  -9  -5   80.88    2.75   0
  -5  -7  -8   53.06    2.62   0
  -4 -10  -2  113.36    2.96   0
  -4  -2  -7    1.67    1.12   0
  -2 -10  -8   39.93    2.00   0
  -1  -9 -11    5.89    1.70   0
   0  -8 -13    0.49    1.75   0
   0  -6 -14    3.05    2.20   0
  -7  -7  -4   84.21    2.94   0
  -7  -7   2 1401.96    7.98   0
  -7  -5  -5   61.22    2.39   0
  -6  -6   4  205.24    2.82   0
  -4 -10  -4   15.14    1.96   0
  -4  -8  -9   21.60    2.08   0
  -4  -6 -10   36.49    2.46   0
  -3  -7 -11   61.67    2.60   0
  -2  -4 -12  137.55    3.01   0
  -1  -7 -13  154.56    3.24   0
  -8  -6  -2   50.75    2.32   0
  -8  -6  -1  514.83    5.28   0
  -8  -6   0  201.43    3.42   0
  -7  -5   3  391.73    3.65   0
  -7  -3  -2    1.57    1.06   0
  -6  -4  -7   51.06    2.15   0
  -5  -9  -6   -0.25    1.85   0
  -4 -10  -5   85.48    2.62   0
  -4 -10   0    0.51    1.93   0
  -8  -6  -3   23.43    2.08   0
  -8  -6   1   67.55    2.29   0
  -7  -7   3   66.11    2.35   0
  -7  -3  -3  758.80    5.12   0
  -7  -3   0  272.04    2.79   0
  -6  -8   3   25.86    2.05   0
  -5  -7  -9   23.36    2.25   0
  -4  -2  -8  271.79    3.19   0
  -8  -4  -1  217.84    3.09   0
  -8  -4   0  999.84    6.02   0
  -7  -3  -4  217.63    3.02   0
  -6  -6  -8   45.04    2.55   0
  -5  -9  -7    8.06    1.87   0
  -5  -3  -8  445.77    4.37   0
  -4 -10  -6   20.17    1.85   0
  -1  -9 -12   34.20    1.83   0
  -8  -4  -3   22.60    1.73   0
  -8  -4   1 1478.12    7.07   0
  -7  -7  -6  129.51    3.12   0
  -7  -5   4    8.71    1.27   0
  -6  -8  -7    2.53    1.91   0
  -6  -2  -4  171.28    2.37   0
  -4  -8 -10   15.37    1.97   0
  -4  -6 -11    0.81    2.07   0
  -3 -11  -4   85.15    2.35   0
  -3 -11  -3   54.40    2.15   0
  -3 -11  -2  103.73    2.56   0
  -3  -9 -10    6.42    1.65   0
  -3  -5 -12   69.05    2.76   0
  -8  -8  -1    1.41    1.90   0
  -8  -6  -5  229.64    4.14   0
  -8  -6   3 1100.08    6.71   0
  -8  -4  -4  338.18    4.17   0
  -8  -4   2   67.16    1.81   0
  -7  -9  -3    0.45    1.85   0
  -7  -9  -2   51.98    2.51   0
  -7  -9   0   33.39    2.33   0
  -7  -7   4  314.00    3.95   0
  -7  -5  -7   17.86    2.10   0
  -7  -3  -5 1033.34    6.42   0
  -6  -2  -5    3.51    1.14   0
  -4 -10  -7   19.16    1.75   0
  -3  -7 -12    3.60    1.90   0
  -9  -5  -2  467.82    5.08   0
  -9  -5  -1   59.07    2.28   0
  -9  -5   0   52.49    2.10   0
  -8  -8  -3    1.29    1.97   0
  -7  -9  -4   59.27    2.51   0
  -7  -9   1  203.97    3.71   0
  -7  -7  -7   -0.18    1.96   0
  -6  -8  -8   28.54    2.17   0
  -6  -6  -9  224.74    4.14   0
  -5  -9  -8    0.35    1.60   0
  -5  -7 -10   78.31    2.82   0
  -5  -3  -9  470.26    4.73   0
  -4  -4 -11  183.15    3.43   0
  -1  -7 -14    9.68    2.07   0
  -9  -7  -1    1.11    1.87   0
  -9  -7   0   13.39    2.02   0
  -9  -7   1    0.94    1.78   0
  -9  -5   1  437.12    4.40   0
  -8  -8  -4  350.58    4.92   0
  -8  -6  -6    0.84    1.99   0
  -8  -4  -5   15.76    1.81   0
  -6 -10  -3  195.05    3.48   0
  -6 -10  -2    2.87    1.75   0
  -6 -10  -1    3.93    1.89   0
  -6 -10   0   66.93    2.75   0
  -4 -10  -8   28.93    1.77   0
  -4  -2  -9 1101.19    6.04   0
  -9  -7  -3  141.16    3.47   0
  -9  -5   2  376.42    4.10   0
  -8  -6   4   52.19    2.01   0
  -7  -9  -5  118.55    3.03   0
  -7  -5  -8  115.51    3.22   0
  -6 -10  -4    4.28    1.73   0
  -6  -4  -9  206.91    3.66   0
  -6  -2  -6  178.01    2.68   0
  -4  -8 -11    5.90    1.82   0
  -3  -9 -11   -0.84    1.49   0
  -2  -8 -13    2.03    1.77   0
  -9  -7  -4   54.50    2.70   0
  -9  -5  -4    1.17    1.29   0
  -8  -8  -5   81.75    2.83   0
  -8  -8   3  574.52    5.46   0
  -8  -4  -6   51.51    2.34   0
  -7  -7  -8   63.29    2.70   0
  -5  -9  -9   10.55    1.69   0
  -5  -5 -11   44.15    2.71   0
  -4  -6 -12   82.48    2.81   0
 -10  -6  -1   84.13    2.78   0
 -10  -6   0   78.92    2.69   0
  -9  -5  -5   85.86    2.88   0
  -9  -5   3    5.11    1.40   0
  -8  -6  -7    5.61    2.05   0
  -7  -9  -6   43.74    2.19   0
  -6  -8  -9   18.29    1.94   0
  -3  -7 -13   87.45    2.70   0
 -10  -6  -2   12.42    1.95   0
 -10  -6   1    2.21    1.71   0
  -9  -7  -5    6.30    2.06   0
  -8  -4   4  283.34    2.99   0
  -6 -10  -6   12.59    1.68   0
  -6  -2  -7  865.51    5.58   0
  -5 -11  -2    5.22    1.72   0
  -5  -3 -10  263.91    3.69   0
 -10  -6  -3  262.68    4.19   0
 -10  -6   2    2.47    1.65   0
 -10  -4  -1    9.26    1.56   0
 -10  -4   0  295.75    3.81   0
  -9  -5  -6    7.92    2.00   0
  -9  -5   4    6.73    1.47   0
  -9  -3  -3  222.05    3.29   0
  -9  -3  -2   66.80    2.02   0
  -9  -3   0 1524.93    7.26   0
  -9  -3   1  506.86    4.18   0
  -8  -4  -7  293.46    4.25   0
  -8  -2  -2  199.35    2.68   0
  -8  -2  -1 3761.26   10.39   0
  -7  -7  -9   21.45    2.18   0
  -6  -4 -10  120.43    3.28   0
 -10  -8  -1    4.65    1.92   0
 -10  -8   0    3.11    1.91   0
 -10  -6  -4   24.65    2.32   0
 -10  -6   3    7.23    1.75   0
 -10  -4   1   56.74    2.05   0
  -9  -9  -2  133.66    3.15   0
  -9  -7  -6   33.42    2.36   0
  -9  -7   4  144.00    3.03   0
  -8  -8  -7   70.26    2.61   0
  -8  -6  -8   10.52    2.08   0
  -8  -2  -3  281.78    3.24   0
  -8  -2   0   30.50    1.35   0
  -4  -8 -12   70.13    2.24   0
 -10  -8  -2  140.89    3.36   0
 -10  -4  -3  263.22    3.97   0
 -10  -4   2 2075.18    8.99   0
  -9  -9  -3  187.49    3.49   0
  -9  -9   1  310.32    4.31   0
  -9  -3  -4  100.37    2.54   0
  -8 -10  -1  105.49    2.84   0
  -8  -2  -4  306.33    3.46   0
  -7  -3  -8   85.56    2.60   0
  -6  -6 -11   47.23    2.64   0
  -6  -2  -8   14.39    1.65   0
  -5  -1  -7  825.08    4.74   0
 -11  -7  -1   37.20    2.39   0
 -11  -7   0  144.00    3.41   0
 -11  -5  -1  310.36    4.44   0
 -11  -5   0   86.88    2.68   0
 -11  -5   1  234.44    3.73   0
 -10  -8  -3  101.55    2.97   0
 -10  -8   2  264.22    4.11   0
 -10  -6  -5  126.57    3.37   0
 -10  -6   4  461.51    4.78   0
 -10  -4  -4  398.81    4.86   0
  -9  -9  -4    0.68    1.63   0
  -9  -9   2    7.97    2.26   0
  -9  -5  -7   39.06    2.49   0
  -8 -10  -3   45.30    2.10   0
  -8 -10   0   -0.22    1.78   0
  -8  -4   5   41.28    1.47   0
  -7  -9  -8    4.70    1.55   0
  -5  -7 -12  142.02    3.01   0
  -5  -5 -12   -0.39    2.02   0
 -11  -7  -2  166.12    3.64   0
 -11  -7   1    4.43    1.91   0
 -11  -5  -2  469.22    5.41   0
 -11  -5   2  481.17    4.97   0
 -10  -8  -4   28.35    2.18   0
 -10  -4   3  410.92    4.05   0
  -9  -7  -7   28.32    2.21   0
  -9  -5   5  226.61    3.03   0
  -9  -3  -5   61.43    2.25   0
  -9  -3   3 1475.49    6.56   0
  -8 -10  -4    0.59    1.47   0
  -8 -10   1   21.92    2.17   0
  -8  -8  -8  139.26    3.01   0
  -7  -5 -10   66.68    2.72   0
  -7  -1  -3 1156.51    5.47   0
 -11  -7  -3   15.42    2.13   0
 -11  -5  -3  158.66    3.50   0
 -10  -6  -6   20.97    2.20   0
 -10  -4  -5    0.97    1.82   0
  -9  -9  -5    4.94    1.67   0
  -7  -3  -9  154.37    3.29   0
  -6  -4 -11   48.97    2.69   0
 -11  -5   3  208.13    3.40   0
  -9  -5  -8    2.30    1.99   0
  -9  -3  -6  647.10    5.74   0
  -8  -2  -6   19.19    1.70   0
  -6  -2  -9  563.69    4.86   0
 -12  -6  -1    2.83    1.91   0
 -12  -6   1    2.76    1.85   0
 -10  -8   4   95.15    2.95   0
 -10  -6   5   11.80    1.74   0
 -10  -4  -6  156.24    3.43   0
  -9  -7  -8   18.53    1.97   0
  -8  -4  -9    5.29    2.00   0
 -12  -6  -2  108.42    3.15   0
 -12  -6   2   77.14    2.68   0
 -11  -7  -5    2.25    1.76   0
 -11  -7   4   34.26    2.23   0
 -11  -5  -5    0.92    1.88   0
 -11  -3  -1  187.99    3.20   0
 -11  -3   0  585.17    5.11   0
 -10  -8  -6  128.56    2.91   0
 -10  -6  -7   26.29    2.22   0
  -8  -8  -9   43.73    2.01   0
  -8  -6 -10    4.64    2.11   0
  -7  -5 -11    5.07    2.21   0
  -6  -6 -12    3.79    1.84   0
 -12  -4   0  581.56    5.60   0
 -11  -9  -1   29.59    2.20   0
 -11  -9   0   22.46    2.21   0
 -11  -3  -2   20.48    1.81   0
 -11  -3   1  259.46    3.45   0
 -10  -2  -1  810.87    5.48   0
  -9  -3  -7   44.77    2.30   0
  -8  -2  -7  983.56    6.41   0
  -7  -7 -11    1.91    1.62   0
 -12  -8  -1  107.04    2.90   0
 -12  -8   0    0.79    1.80   0
 -12  -6  -4   18.71    2.09   0
 -12  -4  -2  205.65    3.75   0
 -12  -4   1  898.53    6.61   0
 -12  -4   2    5.00    1.54   0
 -11  -9  -2   19.08    1.87   0
 -11  -9   1   34.43    2.17   0
 -11  -5  -6    1.09    1.87   0
 -11  -3  -3  505.36    5.16   0
 -11  -3   2  384.53    4.00   0
 -10  -4  -7   47.64    2.43   0
 -10  -2  -3  215.89    3.19   0
 -10  -2  -2  180.93    2.88   0
 -10  -2   1  879.20    5.37   0
  -9  -7  -9   18.44    2.05   0
  -9  -5  -9    4.80    1.99   0
  -7  -3 -10  152.88    3.14   0
  -7  -1  -6  329.99    3.38   0
 -12  -8  -2   16.77    1.93   0
 -12  -8   2  113.92    2.98   0
 -12  -4  -3   20.16    2.02   0
 -11  -9  -3    0.90    1.52   0
 -11  -9   2    4.35    2.03   0
 -11  -7  -6    6.15    1.77   0
 -11  -7   5   34.13    2.15   0
 -11  -5   5  179.24    3.01   0
 -10 -10  -1   53.75    2.03   0
 -10 -10   0    3.96    1.72   0
 -10  -8  -7    7.03    1.62   0
 -10  -6  -8    7.72    1.98   0
  -8  -4 -10   52.87    2.66   0
 -13  -7   0   22.71    2.11   0
 -13  -7   1    1.24    1.81   0
 -13  -5   0   51.39    2.40   0
 -13  -5   1  113.97    3.03   0
 -13  -5   2  210.46    3.65   0
 -12  -8  -3    4.03    1.69   0
 -12  -6  -5   85.55    2.77   0
 -12  -4   3  508.08    4.88   0
 -11  -3   3 1841.24    8.13   0
 -10 -10   1   70.27    2.31   0
 -10  -2  -4   83.57    2.34   0
 -10  -2   2  413.09    3.66   0
  -9  -3  -8   17.06    2.03   0
  -9  -3   5   99.78    1.85   0
  -7  -1  -7   57.74    2.06   0
 -13  -7  -2  233.82    3.90   0
 -13  -7   2   52.10    2.45   0
 -12  -8   3   23.33    2.08   0
 -11  -9  -4   17.11    1.58   0
 -11  -5  -7  121.27    3.13   0
 -11  -3  -5    4.75    1.75   0
 -10  -4  -8  183.98    3.69   0
  -9  -1  -3  626.57    4.58   0
  -9  -1  -2  159.93    2.42   0
  -9  -1  -1   76.85    1.76   0
  -9  -1   0  896.25    4.97   0
  -8  -2  -8   -0.85    1.64   0
 -13  -7  -3    3.46    1.73   0
 -13  -5   3  708.00    6.08   0
 -12  -8  -4   75.10    2.31   0
 -12  -6   5    0.64    1.73   0
 -12  -4   4  476.15    4.61   0
 -11  -7  -7    2.35    1.68   0
 -11  -3   4  302.76    3.36   0
 -10  -4   6  579.32    4.26   0
 -10  -2  -5  593.47    5.24   0
 -10  -2   3  193.97    2.53   0
 -12  -8   4  132.77    2.98   0
 -12  -6  -6   19.00    2.01   0
 -12  -4  -5    5.91    1.95   0
 -11  -5   6  126.10    2.55   0
 -10  -6  -9  278.99    3.81   0
  -9  -5 -10  304.36    3.99   0
  -9  -1  -4   25.81    1.54   0
 -14  -6   0  153.29    3.38   0
 -14  -6   2   23.85    2.08   0
 -13  -7  -4   32.27    2.00   0
 -13  -7   4    0.73    1.83   0
 -13  -5  -4   19.18    2.05   0
 -12  -8  -5   25.54    1.77   0
 -10  -2  -6  133.52    2.86   0
  -9  -3  -9   85.75    2.66   0
  -9  -1  -5   74.32    2.05   0
 -14  -6  -2   17.34    2.01   0
 -14  -6   3  324.84    4.41   0
 -13  -3  -1  545.23    5.45   0
 -13  -3   1  765.61    6.13   0
 -12  -6   6   26.48    1.93   0
 -12  -4  -6   28.32    2.19   0
 -12  -2   0  421.35    4.33   0
 -11  -7  -8  402.43    4.10   0
 -11  -5  -8  116.49    2.97   0
 -10  -2   4  866.77    4.87   0
 -14  -6  -3  115.34    2.97   0
 -14  -6   4   56.44    2.55   0
 -14  -4   0  132.55    3.15   0
 -14  -4   1   32.23    2.10   0
 -14  -4   2  199.00    3.53   0
 -13  -7  -5   36.66    2.08   0
 -13  -5  -5  350.80    4.60   0
 -13  -5   5  171.31    3.15   0
 -13  -3  -2    0.65    1.64   0
 -13  -3   2  210.19    3.34   0
 -12  -6  -7   21.81    1.93   0
 -12  -2  -2   72.02    2.32   0
 -12  -2  -1  116.68    2.44   0
 -12  -2   1 1169.95    6.85   0
 -10  -4  -9   26.03    2.12   0
 -14  -8  -1  107.80    2.63   0
 -14  -8   0   21.21    1.82   0
 -14  -4  -2   27.64    2.15   0
 -14  -4   3    2.18    1.57   0
 -13  -9  -1    1.25    1.39   0
 -13  -9   0    5.79    1.46   0
 -13  -9   1   18.10    1.70   0
 -13  -3  -3   32.07    2.13   0
 -12  -2  -3  629.38    5.54   0
 -12  -2   2  235.20    3.18   0
 -11  -3  -7   11.50    1.97   0
 -10  -2  -7  121.43    2.83   0
  -9  -1  -6  123.95    2.54   0
  -8   0  -2 1308.10    5.59   0
 -15  -5   1  372.73    4.79   0
 -14  -8  -2    8.12    1.65   0
 -14  -6  -4   83.24    2.56   0
 -14  -4  -3    9.17    1.86   0
 -13  -9   2   40.74    1.93   0
 -13  -5  -6   38.22    2.37   0
 -12  -4   6  354.38    3.77   0
 -11  -1  -1  885.29    5.67   0
 -11  -1   0   30.82    1.47   0
 -15  -7   0  149.34    3.05   0
 -15  -7   1    9.84    1.76   0
 -15  -7   2    0.41    1.65   0
 -15  -5  -1   17.58    1.98   0
 -15  -5   2   29.68    1.74   0
 -15  -5   3   65.56    2.49   0
 -14  -6   5   14.96    1.90   0
 -14  -4   4  175.85    3.23   0
 -13  -7  -6   22.47    1.78   0
 -13  -5   6   80.17    2.39   0
 -13  -3   4   66.68    2.10   0
 -12  -2  -4  242.71    3.72   0
 -12  -2   3    3.45    0.90   0
 -11  -5  -9    0.14    1.68   0
 -11  -3   6 1378.02    6.38   0
 -11  -1  -2    1.71    1.23   0
  -8   0  -4    5.05    1.08   0
 -15  -7  -1   27.96    1.85   0
 -15  -7   3    3.55    1.70   0
 -15  -5  -2   45.60    2.30   0
 -14  -4  -4   90.25    2.75   0
 -12  -6  -8   38.72    1.92   0
 -11  -1  -3   63.42    2.04   0
  -9  -1  -7  724.36    5.24   0
 -15  -7  -2   20.68    1.71   0
 -15  -5  -3  200.00    3.65   0
 -14  -8   4   21.96    1.85   0
 -14  -6  -5   17.08    1.69   0
 -13  -3  -5    9.54    1.91   0
 -13  -3   5  176.06    2.89   0
 -12  -2   4   51.92    1.72   0
 -11  -1   2   34.91    1.41   0
 -10  -2  -8   56.31    2.30   0
 -16  -6   1    4.42    1.63   0
 -16  -6   2   67.22    2.37   0
 -15  -7   4   12.91    1.76   0
 -12  -4   7   11.40    1.45   0
 -16  -6  -1   86.62    2.46   0
 -16  -6   0   -0.11    1.51   0
 -16  -6   3   81.14    2.53   0
 -15  -3   0    4.92    1.74   0
 -15  -3   1    6.32    1.68   0
 -14  -4  -5    2.32    1.64   0
 -14  -2  -1   42.52    2.08   0
 -13  -5   7   31.86    1.86   0
 -11  -1  -5   51.17    2.06   0
 -11  -1   3    4.99    1.00   0
  -8   0  -6   -0.07    1.18   0
 -16  -4   1  266.81    4.09   0
 -16  -4   2  445.30    5.07   0
 -15  -7   5   37.18    2.04   0
 -15  -5  -4   27.88    1.90   0
 -15  -3  -2  103.78    2.81   0
 -15  -3   3   58.14    2.27   0
 -14  -6  -6  138.11    2.60   0
 -14  -4   6  162.53    2.95   0
 -14  -2  -2  250.90    3.83   0
 -14  -2   2   77.52    2.31   0
 -13  -3  -6   79.86    2.55   0
 -13  -3   6   70.43    2.00   0
 -12  -2   5 1131.32    6.01   0
 -11  -3   7  337.15    3.23   0
 -10   0  -2  823.52    5.04   0
 -10   0   0   16.14    1.12   0
 -16  -4   3   -0.82    1.62   0
 -14  -2   3 2361.25    9.99   0
 -11  -1   4  409.92    3.43   0
 -16  -6   5   40.18    2.11   0
 -15  -3  -3   92.45    2.69   0
 -14  -2  -3   -0.10    1.65   0
 -13  -5  -8    1.60    1.61   0
 -13  -1  -2    8.14    1.51   0
 -13  -1  -1  811.95    5.86   0
 -13  -1   1  239.32    3.27   0
 -11  -1  -6  260.93    3.55   0
 -10   0  -4  141.33    2.44   0
 -17  -5   0    1.24    1.48   0
 -17  -5   1   76.72    2.45   0
 -17  -5   2    6.67    1.66   0
 -17  -5   3  265.43    3.87   0
 -16  -8   2  322.25    3.42   0
 -16  -6  -3   10.19    1.44   0
 -15  -3   5   16.50    1.68   0
 -14  -4   7  137.16    2.65   0
 -13  -3  -7   86.94    2.50   0
 -13  -1  -3    7.72    1.53   0
 -12  -2  -7   95.97    2.61   0
 -17  -7   1    0.23    1.46   0
 -17  -7   2    0.14    1.54   0
 -17  -5   4    0.80    1.58   0
 -16  -6   6   14.23    1.94   0
 -16  -4  -3    3.50    1.62   0
 -15  -3  -4    2.27    1.70   0
 -14  -2  -4  145.70    3.08   0
 -13  -3   7   57.92    1.85   0
 -13  -1   3    0.75    1.15   0
 -17  -7   0   91.93    2.15   0
 -17  -7   3   47.32    1.92   0
 -16  -8   4   35.85    1.80   0
 -16  -6  -4    5.29    1.34   0
 -14  -2   5  187.28    2.91   0
 -11  -1  -7  110.81    2.56   0
 -17  -7   4    1.81    1.46   0
 -17  -5  -2    1.48    1.47   0
 -16  -4  -4  159.83    2.96   0
 -15  -3   6   21.86    1.71   0
 -14  -2  -5  245.30    3.65   0
 -13  -1   4   15.26    1.31   0
 -12   0  -2 1276.11    6.85   0
 -12   0   0 1281.56    6.64   0
 -10  -2   7  208.35    2.27   0
 -10   0  -6  401.81    3.92   0
 -18  -6   2   17.64    1.72   0
 -17  -3   0  225.29    3.65   0
 -17  -3   2   50.88    2.24   0
 -17  -3   3  102.27    2.74   0
 -16  -6   7  310.91    3.81   0
 -14  -4   8   11.56    1.75   0
 -18  -6   1  144.45    2.61   0
 -18  -6   3    0.37    1.38   0
 -18  -4   2   53.70    2.17   0
 -17  -7   5   10.85    1.56   0
 -17  -5   6    1.81    1.58   0
 -17  -3  -1    0.57    1.56   0
 -17  -3   4  240.96    3.72   0
 -16  -4   7  112.12    2.75   0
 -16  -2  -1   47.25    2.17   0
 -16  -2   4    0.57    1.43   0
 -15  -1   0    2.23    1.50   0
 -13  -1  -5   10.86    1.74   0
 -13  -1   5   13.74    1.25   0
 -12  -2   7  516.89    3.88   0
 -18  -4   1   23.75    1.76   0
 -18  -4   3    1.73    1.50   0
 -18  -4   4  100.07    2.61   0
 -17  -3  -2   24.26    2.00   0
 -16  -2  -2  103.04    2.72   0
 -15  -1  -1   25.91    1.86   0
 -14  -2  -6    9.65    1.71   0
 -13  -3   8  270.30    3.09   0
 -10   0   4   89.22    1.62   0
  -9   1  -3  596.08    3.93   0
  -9   1  -1   74.29    1.52   0
 -18  -6   5   78.61    2.20   0
 -18  -4  -1   32.02    1.79   0
 -16  -2   5  131.88    2.77   0
  -9   1  -4   25.94    1.31   0
 -18  -4   5   61.20    2.20   0
 -16  -2  -3   39.88    2.01   0
 -15  -1  -3   30.17    2.16   0
 -13  -1  -6    4.51    1.65   0
 -13  -1   6   25.77    1.33   0
  -9   1   1  101.87    1.64   0
 -19  -5   1   91.91    2.17   0
 -19  -5   2   40.08    1.79   0
 -19  -5   3   91.03    2.27   0
 -19  -5   4    9.81    1.68   0
 -18  -6   6   37.14    1.82   0
 -18  -4  -2   83.74    2.20   0
 -16  -4   8  216.50    3.21   0
 -16  -2   6  100.01    2.43   0
 -15  -3   8   23.29    1.62   0
 -14   0   2   20.72    1.48   0
  -9   1  -5   68.64    1.71   0
 -19  -5   0    4.65    1.25   0
 -16  -4  -6    0.88    1.37   0
 -14   0  -2   72.10    2.19   0
 -12  -2   8    1.12    1.02   0
 -18  -2   1  408.32    4.58   0
 -11  -1   7  109.94    1.79   0
 -11   1  -3   62.63    1.80   0
 -19  -5   6  102.78    2.40   0
 -19  -3   1    3.43    1.45   0
 -19  -3   2  108.71    2.58   0
 -19  -3   3  128.99    2.78   0
 -19  -3   4   15.41    1.63   0
 -18  -6   7   39.07    1.80   0
 -18  -2   0   11.28    1.63   0
 -18  -2   4   32.92    1.92   0
 -17  -1   1    0.79    1.55   0
 -15  -3  -7    1.99    1.14   0
 -15  -1   6   23.67    1.56   0
 -14  -2   8  119.06    2.26   0
 -14   0   4 1058.73    6.18   0
 -19  -3   0   39.37    1.83   0
 -19  -3   5   14.85    1.64   0
 -18  -2  -1   80.06    2.30   0
 -18  -2   5   64.13    2.26   0
 -17  -1   0  110.77    2.68   0
 -16  -2  -5   89.70    2.26   0
 -20  -4   2    3.74    1.25   0
 -20  -4   3   98.94    2.28   0
 -19  -5   7   10.40    1.67   0
 -17  -1  -1  104.69    2.60   0
 -15  -1  -5    2.16    1.58   0
 -13   1   0  239.08    3.07   0
 -20  -4   5    0.56    1.31   0
 -19  -3  -1   22.81    1.53   0
 -19  -3   6   11.33    1.58   0
 -18  -2  -2    8.22    1.51   0
 -18  -2   6   37.57    1.91   0
 -17  -3  -5    1.33    1.29   0
 -17  -1  -2    4.96    1.54   0
 -17  -1   5  251.07    3.55   0
 -16   0   0  219.89    3.43   0
 -16   0   2    0.96    1.40   0
 -11   1  -5   53.15    1.80   0
 -20  -4   0  116.83    2.13   0
 -13   1   3    1.51    1.02   0
 -20  -4   6   18.24    1.55   0
 -19  -5   8    3.00    1.56   0
 -19  -3  -2   15.95    1.41   0
 -19  -3   7   20.34    1.71   0
 -18  -2   7    1.96    1.44   0
 -16  -2  -6   22.62    1.67   0
 -15  -1  -6  416.08    3.98   0
 -14   0   6  212.89    2.84   0
 -13  -1   8   14.86    1.18   0
 -13   1  -3    8.07    1.41   0
 -20  -4   7    6.93    1.63   0
 -20  -2   4    1.05    1.38   0
 -19  -3   8    9.13    1.54   0
 -19  -1   2   76.48    2.31   0
 -15   1   0    2.75    1.37   0
 -15   1   1  137.15    2.67   0
 -15   1   2  823.17    5.76   0
 -13   1  -4   43.37    1.84   0
 -20  -2   1    2.43    1.32   0
 -20  -2   5   11.56    1.53   0
 -19  -1   1  132.96    2.71   0
 -19  -1   4   13.35    1.57   0
 -19  -1   5  160.12    2.97   0
 -17  -1  -4   74.71    2.10   0
 -11   1   5  115.59    1.83   0
 -10   2  -3  230.91    2.60   0
 -10   2   0  241.39    2.52   0
 -20  -4   8   19.79    1.58   0
 -20  -2   0    0.44    1.27   0
 -20  -2   6    2.86    1.43   0
 -19  -1   0    2.11    1.33   0
 -18   0   2  138.36    2.86   0
 -13   1  -5   14.13    1.80   0
 -13   1   5   15.84    1.16   0
 -10   2   1  908.38    4.63   0
 -21  -3   1   69.80    1.79   0
 -21  -3   6   22.47    1.54   0
 -19  -3   9   39.82    1.79   0
 -19  -1  -1   11.57    1.53   0
 -19  -1   6    0.62    1.40   0
 -17  -1   8  109.01    2.41   0
 -16   0  -4   23.48    1.75   0
 -14  -2  10   34.35    1.66   0
 -13  -1   9    7.58    1.11   0
 -12   2   0  428.92    3.72   0
 -12   2   1 1196.69    5.97   0
 -10   2  -4   84.30    1.78   0
 -10   2   2  409.23    3.12   0
 -21  -5   7   88.08    1.89   0
 -20  -2  -1  194.15    2.65   0
 -20  -2   7  144.91    2.73   0
 -18  -2   9  527.56    4.65   0
 -15  -1   9   91.59    2.07   0
 -15   1  -3   30.79    1.81   0
 -12   2  -2   75.03    1.91   0
 -12   2   2  240.27    2.78   0
 -11  -1   9   44.34    1.36   0
 -21  -3   7    0.13    1.25   0
 -20  -4   9    3.11    1.35   0
 -19  -1   7    4.07    1.37   0
 -17   1   1   -0.14    1.37   0
 -16  -2  10    2.80    1.34   0
 -14   0   8    1.45    1.06   0
 -13   1   6   26.77    1.11   0
 -11   1   6  179.52    2.09   0
 -10   2   3  193.15    2.19   0
 -20  -2   8    2.36    1.40   0
 -18   0  -2   11.87    1.70   0
 -17  -1   9    4.14    1.38   0
 -17   1   3   94.59    2.40   0
 -17   1   4  102.75    2.46   0
 -16   0   8  802.57    5.47   0
 -15   1   6   24.83    1.46   0
 -14   2   0   77.89    2.05   0
 -14   2   1  113.11    2.31   0
 -12   2   3    4.29    0.96   0
 -20  -2  -2    4.62    0.71   0
 -19  -3  10  104.39    2.29   0
 -19  -1   8   -0.14    1.35   0
 -17   1   5  256.10    3.49   0
 -15   1  -4   82.52    2.19   0
 -14   2   2   77.84    2.02   0
 -12   2  -4  256.72    3.01   0
 -22  -4   7   41.76    1.51   0
 -22  -2   4  181.80    2.66   0
 -21  -1   2   37.13    1.63   0
 -21  -1   3  152.83    2.65   0
 -21  -1   4    1.77    1.31   0
 -21  -1   5   89.15    2.23   0
 -15  -1  10    9.17    1.45   0
 -14   2  -2  261.41    3.28   0
 -14   2   3 2505.92    9.28   0
 -13   1   7   70.76    1.69   0
 -10   2   4  835.13    4.31   0
 -22  -2   5   14.30    1.34   0
 -22  -2   6   17.03    1.52   0
 -21  -3   9    0.96    1.45   0
 -21  -1   1  118.03    2.29   0
 -21  -1   6   48.59    1.90   0
 -20   0   2  112.04    2.48   0
 -19  -1  -3    1.35    0.98   0
 -19  -1  -3    0.67    0.65   0
 -17   1  -2    4.91    1.50   0
 -17   1   6   61.51    2.05   0
 -15   1   7  276.29    3.28   0
 -14   2   4  108.36    2.21   0
 -13  -1  10  117.16    1.96   0
 -11   1   7  111.80    1.76   0
 -22  -4   8    1.75    1.11   0
 -21  -1   7   45.59    1.81   0
 -20   0   6   56.94    2.02   0
 -16   2   1  216.62    3.19   0
 -16   2   2  348.51    3.94   0
 -14   2  -3    0.88    1.42   0
 -12   2   5 1175.25    5.70   0
 -21  -1   0  136.62    2.19   0
 -20   0   0   29.06    1.52   0
 -19   1   2   74.80    2.19   0
 -19   1   3  224.50    3.35   0
 -19   1   4   12.70    1.54   0
 -17   1   7  217.77    3.20   0
 -16   2   3  478.04    4.55   0
 -10   2   5  691.73    3.92   0
 -22  -2   8   -0.41    1.38   0
 -21  -1   8  118.17    2.44   0
 -20  -2  10    0.93    1.40   0
 -19   1   1  126.08    2.59   0
 -18  -2  11  904.47    5.53   0
 -17   1  -3    8.75    1.48   0
 -16   2   4    2.75    1.31   0
 -13   1   8   14.31    1.14   0
  -9   3  -1    3.99    0.90   0
 -21  -3  10    7.94    1.39   0
 -19  -1  10  229.10    3.19   0
 -19   1   0    0.85    1.31   0
 -19   1   6    0.48    1.36   0
 -14   2  -4  147.22    2.57   0
 -14   2   6    1.54    1.12   0
 -12   2   6   36.66    1.35   0
 -11   3  -2   24.09    1.53   0
 -11   3  -1  192.79    2.52   0
 -11   3   0  564.67    4.02   0
 -11   3   1  257.57    2.78   0
  -9   3   0 1531.41    5.78   0
 -21  -1   9  144.51    2.73   0
 -17  -1  11  368.04    3.78   0
 -17   1   8  111.28    2.42   0
 -16   0  10   85.26    2.08   0
 -16   2  -2  106.96    2.40   0
 -15  -1  11  358.09    3.39   0
 -14   0  10  413.83    3.57   0
 -13   3   0  133.91    2.42   0
 -11   3   2  388.00    3.34   0
  -9   3  -3  214.35    2.34   0
 -22  -2   9   70.58    1.92   0
 -19   1  -1   11.53    1.38   0
 -19   1   7    4.81    1.45   0
 -18   2   3    4.34    1.45   0
 -16   2   6  104.49    2.35   0
 -13   3   2  213.45    2.87   0
 -11   3  -3  515.05    3.88   0
 -10   2   6   22.23    1.01   0
  -9   3   2  471.11    3.25   0
 -23  -1   5   11.48    1.29   0
 -22   0   4   31.13    1.50   0
 -20  -2  11  453.04    3.99   0
 -18   2   4   32.84    1.52   0
 -18   2   5   71.40    2.19   0
 -15   1   9   89.54    2.03   0
 -13   3  -2    1.38    1.32   0
 -13   3   3  256.88    3.09   0
 -12   2   7  525.22    3.85   0
 -23  -1   6   97.61    1.99   0
 -22   0   6  130.49    2.43   0
 -21  -1  10    5.36    1.41   0
 -20   0  -2    1.88    0.64   0
 -19   1   8    0.86    1.40   0
 -17   1   9    2.14    1.30   0
 -16   2  -3   46.82    1.87   0
 -16   2   7   23.75    1.56   0
 -15   3   1    8.05    1.43   0
 -15   3   2  148.33    2.70   0
 -15   3   3   62.09    1.98   0
 -13   3   4   64.80    1.79   0
 -23  -1   7   31.86    1.43   0
 -22  -2  10    9.28    1.29   0
 -22   0   2  348.93    3.26   0
 -21   1   3  149.81    2.59   0
 -21   1   4    2.68    1.29   0
 -21   1   5   91.64    2.29   0
 -19   1  -2   12.58    1.39   0
 -15   3   4    8.19    1.38   0
 -11   3   4  297.05    2.87   0
  -9   3   3 1492.19    5.66   0
 -23  -1   8    3.83    1.18   0
 -22   0   8    7.92    1.35   0
 -21   1   2   34.19    1.59   0
 -21   1   6   47.06    1.83   0
 -19   1   9  178.99    3.00   0
 -18   2   7    2.46    1.40   0
 -16   2   8  168.36    2.81   0
 -14   2   8  124.93    2.28   0
 -11   1   9   43.74    1.30   0
 -10   2   7  206.56    2.25   0
  -9   1   8  168.61    1.87   0
 -21   1   1  116.96    2.16   0
 -21   1   7   44.62    1.82   0
 -17  -1  12   23.46    1.61   0
 -15   3   5   16.91    1.48   0
 -12   2   8    1.45    0.94   0
 -23  -1   9    0.18    1.18   0
 -22  -2  11   16.04    1.40   0
 -21  -1  11   67.78    1.99   0
 -21   1   8  119.30    2.50   0
 -20   2   3  101.95    2.35   0
 -20   2   4    1.17    1.34   0
 -20   2   5   12.69    1.51   0
 -19  -1  12   59.21    2.07   0
 -18   2   8   18.44    1.62   0
 -17   3   1   -0.78    1.42   0
 -20   2   2   34.31    1.71   0
 -18   2  -2    6.63    1.44   0
 -16   2   9  480.52    4.43   0
 -23  -1  10   24.71    1.54   0
 -21   1   0   90.01    1.75   0
 -21   1   0   45.37    1.22   0
 -21   1   9  144.10    2.69   0
 -20   2   7  155.60    2.86   0
 -14   2   9   88.02    2.01   0
 -11   3   6 1355.04    6.12   0
 -17   3  -1    1.87    1.47   0
 -12   4   2    7.12    1.22   0
 -10   4  -1    9.69    1.30   0
 -10   4   1   58.77    1.57   0
 -21  -1  12   64.42    1.92   0
 -20   2   0    0.50    1.30   0
 -20   2   8    3.65    1.37   0
 -19   3   4   17.52    1.63   0
 -14   4   1   30.41    1.74   0
 -14   4   2  199.47    3.04   0
 -12   2   9  132.11    2.14   0
 -12   4  -1   86.72    2.09   0
 -12   4   3  509.29    4.24   0
 -11   1  10   -0.09    0.91   0
 -10   4  -2  807.05    4.77   0
 -23  -1  11  200.60    2.63   0
 -23   1   5   11.13    1.17   0
 -23   1   7   32.32    1.51   0
 -21   1  10    5.92    1.36   0
 -20   0  12  140.28    2.59   0
 -19   3   5   14.13    1.55   0
 -19   3   6   11.07    1.53   0
 -16   2  10    2.35    1.34   0
 -15   3   8   23.53    1.60   0
 -14   4   3    2.20    1.30   0
 -14   4   4  181.23    2.92   0
 -12   4  -2  214.40    2.87   0
 -11   3   7  345.81    3.24   0
  -8   4  -1  221.79    2.42   0
 -23   1   8    3.32    1.17   0
 -22   2   5   15.04    1.37   0
 -19   3   1    3.44    1.45   0
 -18   2  10  103.95    2.47   0
 -17   3  -2   24.35    1.71   0
 -16   4   3    0.16    1.65   0
 -14   2  10   31.89    1.56   0
 -14   4  -1  251.72    3.32   0
 -13   1  11   55.97    1.66   0
 -13   3   8  288.19    3.31   0
  -9   3   6  183.54    2.19   0
 -22   2   7    1.62    1.26   0
 -14   4   5   36.29    1.73   0
 -12   4   5  187.69    2.76   0
 -23   1   9    0.66    1.19   0
 -22   2   3   21.61    1.36   0
 -22   2   8    0.99    1.20   0
 -20   2  10    1.19    1.43   0
 -19   1  12   57.01    2.03   0
 -19   3   0   41.03    1.79   0
 -19   3   8    8.88    1.53   0
 -14   4  -2   26.28    1.77   0
 -10   4   4  206.48    2.51   0
  -8   4   2   69.07    1.50   0
  -7   3   5 1698.96    5.72   0
  -9  -1 -12    9.98    2.38   0
  -7  -1 -13    0.64    2.07   0
  -5   1 -16   11.46    2.13   0
  -4  -2 -12   24.21    2.48   0
  -2  -2 -12   18.01    2.10   0
   1   5 -17    1.26    2.23   0
  -9   1 -14    1.08    1.94   0
  -7   1 -15   44.15    2.51   0
  -6   2 -16    1.00    1.71   0
   2   4 -17   39.84    2.56   0
   3  -1  -9   23.02    1.34   0
   5   1 -13    0.61    1.64   0
  -8   2 -15   51.95    2.13   0
  -3   1 -16    2.68    1.96   0
  -3   3 -17    5.96    1.77   0
  -2  -2 -11    1.20    1.72   0
  -2   4 -17    1.84    1.89   0
   0   4 -17   16.31    2.26   0
   3   5 -16    1.93    2.02   0
   4   0 -12   54.18    2.02   0
   0  -2  -8    7.77    1.17   0
   0   6 -16    9.01    1.80   0
   3   3 -16   36.06    2.42   0
   4   2 -15    4.61    1.88   0
 -10   0 -12   11.08    1.99   0
  -4   2 -16   19.19    1.95   0
   4   0 -10  160.12    2.41   0
   5   3 -14   25.34    1.99   0
  -9  -1 -11  490.24    5.07   0
  -7  -1 -12    9.28    2.11   0
  -5   1 -15   12.45    2.03   0
   0   0 -14  168.53    3.44   0
   0   2 -16    7.51    1.97   0
   1  -1 -11   91.80    2.20   0
   1   1 -15   64.10    2.58   0
   1   5 -16   14.35    1.89   0
   4   2 -14    2.73    1.55   0
   5   1 -10  773.05    4.66   0
 -11   1 -12   83.58    2.31   0
  -8  -2  -9   48.89    2.23   0
  -4   0 -14  310.56    4.56   0
  -4   4 -16  113.85    2.72   0
  -3   5 -16   93.25    2.34   0
  -2   0 -14   14.91    1.93   0
  -1  -1 -12    6.05    1.61   0
   1   3 -16   16.11    2.02   0
  -7   1 -14    3.86    1.75   0
  -7   3 -15   20.66    1.71   0
  -6   2 -15    5.12    1.72   0
  -5  -1 -12   -0.24    1.76   0
  -3   1 -15    2.24    1.83   0
  -3   3 -16   23.41    1.92   0
  -1   3 -16   24.02    2.02   0
   0   4 -16    8.14    1.77   0
   1  -1 -10  389.44    3.59   0
   2   2 -15    4.02    1.78   0
   3   3 -15  280.49    4.11   0
   5   3 -13  655.66    5.22   0
  -8   2 -14   40.22    2.01   0
  -6  -2  -9  575.73    4.80   0
  -2  -2  -8    9.26    1.14   0
  -2   4 -16  108.12    2.73   0
   0   6 -15   14.04    1.93   0
   2   0 -12 1107.37    6.53   0
   3   1 -13    2.15    1.03   0
   4   2 -13   -0.03    1.38   0
   4   4 -14  101.57    2.61   0
  -9  -1 -10   48.53    2.45   0
  -6   4 -15    0.84    1.31   0
  -4   2 -15   42.00    2.18   0
   0   2 -15  138.54    3.11   0
   1  -1  -9  154.46    2.18   0
   1   1 -14  179.25    3.13   0
   2   4 -15   58.51    2.37   0
   5   3 -12  117.99    2.31   0
  -8   0 -12    5.39    1.79   0
  -5   1 -14   20.33    1.94   0
  -5   5 -15   52.01    1.87   0
  -2   6 -15  185.26    2.90   0
   1   5 -15  173.31    3.14   0
   2   2 -14   33.00    1.88   0
   2   6 -14   12.57    1.80   0
   3   1 -12   -0.63    1.19   0
  -8   4 -14    8.96    1.34   0
  -6  -2  -8   14.29    1.44   0
  -5  -1 -11  590.50    5.18   0
  -4  -2  -8  277.03    2.96   0
  -3  -1 -11 1632.45    8.07   0
  -3   1 -14  254.99    3.96   0
  -3   7 -14   -0.11    1.29   0
 -11   1 -11   39.14    1.94   0
  -7   1 -13    0.32    1.59   0
  -7   3 -14    8.39    1.45   0
  -6   2 -14   -0.06    1.54   0
  -4   4 -15   13.40    1.59   0
  -3   3 -15   10.35    1.71   0
  -3   5 -15   73.09    2.22   0
  -1  -1 -10 1231.34    6.20   0
  -1   3 -15    3.48    1.68   0
   0   0 -12  153.98    2.58   0
   0   4 -15    1.13    1.53   0
   1   1 -13  168.72    2.95   0
   2   0 -10    9.14    1.00   0
   3   1 -11   63.26    1.66   0
  -9   3 -13   41.55    1.94   0
  -7  -1 -10  136.24    2.74   0
  -7   5 -14    1.62    1.17   0
  -4  -2  -7    1.95    0.94   0
  -2   4 -15  109.95    2.69   0
   0   6 -14    4.20    1.74   0
 -10   2 -12   64.57    2.08   0
  -9  -1  -9  393.76    4.06   0
  -8   2 -13    1.75    1.47   0
  -5  -1 -10   -1.04    1.29   0
  -4   0 -12  353.17    4.16   0
  -4   2 -14   78.39    2.51   0
  -3  -1 -10   29.40    1.50   0
  -2   0 -12  478.98    4.55   0
  -2   2 -14    1.81    1.54   0
  -1  -1  -9  227.70    2.55   0
   3   5 -13   83.84    2.26   0
 -14   2  -9    1.78    1.41   0
  -6   4 -14  106.84    2.43   0
  -5   7 -13    1.82    1.32   0
  -3   1 -13  260.24    3.68   0
  -2   6 -14  147.62    2.67   0
  -1   7 -13  155.00    2.71   0
  -3   7 -13   91.10    2.21   0
  -1   3 -14   -0.26    1.47   0
 -13   3 -10    8.90    1.25   0
 -11   1 -10   -0.41    1.66   0
 -10   4 -12   25.50    1.59   0
  -8   4 -13   13.65    1.41   0
  -7  -1  -9  672.54    4.91   0
  -7   1 -12    7.24    1.55   0
  -4   4 -14   37.51    1.86   0
   4   4 -11   46.20    1.53   0
 -12   0  -8    6.98    1.54   0
 -12   2 -10   29.81    1.82   0
  -9  -1  -8   27.80    1.63   0
  -9   1 -11  434.41    4.43   0
  -7   3 -13   62.52    2.11   0
  -7   5 -13   42.19    1.65   0
  -6   6 -13    9.63    1.31   0
 -11   3 -11   46.30    1.79   0
 -10   2 -11   29.18    1.68   0
  -9   3 -12    8.40    1.45   0
  -8   2 -12    0.77    1.44   0
  -5   1 -12   -1.04    1.37   0
  -3   1 -12   76.96    2.16   0
  -2   2 -13    0.42    0.99   0
  -9   5 -12   15.21    1.35   0
  -8   6 -12    7.17    1.15   0
  -3  -1  -8  142.71    1.96   0
  -2   6 -13  193.63    2.95   0
   0   4 -13   10.98    1.46   0
   2   2 -11  709.26    4.48   0
   3   3 -11   29.70    1.35   0
  -7  -1  -8  166.57    2.47   0
  -5   5 -13   56.58    1.96   0
  -5   7 -12  136.95    2.35   0
  -4   8 -11    6.07    1.45   0
  -3   3 -13  363.28    4.17   0
   0   2 -12   10.12    1.28   0
   1   1 -10  352.67    3.02   0
   2   4 -12    4.47    1.26   0
 -14   2  -8    0.20    1.31   0
  -8   4 -12   48.58    1.84   0
  -6   2 -12    7.41    1.48   0
  -4   4 -13   23.38    1.70   0
  -3   5 -13    3.53    1.36   0
  -3   7 -12    2.99    1.35   0
 -12   4 -10  122.21    2.20   0
 -10   4 -11    5.74    1.29   0
  -9   1 -10   48.41    1.98   0
  -7   3 -12   54.38    2.04   0
  -3  -1  -7 2113.44    6.29   0
  -2   2 -12   16.49    1.44   0
   1   5 -12   16.10    1.47   0
   3   3 -10   24.72    1.15   0
  -9   3 -11    1.88    1.33   0
  -8   2 -11  294.13    3.74   0
  -7   5 -12    2.71    1.28   0
  -7   7 -11    0.65    1.26   0
  -6   6 -12    4.95    1.25   0
   3   5 -10    1.01    1.05   0
 -11   3 -10    1.24    1.28   0
  -9   5 -11   27.47    1.65   0
  -7  -1  -7   54.81    1.53   0
  -6   4 -12    8.29    1.43   0
  -5   3 -12  259.72    3.57   0
  -4   6 -12   81.29    2.13   0
  -2   6 -12   24.49    1.62   0
   0   4 -12    1.11    1.22   0
 -15   3  -7    2.88    1.24   0
 -13   1  -7   -0.19    1.57   0
 -11   5 -10    9.09    1.26   0
  -9  -1  -6  122.68    2.11   0
  -9   7 -10  123.65    2.07   0
  -8   6 -11   94.18    2.09   0
  -6   2 -11  148.67    2.74   0
  -6   8 -10  113.64    2.07   0
  -5   5 -12    0.08    1.29   0
  -3   3 -12    8.83    1.36   0
   2   2  -9   17.64    0.93   0
   3   3  -9  377.39    2.79   0
 -14   2  -7  230.54    3.08   0
 -14   4  -8   38.51    1.50   0
 -10   6 -10   21.69    1.35   0
  -5   7 -11    1.26    1.26   0
  -4   8 -10   15.71    1.44   0
  -3   1 -10   27.76    1.33   0
  -3   7 -11   60.27    1.91   0
  -2   2 -11    0.93    1.10   0
   0   6 -11    0.60    1.31   0
   1   5 -11   93.39    2.06   0
 -12   0  -6  133.13    2.38   0
 -12   4  -9   66.48    2.03   0
 -11   1  -8   48.10    1.89   0
  -9   1  -9  387.37    3.99   0
  -7   3 -11    4.03    1.43   0
  -5   1 -10    0.80    0.88   0
  -2   0  -8  237.42    2.31   0
   0   2 -10   46.33    1.39   0
   2   4 -10  343.25    3.07   0
 -16   4  -6    1.01    1.11   0
 -13   3  -8   10.98    1.42   0
 -10   4 -10    4.19    1.30   0
  -8   8  -9   43.75    1.50   0
  -7  -1  -6  320.67    2.74   0
  -7   5 -11    4.88    1.38   0
  -6   6 -11   43.92    1.77   0
  -5  -1  -6  525.92    3.16   0
   0   4 -11 1002.39    5.74   0
 -11   3  -9   13.05    1.49   0
  -9   3 -10   38.78    1.81   0
  -7   7 -10   76.48    1.95   0
  -6   0  -8   13.80    1.14   0
  -6   4 -11   47.38    1.90   0
  -5   3 -11    9.73    1.47   0
  -4   6 -11    0.58    1.32   0
  -2   6 -11  396.86    3.93   0
  -1   7 -10  110.95    2.27   0
 -13   5  -8    1.03    1.10   0
 -11   5  -9   -1.04    1.13   0
  -9  -1  -5   69.14    1.54   0
  -9   5 -10  307.86    3.62   0
  -8   6 -10    3.14    1.23   0
  -7   1  -9  662.78    4.90   0
  -6   2 -10  340.24    3.76   0
  -6   8  -9   18.47    1.55   0
  -5   5 -11   42.16    1.85   0
  -4   4 -11  173.72    2.89   0
  -2   2 -10  587.00    4.25   0
  -2   4 -11    3.50    1.25   0
   0   6 -10  119.30    2.35   0
   1   5 -10   10.76    1.22   0
 -15   3  -6  203.08    2.78   0
 -14   4  -7   87.73    2.02   0
 -13   1  -6    3.00    1.42   0
 -11   7  -8  404.67    3.52   0
  -9   1  -8   27.72    1.77   0
  -9   7  -9   17.69    1.36   0
  -5   1  -9    0.16    1.07   0
  -5   7 -10   77.34    2.05   0
  -4   8  -9   22.45    1.54   0
  -3   1  -9   67.11    1.58   0
  -3   7 -10  111.54    2.36   0
   0   2  -9  105.46    1.71   0
 -17   3  -4    7.45    1.46   0
 -14   2  -6   10.69    1.49   0
 -11   1  -7  112.26    2.36   0
 -10   6  -9  271.73    3.21   0
  -1   3 -10  693.23    4.58   0
   1   3  -9 1053.87    4.88   0
 -13   3  -7   92.21    2.39   0
 -12   4  -8   34.19    1.71   0
 -10   0  -6  425.07    3.66   0
 -10   4  -9   23.97    1.64   0
  -8   2  -9   45.95    1.82   0
  -8   8  -8  143.89    2.43   0
  -7   5 -10   63.57    2.04   0
  -7   9  -7   26.20    1.43   0
  -6   6 -10    4.80    1.37   0
  -2   6 -10    1.87    1.31   0
 -18   4  -3    0.31    1.14   0
 -16   2  -4   43.99    1.77   0
 -16   4  -5    4.80    1.25   0
 -11   3  -8   69.78    2.14   0
  -9   3  -9   88.75    2.32   0
  -7   7  -9   23.16    1.54   0
  -5   3 -10  257.86    3.33   0
  -3   3 -10  213.03    2.87   0
 -14   6  -6  142.03    2.33   0
 -13   5  -7   80.61    2.03   0
 -10   8  -7    7.62    1.18   0
  -9   5  -9    3.42    1.37   0
  -9   9  -6   46.53    1.58   0
  -6   2  -9  554.14    4.52   0
  -5   5 -10  662.99    5.28   0
  -4   4 -10  739.86    5.39   0
  -3   1  -8  156.09    2.05   0
  -3   5 -10  223.55    3.12   0
  -2   2  -9  265.68    2.75   0
  -2   4 -10  144.83    2.46   0
   2   4  -8   19.75    1.00   0
 -13   1  -5   11.99    1.50   0
  -9   1  -7  741.14    5.05   0
  -9   7  -8   19.82    1.47   0
  -8   0  -6    1.24    1.03   0
  -8   6  -9   80.84    2.15   0
  -5   1  -8  952.66    5.16   0
  -5   7  -9   27.67    1.67   0
  -3   7  -9   14.96    1.50   0
   0   2  -8    6.64    0.61   0
 -15   3  -5    0.47    1.36   0
 -14   2  -5  276.15    3.49   0
 -14   4  -6    9.06    1.40   0
 -12   0  -4   23.53    1.59   0
 -11   1  -6  280.22    3.31   0
 -11   7  -7    3.31    1.20   0
 -10   6  -8    5.66    1.37   0
  -7   3  -9  151.79    2.73   0
  -1   3  -9  591.83    4.01   0
 -17   3  -3  143.57    2.42   0
 -16   6  -4    5.61    1.10   0
 -15   5  -5   67.29    1.84   0
 -12   4  -7  174.24    2.95   0
  -8   2  -8   -0.13    1.20   0
  -6   0  -6 2551.61    7.40   0
  -6   6  -9  223.21    3.26   0
  -1   7  -8    2.39    1.28   0
 -16   2  -3   48.85    2.02   0
 -15   1  -3   30.51    1.70   0
 -13   3  -6   82.65    2.24   0
 -10   2  -7  124.27    2.52   0
  -9   3  -8   18.08    1.59   0
  -7   1  -7   60.24    1.66   0
  -6   4  -9  206.58    3.12   0
  -2   2  -8    9.94    0.92   0
  -2   4  -9    7.60    1.13   0
   1   5  -8  199.36    2.35   0
 -18   4  -2   95.01    1.99   0
 -17   5  -3  138.51    2.26   0
 -12   8  -5   25.86    1.37   0
 -10   8  -6  136.53    2.38   0
  -9   9  -5    5.59    1.36   0
  -6   2  -8   14.98    1.28   0
  -5   5  -9  107.01    2.41   0
  -4   4  -9  431.16    4.08   0
  -3   5  -9   35.42    1.62   0
 -14   6  -5   18.32    1.39   0
 -13   1  -4   44.87    1.92   0
  -8   6  -8   13.42    1.51   0
  -6   8  -7    3.82    1.35   0
 -15   3  -4    2.50    1.47   0
 -14   4  -5    1.94    1.39   0
 -11   1  -5   51.17    1.78   0
 -11   7  -6    7.08    1.31   0
 -10   6  -7   30.46    1.73   0
  -9   1  -6  138.52    2.33   0
  -7   3  -8   87.12    2.17   0
 -16   6  -3   11.44    1.27   0
  -8   2  -7 1051.54    6.10   0
  -6   6  -8   47.56    1.94   0
  -1   5  -8    1.26    1.08   0
   1   5  -7   12.09    1.03   0
 -19   5   0    4.12    1.28   0
 -15   1  -2  159.29    2.61   0
 -15   5  -4   29.33    1.63   0
 -13   3  -5    9.45    1.54   0
  -9   3  -7   47.79    1.90   0
  -7   7  -7    0.57    1.39   0
  -4   6  -8    0.10    1.35   0
 -17   5  -2    0.45    1.28   0
 -16   4  -3    5.02    1.44   0
 -11   3  -6   29.10    1.76   0
 -10   8  -5    8.29    1.38   0
  -9   9  -4    2.41    1.45   0
 -11   5  -6   -0.46    1.38   0
 -11   9  -3    0.02    1.19   0
  -8   6  -7    5.23    1.46   0
 -13   1  -3    8.37    1.42   0
 -11   7  -5    1.97    1.36   0
 -10   6  -6   22.14    1.71   0
  -8   0  -4    4.27    0.88   0
 -16   6  -2   43.94    1.71   0
 -14   2  -3    0.61    1.41   0
 -14   8  -2   10.03    1.22   0
  -8   2  -6   18.76    1.38   0
 -17   3  -1    3.16    1.55   0
 -12   4  -5    6.39    1.48   0
 -18   4   0   44.67    1.81   0
 -17   5  -1  121.05    2.45   0
 -16   2  -1   45.45    2.13   0
 -16   4  -2  171.15    2.92   0
 -15   1  -1   24.66    1.60   0
 -13   9  -1    0.65    1.07   0
 -12   8  -3    3.72    1.30   0
 -11   3  -5    3.47    1.42   0
 -10   2  -5  525.69    4.43   0
 -10   8  -4   25.66    1.65   0
  -7   1  -5  821.84    4.52   0
  -6   8  -5   53.67    2.01   0
  -5   5  -7   51.29    1.84   0
  -5   7  -6   29.15    1.93   0
  -3   7  -6   10.44    1.43   0
 -13   5  -4   16.77    1.65   0
 -13   7  -3    3.24    1.35   0
  -9   7  -5    7.74    1.53   0
  -8   6  -6    0.49    1.39   0
 -13   1  -2    9.56    1.59   0
 -10  10   0    2.53    1.21   0
  -7   9  -3    1.46    1.45   0
 -14   4  -3    9.57    1.58   0
 -14   8  -1   97.57    2.17   0
 -11   1  -3   63.09    1.88   0
  -9   1  -4   26.59    1.27   0
  -1   5  -6    6.39    0.97   0
 -19   5   2   40.24    1.84   0
 -17   3   0  223.40    3.24   0
 -16   8   1    5.47    1.17   0
 -15   5  -2   43.42    1.96   0
 -13   9   0    6.39    1.27   0
 -12   8  -2   16.44    1.52   0
 -10   4  -5    1.66    1.37   0
  -8   2  -5  306.70    3.19   0
  -5   3  -6    7.20    1.04   0
 -18   4   1   24.21    1.75   0
 -17   5   0    1.46    1.42   0
 -17   7   1   -0.34    1.19   0
 -16   4  -1  144.11    2.84   0
 -15   1   0    1.94    1.59   0
 -13   3  -3   31.27    1.82   0
 -11   3  -4   78.51    2.17   0
 -10   0  -2  804.94    4.21   0
  -9   3  -5   55.08    1.83   0
  -6   8  -4  165.68    2.90   0
  -5   7  -5  309.46    3.66   0
  -4   8  -4  238.53    3.22   0
  -3   5  -6   17.21    1.24   0
  -3   7  -5   26.17    1.59   0
  -2   4  -6    4.22    0.90   0
 -14   6  -2   14.60    1.63   0
 -13   5  -3    5.39    1.54   0
 -13   7  -2  215.36    3.31   0
  -9   7  -4   54.89    2.13   0
  -7   1  -4  110.92    1.76   0
  -6   2  -5    4.33    0.92   0
 -14   8   0   21.28    1.51   0
 -11   7  -3   13.90    1.61   0
 -10   6  -4   24.05    1.79   0
  -7   9  -2   55.00    2.03   0
 -20   4   4   82.41    2.12   0
 -19   3   3  133.15    2.59   0
 -18   6   2   17.14    1.51   0
 -16   6   0   -0.58    1.37   0
 -16   8   2  315.01    3.30   0
 -14   4  -2   26.10    1.83   0
 -13   1  -1  836.13    5.13   0
  -6   6  -5    6.72    1.40   0
 -17   3   1   -0.77    1.56   0
 -17   7   2    1.18    1.23   0
 -15   5  -1   18.09    1.70   0
 -14   2  -1   45.07    1.88   0
 -12   4  -3   18.26    1.68   0
 -12   8  -1  105.88    2.48   0
 -11   1  -2    1.76    1.10   0
 -10   8  -2  140.46    2.82   0
  -9   1  -3  606.63    3.97   0
  -9   9  -1   72.81    2.19   0
  -8   2  -4  296.92    3.02   0
  -7   5  -5   61.74    1.97   0
  -7   7  -4   85.61    2.38   0
  -1   5  -5    9.11    1.00   0
 -18   4   2   55.84    2.12   0
 -17   5   1   75.84    2.24   0
 -16   4   0   20.84    1.80   0
 -14   6  -1  208.16    3.36   0
 -10  10   2   45.46    1.72   0
  -9   3  -4  100.90    2.18   0
  -6   8  -3  186.77    3.05   0
  -5   3  -5   25.51    1.19   0
  -5   7  -4 1343.30    7.16   0
  -4   8  -3  231.40    3.16   0
  -3   3  -5  345.09    2.80   0
 -16   2   1  210.37    3.12   0
 -15   1   1  134.14    2.40   0
 -14   8   1    3.26    1.56   0
 -13   5  -2  279.40    3.84   0
 -13   7  -1  101.80    2.52   0
 -12   2  -2   68.83    1.95   0
 -11   3  -3  490.00    4.47   0
 -11   7  -2  151.74    2.98   0
 -10   2  -3  215.30    2.79   0
  -9   5  -4    1.86    1.40   0
  -9   7  -3  141.65    2.88   0
  -8   6  -4  118.17    2.63   0
  -7   9  -1   86.05    2.32   0
  -5   5  -5    8.16    1.23   0
  -3   5  -5   84.46    1.82   0
  -2   4  -5    3.89    0.87   0
 -20   4   5    2.19    1.48   0
 -18   6   3    0.26    1.34   0
 -16   6   1    5.38    1.47   0
 -16   8   3    7.69    1.32   0
 -13   9   2   42.25    1.74   0
 -12   6  -2  102.01    2.65   0
  -4   4  -5   34.84    1.32   0
 -21   5   7   86.95    1.98   0
 -19   3   4   16.59    1.75   0
 -17   7   3   49.81    1.83   0
 -15   5   0   71.01    2.32   0
 -15   9   4  108.61    2.06   0
 -12   8   0    1.41    1.42   0
 -10   8  -1    5.34    1.47   0
  -9   9   0   82.11    2.30   0
  -8   4  -4  323.36    3.58   0
  -7   1  -3 1150.41    4.84   0
  -6   2  -4  175.21    2.07   0
  -6   6  -4  448.19    4.27   0
 -17   3   2   50.67    2.12   0
 -17   5   2    6.86    1.52   0
 -13   1   0  258.85    2.95   0
 -12   4  -2  206.85    3.26   0
 -10   4  -3  254.35    3.38   0
  -7   3  -4  220.16    2.69   0
  -7   5  -4  137.89    2.53   0
  -7   7  -3  291.06    3.72   0
  -2   6  -4   62.68    1.66   0
 -18   4   3    2.46    1.59   0
 -16   4   1  263.45    3.68   0
 -14   2   0   77.65    2.13   0
 -14   6   0  148.57    2.98   0
 -14   8   2   10.28    1.66   0
 -13   3  -1  556.19    4.83   0
 -13   7   0   20.44    1.74   0
  -7   9   0   33.14    1.90   0
  -5   7  -3  102.79    2.47   0
  -4   8  -2  265.74    3.29   0
  -3   7  -3  294.14    3.29   0
  -1   5  -4  813.51    4.18   0
 -21   5   8  109.72    2.17   0
 -20   4   6   16.64    1.80   0
 -18   6   4    7.27    1.47   0
 -16   2   2  352.49    3.91   0
 -16   8   4   36.44    1.67   0
 -13   9   3   48.78    1.80   0
 -11   1  -1  875.87    4.81   0
 -11   3  -2   23.10    1.48   0
 -11   7  -1   37.16    1.98   0
 -10  10   4    3.17    1.49   0
  -9   3  -3  213.62    2.83   0
  -9   5  -3    4.03    1.38   0
  -8   2  -3  264.87    2.73   0
  -8   6  -3   24.56    1.68   0
  -6   4  -4  182.23    2.52   0
  -5   3  -4  145.10    1.99   0
  -5   5  -4  237.52    2.89   0
 -20   6   7  244.47    2.89   0
 -19   3   5   13.76    1.88   0
 -17   7   4    1.89    1.34   0
 -15   1   2  796.19    4.97   0
 -12   2  -1  117.46    2.25   0
 -12   6  -1    0.61    1.46   0
 -12   8   1    0.73    1.41   0
 -10   2  -2  177.16    2.46   0
 -10   6  -2   12.31    1.56   0
  -9   9   1  301.68    3.66   0
 -19   7   7   42.44    1.59   0
 -15   5   1  381.33    4.39   0
 -14   4   0  127.78    2.77   0
 -10   8   0    2.58    1.52   0
  -4   4  -4  347.62    3.01   0
 -17   5   3  278.58    3.73   0
 -16   8   5    7.08    1.30   0
 -15   9   6    4.87    1.24   0
 -14   8   3   38.65    1.79   0
 -13   7   1    0.40    1.44   0
 -13   9   4    8.24    1.43   0
  -7   7  -2  296.04    3.67   0
  -7   9   1  203.79    3.08   0
  -6   2  -3  104.10    1.63   0
  -6   6  -3  708.16    5.12   0
  -6   8  -1   27.59    1.79   0
  -4   8  -1   19.17    1.79   0
  -2   6  -3  362.73    3.20   0
 -21   5   9    7.54    1.30   0
 -20   4   7    6.48    1.70   0
 -20   6   8   27.95    1.49   0
 -16   4   2  430.63    4.53   0
 -14   2   1  116.53    2.33   0
 -14   6   1  180.62    3.22   0
 -10   4  -2  723.12    5.27   0
  -9   7  -1    1.10    1.44   0
  -7   3  -3  770.33    4.54   0
  -7   5  -3  119.96    2.30   0
  -4   6  -3  868.96    5.17   0
 -19   5   6  102.11    2.40   0
 -19   7   8    0.60    1.17   0
 -17   7   5   13.42    1.44   0
 -16   6   3   81.91    2.35   0
 -15   7   3    5.79    1.50   0
 -13   1   1  255.88    2.83   0
 -13   5   0   50.59    1.81   0
 -11   7   0  141.98    2.71   0
  -9   5  -2  460.35    4.30   0
  -9   9   2    8.72    1.60   0
  -8   6  -2   51.68    1.91   0
  -8   8   0  129.04    2.69   0
  -5   7  -2  336.31    3.60   0
  -3   7  -2   59.34    1.77   0
 -19   3   6    9.92    1.66   0
 -16   2   3  470.76    4.23   0
 -15   9   7    1.61    1.16   0
 -13   9   5  102.04    2.22   0
 -11   1   0   32.73    1.26   0
 -10   6  -1   85.85    2.33   0
 -10   8   1   32.73    1.88   0
  -9   3  -2   68.41    1.73   0
  -8   2  -2  195.39    2.26   0
  -6   4  -3  196.84    2.45   0
 -21   5  10    1.19    1.00   0
 -20   6   9   42.20    1.63   0
 -17   5   4    0.45    1.46   0
 -16   8   6  105.76    2.22   0
 -15   1   3  211.45    2.71   0
 -14   4   1   31.61    1.82   0
 -14   8   4   22.81    1.68   0
  -7   9   2    3.62    1.51   0
  -5   3  -3  337.98    2.73   0
 -20   4   8   18.71    1.63   0
 -19   7   9   15.99    1.30   0
 -18   6   6   39.23    1.81   0
 -17   7   6   76.57    2.10   0
 -16   4   3   -0.14    1.46   0
 -15   9   8  127.60    2.17   0
 -14   6   2   20.61    1.79   0
 -13   7   2   48.78    2.04   0
 -11   9   4   72.39    2.15   0
  -9   9   3   53.81    2.16   0
  -6   6  -2  297.03    3.29   0
  -6   8   0  282.58    3.47   0
  -4   4  -3   10.88    0.88   0
  -4   8   0   56.71    2.03   0
 -19   5   7    9.81    1.54   0
 -16   6   4   72.68    2.25   0
 -15   7   4   14.60    1.59   0
 -13   5   1  118.22    2.60   0
 -13   9   6   54.68    1.81   0
 -12   8   3   22.61    1.70   0
 -11   7   1    4.16    1.50   0
  -8   4  -2  328.46    3.27   0
  -7   5  -2 1347.96    6.51   0
 -20   6  10    0.74    0.90   0
 -20   6  10    0.66    0.64   0
 -16   8   7   29.43    1.51   0
 -12   6   1   -0.02    1.39   0
 -10   4  -1    9.60    0.97   0
  -5   7  -1    8.49    1.31   0
  -4   6  -2    1.92    1.05   0
  -3   7  -1  619.28    4.21   0
  -2   6  -2  105.72    1.78   0
 -18   6   7   40.95    1.78   0
 -17   5   5   -0.01    1.39   0
 -16   2   4    1.16    1.35   0
 -13   1   2  734.83    4.31   0
 -11   9   5   24.99    1.59   0
 -10   6   0   75.68    2.16   0
  -7   9   3    5.44    1.50   0
 -20   4   9    2.45    1.38   0
 -20   6  11   50.16    1.59   0
 -19   5   8    1.09    1.51   0
 -16   8   8   15.01    1.31   0
 -13   7   3   49.57    2.00   0
 -13   9   7   41.19    1.71   0
  -9   3  -1    3.92    0.94   0
  -9   9   4  165.63    2.79   0
  -6   8   1   73.35    2.05   0
 -16   6   5   42.95    1.91   0
 -12   8   4  126.86    2.63   0
  -7   7   0    8.15    1.31   0
  -4   8   1  257.34    2.99   0
 -19   3   8    8.82    1.75   0
 -18   6   8   14.01    1.41   0
 -17   7   8   17.90    1.43   0
 -14   8   6   40.90    1.73   0
 -10   8   3   31.02    1.75   0
  -9   7   1    1.90    1.28   0
  -7   9   4    0.40    1.55   0
  -3   5  -2    1.70    0.78   0
 -17   5   6    0.08    1.34   0
 -16   8   9    4.07    1.18   0
  -5   7   0    8.53    1.20   0
 -16   6   6   16.43    1.49   0
 -15   7   6   31.99    1.68   0
 -13   7   4    0.69    1.29   0
 -10   6   1    2.60    1.16   0
  -6   8   2    4.47    1.47   0
  -4   6  -1    7.45    1.00   0
 -17   7   9    5.92    1.24   0
 -16   2   5  129.60    2.32   0
 -14   4   3    1.75    1.24   0
 -14   8   7   16.48    1.41   0
 -15   3   4    8.51    1.31   0
 -13   1   3    1.10    0.91   0
  -9   9   6    0.55    1.32   0
 -17   7  10    3.85    1.12   0
 -15   7   7    8.53    1.34   0
 -13   7   5   27.91    1.62   0
  -6   4  -1    0.55    0.67   0
 -18   6  10   33.12    1.51   0
 -13   9  11    0.67    0.98   0
 -12   4   2    6.63    0.86   0
 -12   8   6   12.42    1.37   0
 -10   6   2    3.28    1.07   0
 -10   2   1  894.26    4.11   0
 -10   8   5    3.06    1.23   0
  -8   2   0   34.13    0.94   0
  -7   5   0    0.28    0.81   0
  -3   5  -1   91.39    1.37   0
 -20   4  13    0.67    1.20   0
 -18   6  11   56.41    1.62   0
 -17   3   7  287.87    3.23   0
 -17   5   8  271.25    3.21   0
 -14   8   9    3.56    1.14   0
 -13   3   3  261.26    2.79   0
  -9   7   3  525.38    4.18   0
 -19   5  12    0.47    1.16   0
 -18   2   9  516.81    3.94   0
 -16   6   8   26.19    1.47   0
 -15   3   5   15.91    1.25   0
 -13   5   4  215.32    2.78   0
 -12   6   4   48.72    1.66   0
 -12   8   7   10.83    1.25   0
 -11   9  10    0.91    1.07   0
  -7   9   7   -0.16    1.31   0
 -20   4  14   63.40    1.51   0
 -14   8  10  106.09    1.96   0
 -19  -3  13   27.72    1.84   0
 -19  -3  14   10.82    1.57   0
 -18  -2  15   57.00    2.15   0
 -17  -1  13    0.25    1.52   0
 -17  -1  14   11.11    1.64   0
 -16  -2  18  105.89    2.52   0
 -15  -1  17   19.25    1.76   0
 -13  -1   4   13.60    1.14   0
 -11   1   7  110.44    1.90   0
 -11   1  13   57.89    1.70   0
  -9   1  14   10.23    1.38   0
 -19  -3  12   61.31    2.18   0
 -19  -3  15  172.32    2.94   0
 -18  -2  10  108.72    2.71   0
 -18  -2  16    4.39    1.45   0
 -17  -1  11  356.63    4.17   0
 -11   1  14  152.00    2.72   0
  -7   1  14   11.01    1.34   0
 -19  -3  11  139.32    2.75   0
 -17  -3  19   18.18    1.45   0
 -17  -1  10  908.76    6.21   0
 -15  -1   6   24.70    1.44   0
 -14   0  16   51.19    2.05   0
 -13   1  10  112.72    2.27   0
 -13   1  12  100.09    2.31   0
 -11   1   6  165.83    2.12   0
 -20  -4  13    0.43    1.48   0
 -20  -4  14   64.40    1.90   0
 -19  -3  17    1.24    1.28   0
 -17  -1   9    3.91    1.66   0
 -17  -1  16    1.77    1.43   0
 -16  -2  19  146.49    2.64   0
 -16   0  12  386.82    4.18   0
 -15  -1  18   59.99    2.07   0
 -13   1   9    7.50    1.16   0
 -12  -2  20   30.99    1.67   0
 -12   0   4  298.71    2.68   0
 -11  -1  19   13.70    1.79   0
  -9   1  15  276.32    3.31   0
 -20  -4  16    0.37    1.10   0
 -18  -2   9  509.85    4.52   0
 -17  -1  17  168.52    2.96   0
 -16   0  10   88.13    2.27   0
 -14  -2  20    2.31    1.34   0
 -14   0   6  207.72    2.66   0
 -13  -1  19  257.77    3.36   0
 -13   1   8   13.99    1.19   0
 -13   1  14   23.09    1.59   0
  -8   2   8  714.37    3.99   0
  -8   2  10   -0.76    0.84   0
  -6   2  10   32.56    1.24   0
 -19  -3  18   18.82    1.36   0
 -18  -2  18   45.03    1.74   0
 -16   0  16 1015.62    6.76   0
 -13   1  15   11.75    1.51   0
 -12   0  18  525.19    4.67   0
 -11   1   5  113.27    1.71   0
  -8   2   7 1097.83    4.74   0
  -7   1  15   12.31    1.39   0
 -17  -1   8  115.41    2.38   0
 -17  -1  18   86.70    2.32   0
 -15  -1   5 1194.10    5.61   0
 -15   1  12  392.24    4.15   0
 -13   1   7   70.88    1.69   0
 -11   1  16  167.16    2.81   0
 -10   0  18  256.53    3.25   0
 -10   2   9  172.39    2.31   0
 -10   2  10    4.11    0.75   0
 -10   2  11   50.60    1.58   0
  -9   1  16   24.65    1.73   0
  -8   2  12  126.73    2.13   0
  -6   2  11 1670.95    6.16   0
 -16  -2  20    7.00    1.20   0
 -15   1  11  352.88    3.88   0
 -15   1  13  536.94    4.88   0
 -15   1  14   19.12    1.62   0
 -14   0  18  321.06    3.77   0
 -13   1  16  107.35    2.46   0
 -10   2   8   82.51    1.65   0
 -10   2  12   91.66    1.97   0
 -20  -2  14    7.51    1.42   0
 -20  -2  15   98.56    2.23   0
 -19  -1  12   58.06    2.05   0
 -19  -1  13  490.42    4.62   0
 -19  -1  14   31.72    1.73   0
 -19  -1  15   22.60    1.65   0
 -18  -2  19  160.47    2.46   0
 -15   1  10    9.19    1.02   0
 -15   1  15   79.10    2.23   0
 -13  -1  20  147.07    2.51   0
 -12   2  11  574.67    4.47   0
 -10   2   7  213.60    2.33   0
 -10   2  13  819.36    5.24   0
  -6   2  12   10.48    1.06   0
 -20  -2  12   35.49    1.75   0
 -20  -2  16   -0.33    1.14   0
 -19  -1  16   66.11    2.02   0
 -18   0  12  461.09    4.49   0
 -18   0  14   90.12    2.38   0
 -17  -1   7  214.88    2.82   0
 -17  -1  19    0.77    1.18   0
 -15   1   9   90.79    2.11   0
 -14  -2  21  195.15    2.44   0
 -13   1   6   26.75    1.23   0
 -12   2  10    7.21    0.87   0
 -12   2  12  212.61    2.92   0
 -12   2  13  304.10    3.46   0
 -11   1  17  491.37    4.34   0
 -21  -3  14   47.42    1.72   0
 -21  -3  15   62.28    1.70   0
 -20  -2  17  149.91    2.41   0
 -16   0  18  113.35    2.39   0
 -15  -1  20   73.24    1.88   0
 -10   2   6   24.44    1.00   0
 -10   2  14    4.50    1.22   0
 -21  -3  13    0.91    1.23   0
 -21  -3  16   51.28    1.54   0
 -20  -2  11  432.75    3.93   0
 -20  -2  18    7.43    1.23   0
 -15   1   8  110.93    2.18   0
 -12   2   8    0.85    0.67   0
 -12   2  14    1.81    1.21   0
  -8   2  14   73.77    1.81   0
  -6   2  13   85.76    1.74   0
 -19  -1  18    2.10    1.16   0
 -17   1  13    0.69    1.30   0
 -15   1  17   18.85    1.56   0
 -14   2  12    8.54    1.34   0
 -14   2  13  136.53    2.55   0
 -12   2  15  112.04    2.32   0
 -20  -2  10    0.62    1.36   0
 -17  -1  20   29.27    1.37   0
 -17   1  11  365.46    3.94   0
 -17   1  15   95.01    2.31   0
 -14   2  10   32.96    1.52   0
 -14   2  14    9.76    1.36   0
 -13   1   5   15.41    1.07   0
 -13   1  18    0.18    1.30   0
 -12   2   7  509.03    3.66   0
 -11   1  18   16.09    1.49   0
 -10   2   5  683.43    3.70   0
 -19  -1   9  174.94    2.68   0
 -19  -1  19   48.13    1.53   0
 -18   0  18  131.78    2.40   0
 -17   1  10  907.99    5.84   0
 -17   1  16    1.40    1.27   0
 -16   0   6 1330.64    6.04   0
 -15  -1  21   21.27    1.34   0
 -15   1  18   62.38    1.88   0
 -14   0   4 1122.72    4.93   0
 -14   0  20   48.12    1.74   0
 -14   2   9   85.18    1.95   0
 -14   2  15   22.94    1.53   0
  -8   2  15   -0.13    1.13   0
 -17   1  17  165.01    2.70   0
 -12   2   6   34.04    1.21   0
 -11   1   3    6.07    0.75   0
  -9   3  10    0.85    0.87   0
 -21  -1  14    0.94    1.23   0
 -21  -1  15  209.68    2.74   0
 -21  -1  16  183.98    2.47   0
 -20   0  14  337.74    3.58   0
 -16   0  20  316.47    3.14   0
 -14   2   8  122.42    2.15   0
 -14   2  16   62.53    1.96   0
 -11   3  11   56.14    1.64   0
  -9   3   8  577.08    3.68   0
  -9   3  11  905.66    4.97   0
  -7   3   8 1079.48    4.65   0
  -7   3   9  683.55    3.83   0
 -21  -1  13   21.55    1.43   0
 -21  -1  17   12.54    1.12   0
 -20   0  16   44.90    1.63   0
 -18   0   8  110.77    2.21   0
 -17   1  18   86.99    2.02   0
 -16   2  11   59.16    1.89   0
 -16   2  14   17.17    1.19   0
 -16   2  15   35.94    1.70   0
 -15   1   6   23.58    1.32   0
 -15   1  19   65.33    1.95   0
 -13   1   4   13.79    1.00   0
 -13   1  19  255.39    3.00   0
 -12   2  17   46.12    1.72   0
 -11   3   9   24.75    1.21   0
 -11   3  10 1195.49    5.88   0
 -11   3  12  518.80    4.15   0
 -10   2   4  831.13    3.90   0
  -7   3  11  399.33    3.13   0
 -22  -2  14    6.37    1.19   0
 -22  -2  15    2.79    1.05   0
 -19   1  13  479.87    4.32   0
 -19   1  14   33.45    1.62   0
 -19   1  15   22.27    1.49   0
 -16   2  10    2.67    1.21   0
 -14   2   7  199.11    2.55   0
 -14   2  17  188.56    2.84   0
 -12   2   5 1106.96    4.97   0
 -11   3  13  274.90    3.13   0
 -10   2  17    6.96    1.44   0
  -9   3   7    2.55    0.75   0
  -9   3  13   78.55    1.81   0
  -7   3  12 1916.92    6.77   0
  -5   3   8    2.86    0.68   0
  -5   3   9  497.71    3.00   0
 -19   1  12   58.21    1.89   0
 -18   0  20   68.01    1.66   0
 -17   1   8  114.33    2.21   0
 -16   2  16    8.29    1.26   0
 -13   3  10   19.38    1.29   0
 -13   3  11  110.15    2.17   0
 -13   3  12  681.37    4.92   0
 -13   3  13   68.91    1.93   0
  -7   3   6    0.89    0.64   0
  -5   3  10 1443.56    5.16   0
 -19   1  11   91.82    2.14   0
 -19   1  17   39.28    1.52   0
 -17   1  19    0.52    1.05   0
 -16   2   9  463.09    4.06   0
 -16   2  17  186.19    2.76   0
 -13   3   9  769.36    4.90   0
 -11   3   7  332.43    2.94   0
  -9   3  14   42.55    1.52   0
  -7   3  13 1368.01    5.74   0
 -20   0  10   32.59    1.72   0
 -18   2  13    8.64    1.30   0
 -18   2  14  112.87    2.32   0
 -15   1   5 1204.46    5.41   0
 -15   1  20   70.14    1.77   0
 -14   2   6    0.85    0.94   0
 -14   2  18   40.54    1.62   0
 -13   3  15    3.05    1.20   0
 -12   2  18   16.72    1.38   0
 -11   3  15    5.61    1.21   0
  -5   3  11   44.24    1.20   0
 -19   1  18    2.28    1.01   0
 -18   2  12   23.27    1.52   0
 -17   1   7  210.89    2.69   0
 -16   2   8  162.99    2.49   0
 -16   2  18  102.91    2.18   0
 -15   3  11   34.69    1.56   0
 -15   3  12    8.31    1.28   0
 -15   3  14    0.25    1.16   0
 -13   3   8  279.92    2.98   0
 -11   3   6 1324.77    5.55   0
  -9   3  15    4.92    1.30   0
 -18   2  11  885.63    5.69   0
 -18   2  16    5.29    1.15   0
 -15   3  10    0.48    1.08   0
 -15   3  15   65.80    1.89   0
 -13   1   3    0.63    0.78   0
 -11   3  16  182.50    2.58   0
  -9   3   5   95.81    1.42   0
 -19   1  19   46.19    1.42   0
 -18   2  17   54.32    1.69   0
 -14   2  19   18.89    1.33   0
 -22   0  14   39.56    1.49   0
 -22   0  16  113.71    1.84   0
 -19   1   9  176.85    2.60   0
 -18   2  10  105.81    2.22   0
 -15   3   9  303.40    3.29   0
 -15   3  16    9.13    1.24   0
 -11   3   5  178.85    2.08   0
 -21   1  13   22.82    1.48   0
 -21   1  14    1.03    1.05   0
 -21   1  16  183.70    2.39   0
 -18   2  18   46.63    1.54   0
 -17   1   6   64.80    1.67   0
 -17   3  12   13.99    1.33   0
 -17   3  15   11.92    1.25   0
 -15   1   4  612.41    3.74   0
 -15   3   8   24.28    1.33   0
 -13   3  17  174.46    2.55   0
 -12   4  11  168.40    2.50   0
 -11   3  17  120.51    2.22   0
 -10   4  10  229.37    2.64   0
 -10   4  11   20.37    1.19   0
 -10   4  12 1340.18    6.24   0
  -9   3   4 1080.31    4.41   0
  -8   4  10  604.56    3.88   0
 -21   1  17   12.87    1.05   0
 -17   3  11   21.38    1.42   0
 -17   3  16   38.27    1.66   0
 -15   3  17    2.78    1.10   0
 -13   3   6   71.77    1.60   0
 -12   4  10  896.77    5.30   0
 -12   4  12   81.44    1.78   0
 -12   4  13  178.42    2.62   0
 -10   4   8  479.24    3.57   0
 -10   4  13  251.99    2.89   0
  -8   4   8  308.79    2.70   0
 -21   1  12   66.72    1.77   0
 -20   2  13   13.33    1.25   0
 -20   2  14    7.90    1.15   0
 -20   2  15   95.40    1.96   0
 -20   2  16    0.39    0.99   0
 -19   1   8    0.86    1.17   0
 -18   2  19  161.22    2.15   0
 -17   3  10  292.36    3.32   0
 -16   2   6  109.64    1.99   0
 -14   4  12   -0.41    1.07   0
 -12   2   3    3.27    0.80   0
 -12   4   9  941.23    5.33   0
 -10   2   2  416.34    2.57   0
  -8   4   7  886.15    4.36   0
 -20   2  12   34.54    1.48   0
 -20   2  17  147.80    2.18   0
 -18   2   8   17.87    1.51   0
 -17   3  17    1.42    1.05   0
 -16   2  20    7.07    1.03   0
 -15   3   7  711.43    4.65   0
 -15   3  18   82.25    1.87   0
 -14   2   4  106.05    1.83   0
 -14   2  20    1.39    1.05   0
 -14   4  11  337.59    3.51   0
 -14   4  13   46.30    1.65   0
 -14   4  14   13.03    1.26   0
 -13   3  18  284.16    2.95   0
 -10   4   7  200.94    2.32   0
 -10   4  14   39.09    1.50   0
  -8   4  13    4.24    1.02   0
  -6   4   9   35.77    1.09   0
  -6   4  10  748.86    3.96   0
 -21   1  11   67.10    1.74   0
 -14   4  15  233.54    2.92   0
 -13   3   5  174.88    2.21   0
 -12   4  15  139.77    2.35   0
  -8   4   6  396.04    2.89   0
  -6   4   7    0.75    0.47   0
  -6   4  11  186.09    2.13   0
 -20   2  18    9.04    0.96   0
 -19   3  13   27.30    1.41   0
 -19   3  14   11.64    1.22   0
 -17   3  18    9.32    1.11   0
 -16   4  13   16.77    1.30   0
 -14   4   9    4.66    0.83   0
 -12   4   7   12.47    1.06   0
 -10   4   6  561.81    3.67   0
  -6   4   6   81.84    1.33   0
 -21   1  10    4.25    1.32   0
 -19   3  12   63.23    1.81   0
 -19   3  16   27.52    1.29   0
 -16   4  11    4.59    1.13   0
 -16   4  14    8.42    1.19   0
 -16   4  15    4.60    1.09   0
 -15   3   6   22.13    1.25   0
 -14   4   8   10.82    1.14   0
 -12   4  16    6.67    1.22   0
  -8   4   5   37.80    1.07   0
  -8   4  14  339.80    3.04   0
  -6   4  12  382.06    2.95   0
 -20   2  10    0.25    1.14   0
 -19   3  17    0.77    0.94   0
 -18   2   7    1.58    1.13   0
 -16   2   5  141.06    2.11   0
 -16   4  10   52.22    1.72   0
 -12   4   6  343.98    3.10   0
 -10   4   5   74.82    1.47   0
  -6   4   5  100.62    1.41   0
 -16   4  16   60.24    1.68   0
 -14   4   7  135.09    2.21   0
 -14   4  17    2.14    1.04   0
 -12   2   2  240.82    2.13   0
 -11   3   3 1780.52    5.88   0
  -4   4   7 1017.61    3.97   0
  -4   4   9  339.51    2.44   0
 -22   2  15    3.09    0.87   0
 -19   3  10  103.94    2.10   0
 -19   3  18   19.05    1.09   0
 -14   2   3 2499.84    7.09   0
 -12   4  17   73.71    1.74   0
 -11   5  10    2.86    1.00   0
 -11   5  11   23.01    1.29   0
 -11   5  12  644.71    4.50   0
 -10   2   1  892.12    3.56   0
  -9   3   2  446.98    2.72   0
  -8   4   4  272.83    2.32   0
 -22   2  14    8.00    1.00   0
 -20   2   9   23.08    1.36   0
 -18   4  12  135.90    2.34   0
 -18   4  13    8.56    1.14   0
 -18   4  15    2.58    1.03   0
 -15   3   5   16.67    1.18   0
 -13   5  11   37.32    1.53   0
 -13   5  12   -0.10    1.08   0
 -13   5  13  370.71    3.57   0
 -12   4   5  179.39    2.28   0
  -9   5   9   26.12    1.20   0
  -9   5  10   41.69    1.36   0
  -6   4   4 1881.68    5.49   0
 -22   2  13   32.60    1.27   0
 -18   2   6   36.19    1.45   0
 -18   4  11   55.00    1.71   0
 -18   4  16    9.50    1.05   0
 -14   4   6  166.74    2.36   0
 -14   4  18    8.00    1.21   0
 -13   5   9  434.97    3.84   0
 -13   5  10   51.33    1.48   0
 -13   5  14   96.67    2.00   0
 -11   5   8   83.54    1.79   0
 -10   4   4  206.60    2.21   0
  -9   5   8  329.37    2.94   0
  -9   5  12  130.62    2.11   0
  -4   4   5   91.53    1.20   0
 -22   2  12    1.04    1.08   0
 -21   3  13    1.45    0.95   0
 -21   3  15   60.29    1.45   0
 -18   4  17    4.43    1.07   0
 -16   2   4    1.53    0.99   0
 -15   5  11  205.73    2.80   0
 -15   5  13   11.51    1.21   0
 -11   5  14  461.50    3.77   0
  -9   5   7 1190.05    5.47   0
  -9   5  13    1.03    1.03   0
  -7   5   8  190.19    2.20   0
  -7   5  10  119.31    1.88   0
 -20   2   8    3.23    1.15   0
 -18   4  10   57.67    1.70   0
 -17   3   6   40.90    1.53   0
 -15   5  14   15.65    1.22   0
 -13   3   3  257.10    2.49   0
 -13   5   8   20.45    1.30   0
 -11   3   2  403.92    2.80   0
  -8   4   3  107.06    1.51   0
  -7   5   7   36.03    1.15   0
  -7   5  11   18.55    1.12   0
 -21   3  12   96.63    1.82   0
 -19   3   8    9.22    1.24   0
 -15   3   4    7.72    1.16   0
 -15   5  15  183.80    2.51   0
 -14   4   5   37.44    1.35   0
 -12   4   4  494.13    3.54   0
 -11   5  15    3.10    1.15   0
 -10   4   3  411.44    2.98   0
  -9   5   6  586.09    3.79   0
  -7   5   6  400.81    2.99   0
  -7   5  12   39.18    1.35   0
 -22   2  11   13.44    1.10   0
 -21   3  11    1.73    1.14   0
 -20   4  13    1.68    1.09   0
 -20   4  14   66.14    1.58   0
 -20   4  15    8.20    0.99   0
 -18   4   9   23.73    1.36   0
 -18   4  18    7.14    0.90   0
 -17   5  14  104.58    1.98   0
 -16   4  19   83.66    1.59   0
 -15   5   9   49.48    1.64   0
 -15   5  16   10.55    1.12   0
 -13   5   7   32.16    1.40   0
 -11   5   6  129.28    1.97   0
 -20   4  12  153.73    2.30   0
 -20   4  16   -0.07    0.84   0
 -17   5  11  190.01    2.66   0
 -17   5  15   42.63    1.44   0
 -11   5  16  252.02    2.76   0
  -5   5   8   10.51    0.86   0
 -17   5  10  137.37    2.32   0
 -17   5  16   14.96    1.06   0
 -13   5   6   82.43    1.82   0
 -11   5   5  174.57    2.31   0
  -8   4   2   69.69    1.27   0
  -6   4   2  121.61    1.46   0
  -5   5   6    8.36    0.76   0
  -5   5  10   37.99    1.20   0
 -21   3  10    9.08    1.12   0
 -20   4  11   55.48    1.57   0
 -19   3   7   18.99    1.28   0
 -15   5  17   13.52    1.08   0
 -13   5  17   16.56    1.19   0
 -12   4   3  519.30    3.55   0
 -12   6  11   74.12    1.83   0
 -17   5  17   41.29    1.29   0
 -14   6  12   -0.52    1.01   0
 -12   6   9    0.19    1.00   0
 -12   6  12    0.04    1.03   0
 -11   3   1  267.50    2.26   0
 -10   4   2 2096.97    6.50   0
 -10   6   9  158.11    2.35   0
 -10   6  10  131.08    2.19   0
 -10   6  11    0.59    1.03   0
  -9   5   4    6.55    0.67   0
  -7   5   4    8.55    0.77   0
  -5   5   5   33.27    0.99   0
 -19   5  15    0.80    0.87   0
 -18   4   7   95.81    1.96   0
 -15   3   3   63.27    1.52   0
 -14   6  10    1.77    1.05   0
 -14   6  13   19.78    1.28   0
 -12   6   8   50.28    1.60   0
 -21   3   9    1.83    1.05   0
 -19   5  12   -0.50    0.92   0
 -19   5  16   45.77    1.26   0
 -17   5   8  261.72    3.01   0
 -15   5  18    0.51    0.89   0
 -10   6   7   23.03    1.24   0
  -8   6   8  313.64    2.94   0
  -8   6  11   34.78    1.37   0
 -20   4   9    3.42    1.17   0
 -19   5  11    3.07    1.00   0
 -16   6  12   69.94    1.75   0
 -16   6  14    2.08    0.98   0
  -9   3   0 1647.57    4.95   0
  -9   5   3    5.25    0.83   0
  -8   6  12    8.86    1.12   0
 -19   5  10   84.87    1.80   0
 -16   6  10   27.79    1.38   0
 -16   6  15   20.16    1.23   0
 -14   4   3    1.74    0.97   0
 -14   6   8   -0.42    1.02   0
 -13   5   4  209.29    2.60   0
 -12   4   2    6.15    0.94   0
 -10   6  14    5.98    1.12   0
  -3   5   6   16.09    0.80   0
 -18   4   6    0.17    1.09   0
 -17   5   7   97.35    2.00   0
 -14   6   7  462.69    3.96   0
 -14   6  16   17.92    1.12   0
 -12   6   6   25.66    1.32   0
  -8   6  13  135.48    2.08   0
  -6   6   9   12.57    1.02   0
  -6   6  10  215.69    2.43   0
 -19   5   9  159.99    2.25   0
 -16   6   9  135.85    2.27   0
  -8   6   5   60.94    1.38   0
  -7   5   2    3.33    0.70   0
  -6   6   6    2.29    0.81   0
 -18   6  12    9.34    1.00   0
 -18   6  13   90.19    1.73   0
 -18   6  14   11.54    1.00   0
 -18   6  15  202.73    2.25   0
 -16   6   8   25.45    1.38   0
 -12   6   5    1.25    1.02   0
  -9   5   2  368.31    2.91   0
  -6   6   5   22.91    1.05   0
  -6   6  11   24.38    1.21   0
  -3   5   4  139.87    1.58   0
 -14   6   6   13.19    1.23   0
 -14   6  17   97.31    1.67   0
 -13   5   3  694.45    4.43   0
 -11   7  10  248.75    2.92   0
 -11   7  11    0.48    1.19   0
 -10   6   4  442.25    3.61   0
  -8   4   0  943.18    4.04   0
  -8   6   4   52.20    1.42   0
  -6   4   0  115.45    1.42   0
  -5   5   2  519.54    3.07   0
 -21   5  12    1.58    0.87   0
 -19   5   8    2.22    1.05   0
 -18   4   5   62.09    1.75   0
 -18   6  10   33.26    1.35   0
 -16   6  17   63.14    1.25   0
 -16   6  17   37.89    0.94   0
 -14   4   2  197.30    2.35   0
 -13   7   9   41.91    1.53   0
 -13   7  11   -0.18    0.97   0
 -13   7  12   75.13    1.76   0
 -12   4   1  899.51    4.45   0
 -11   5   2  455.91    3.45   0
 -11   7   9   27.40    1.36   0
  -6   6   4  208.96    2.30   0
  -3   5   3  142.11    1.60   0
 -16   6   7  323.86    3.27   0
 -15   7  12  236.91    2.70   0
 -13   7  13   26.85    1.27   0
 -12   6   4   46.33    1.54   0
 -11   7  13   13.28    1.29   0
  -9   3  -1    3.35    0.65   0
  -9   7   8   16.73    1.21   0
  -9   7  11   43.76    1.49   0
  -8   6   3 1062.92    5.22   0
  -7   5   1  448.45    3.04   0
  -4   6   6    1.08    0.79   0
  -4   6   7   19.39    1.01   0
  -4   6   8    1.92    0.86   0
 -18   6   9   89.29    1.80   0
 -15   7  10   33.49    1.39   0
 -15   7  13   17.22    1.11   0
 -14   6   5   14.20    1.21   0
 -13   7   8    2.82    1.08   0
 -13   7  14   51.92    1.48   0
 -10   4   0  294.52    2.48   0
 -10   6   3    6.27    0.99   0
  -9   5   1  443.17    3.21   0
  -9   7   7   39.58    1.43   0
  -9   7  12    0.41    1.03   0
  -5   5   1    3.05    0.65   0
  -4   6   9  754.48    4.00   0
 -19   5   7    9.88    1.23   0
 -17   5   5    0.00    1.07   0
 -16   6   6   16.82    1.25   0
 -13   7   7  210.65    2.81   0
 -11   7  14   18.41    1.31   0
  -9   7   6   81.02    1.84   0
  -7   7   7    9.34    1.07   0
  -7   7   9   53.79    1.55   0
  -3   5   2  458.05    2.70   0
 -21   5  10    1.65    0.71   0
 -21   5  10    0.39    0.47   0
 -18   6   8   14.42    1.15   0
 -17   7  12   20.26    1.09   0
 -17   7  13   29.98    1.15   0
 -15   7   8  286.86    3.09   0
 -15   7  15  128.33    1.83   0
 -13   5   2  206.86    2.51   0
 -13   7  15    3.37    0.98   0
 -12   6   3  136.62    2.21   0
  -9   7  13    8.03    1.12   0
  -7   7   6   46.08    1.44   0
  -7   7  10   69.79    1.67   0
  -4   6   4   43.13    1.06   0
  -1   5   5  375.82    2.38   0
  -1   5   6   42.50    0.98   0
 -20   6  11   52.31    1.29   0
 -17   7  14  277.09    2.49   0
 -14   6   4   54.99    1.66   0
 -13   7   6  167.37    2.52   0
  -9   7   5   26.03    1.12   0
  -8   4  -1  218.31    2.03   0
  -8   6   2   76.71    1.52   0
  -7   5   0    0.36    0.66   0
  -6   4  -1    0.77    0.54   0
  -6   6   2   78.26    1.53   0
  -4   6   3   32.02    1.05   0
  -1   5   4 3394.88    6.90   0
 -17   7  10    4.92    0.95   0
 -15   7   7    8.27    1.14   0
 -14   4   1   31.92    1.40   0
 -12   4   0  590.70    3.60   0
 -10   6   2    2.80    0.95   0
  -7   7   5  110.39    1.86   0
  -5   5   0  123.60    1.59   0
  -3   5   1   90.86    1.31   0
 -20   6  10    0.46    0.86   0
 -17   5   4   -0.06    1.17   0
 -17   7   9    4.95    1.00   0
 -13   7   5   25.14    1.35   0
  -9   5   0   50.52    1.29   0
  -7   7   4  305.14    3.05   0
  -5   7   6   19.43    1.10   0
  -5   7   7    0.63    0.90   0
  -1   5   3  208.06    1.80   0
 -15   7   6   34.04    1.53   0
 -12   6   2   76.76    1.77   0
 -12   8  10    2.78    1.00   0
 -10   4  -1    9.29    0.88   0
  -5   7   5  286.41    2.81   0
  -5   7   9    4.75    1.02   0
  -4   6   2  110.81    1.66   0
  -2   6   5  605.50    3.39   0
  -2   6   6    0.44    0.74   0
 -17   7   8   18.33    1.16   0
 -14   8  11    5.57    0.97   0
 -13   5   1  113.83    1.95   0
 -12   8   8  290.11    3.11   0
 -12   8   9    2.26    1.00   0
 -12   8  11   35.97    1.35   0
 -10   8   8  134.23    2.26   0
 -10   8   9  203.92    2.64   0
  -9   7   3  513.37    4.02   0
  -7   7   3   64.83    1.61   0
  -5   7  10   70.39    1.61   0
  -3   5   0    7.00    0.62   0
  -2   6   4   32.86    1.04   0
 -18   6   6   39.99    1.37   0
 -16   6   4   73.10    1.83   0
 -15   5   2   29.90    1.36   0
 -14   8   9    2.09    0.97   0
 -14   8  12    6.15    0.96   0
 -13   7   4    0.89    1.07   0
 -12   8   7    9.32    1.13   0
 -10   6   1    3.63    0.97   0
 -10   8   7    4.48    1.06   0
 -10   8  11   23.18    1.30   0
  -7   5  -1 1018.25    4.53   0
  -5   7   4    2.28    0.87   0
 -17   7   7  112.79    1.92   0
 -15   7   5   35.72    1.42   0
 -12   8  13   37.93    1.30   0
 -10   8   6  134.90    2.29   0
 -10   8  12   57.70    1.53   0
  -8   8   7   35.32    1.44   0
  -8   8   8   21.43    1.28   0
  -8   8  10   33.27    1.37   0
  -5   5  -1  463.87    2.94   0
  -5   7   3  180.43    2.29   0
  -4   6   1 1245.83    5.11   0
 -16   8  11   25.11    1.11   0
 -16   8  12   59.93    1.34   0
 -14   8  14  218.61    2.17   0
  -9   7   2   74.04    1.78   0
  -8   4  -2  337.13    2.46   0
  -8   6   0  205.06    2.40   0
  -8   8   6   42.72    1.52   0
  -6   6   0  670.13    3.98   0
  -4   4  -2 1458.37    4.46   0
  -1   5   1  107.28    1.35   0
 -16   8   9    5.11    0.90   0
 -14   6   2   22.42    1.33   0
 -14   8   7   16.12    1.17   0
 -13   7   3   49.65    1.58   0
 -12   8  14  107.80    1.67   0
 -10   8   5    2.72    1.06   0
 -10   8  13    0.61    0.97   0
  -3   7   5    1.25    0.87   0
  -3   7   6   32.79    1.20   0
  -3   7   7  602.43    3.73   0
  -2   6   2  188.38    1.97   0
 -18   6   5   75.88    1.59   0
 -12   8   5   74.16    1.82   0
 -10   6   0   75.61    1.70   0
  -6   8   6    0.28    1.00   0
  -6   8   8  467.18    3.67   0
  -5   7   2  576.06    3.93   0
  -3   5  -1   82.22    1.22   0
  -3   7   4   16.04    1.04   0
  -3   7   8   72.25    1.53   0
 -16   6   3   76.47    1.71   0
 -16   8   8   15.28    1.05   0
 -15   7   4   13.20    1.14   0
 -14   8   6   43.79    1.45   0
 -13   5   0   50.70    1.48   0
 -11   5  -1  308.93    2.83   0
 -10   4  -2  771.57    3.82   0
  -9   7   1    0.58    0.98   0
  -7   7   1  100.62    1.90   0
  -6   8   9   12.30    1.13   0
  -2   6   1   13.92    0.83   0
  -1   5   0   19.08    0.75   0
 -12   8   4  128.79    2.20   0
  -7   5  -2 1350.87    5.21   0
  -6   6  -1  187.62    2.21   0
  -6   8   4  694.75    4.61   0
  -5   5  -2   90.81    1.43   0
  -5   7   1   34.94    1.27   0
 -17   7   5   11.83    1.16   0
 -16   8   7   30.10    1.21   0
 -14   8   5    9.10    1.10   0
 -13   7   2   51.58    1.59   0
 -11   7   1    4.03    1.06   0
 -10   8   3   31.72    1.44   0
  -8   6  -1  532.39    3.72   0
  -6   4  -3  197.93    1.86   0
 -15   7   3    4.68    1.18   0
 -14   6   1  179.09    2.35   0
 -13   9   9  197.50    2.33   0
 -13   9  10    1.90    0.83   0
 -11   9   8   37.35    1.39   0
 -11   9   9  144.99    2.12   0
 -11   9  10    0.72    0.93   0
  -9   5  -2  476.50    3.28   0
  -7   7   0    9.20    1.04   0
  -6   8   3   25.90    1.33   0
  -4   4  -3    9.90    0.64   0
  -4   8   6    0.38    0.96   0
  -3   5  -2    1.29    0.60   0
  -2   6   0   84.38    1.42   0
  -1   5  -1    3.43    0.55   0
   0   6   4  552.34    3.09   0
 -16   8   6  104.58    1.76   0
 -13   9   8    8.33    0.95   0
 -13   9  11    1.00    0.81   0
 -12   8   3   22.28    1.30   0
 -11   9  11    0.87    0.89   0
 -10   6  -1   88.01    1.79   0
  -9   7   0   14.60    1.18   0
  -9   9   7  268.08    2.91   0
  -8   4  -3   21.28    0.91   0
  -4   8   7    1.14    1.00   0
  -3   7   1   35.85    1.22   0
   0   6   3  829.94    3.78   0
 -14   8   4   20.63    1.21   0
 -13   9   7   41.03    1.32   0
 -11   9   6  134.54    2.16   0
 -10   8   2  247.55    2.94   0
  -9   9   6    0.82    0.99   0
  -9   9  10    0.65    0.97   0
  -6   8   2    6.15    1.08   0
   0   6   2  148.93    1.72   0
 -17   7   4    2.17    1.07   0
 -13   7   1    1.41    1.19   0
 -11   9   5   26.89    1.27   0
 -11   9  12   19.65    0.91   0
 -11   9  12   11.26    0.65   0
  -9   9   5   78.54    1.82   0
  -9   9  11    0.73    1.02   0
  -8   6  -2   48.74    1.38   0
  -7   9   6  218.92    2.68   0
  -7   9   8   17.93    1.18   0
  -6   6  -2  303.95    2.75   0
  -4   8   3  186.55    2.45   0
  -2   6  -1 1026.54    4.51   0
  -1   7   3  125.10    1.81   0
  -1   7   5  554.71    3.45   0
 -16   8   5    6.80    0.96   0
 -15   9   8  126.87    1.75   0
 -13   9   6   55.95    1.46   0
 -11   7   0  141.01    2.25   0
  -9   9   4  166.13    2.42   0
  -8   8   1   67.38    1.76   0
  -7   5  -3  123.68    1.75   0
  -7   9   5   42.21    1.50   0
  -7   9   9  186.55    2.33   0
  -6   8   1   76.14    1.81   0
  -5   7  -1    9.61    0.97   0
  -4   6  -2    1.65    0.55   0
  -4   8   2  249.95    2.80   0
  -3   7   0  131.34    1.94   0
  -1   5  -2    6.81    0.62   0
   0   6   1  803.13    3.78   0
 -15   7   2    1.09    1.00   0
 -14   8   3   38.25    1.38   0
 -12   6  -1    0.94    1.05   0
 -10   8   1   33.54    1.44   0
  -9   7  -1    1.66    1.01   0
  -7   9   4    0.32    1.01   0
  -7   9  10   11.56    1.22   0
  -3   5  -3    3.98    0.64   0
 -15   9   7    0.64    0.75   0
  -9   5  -3    4.14    0.91   0
  -4   8   1  265.62    2.88   0
  -7   9   3    5.09    1.03   0
  -5   9   4  104.94    2.09   0
  -5   9   5   67.72    1.71   0
  -5   9   7   16.83    1.20   0
  -2   8   4   20.14    1.15   0
  -2   8   6   12.75    1.11   0
 -15   9   6    6.23    0.81   0
 -13   7   0   23.34    1.37   0
 -13   9   4    8.58    0.96   0
 -12   8   1    0.52    0.97   0
 -11   9   3   88.41    1.80   0
  -7   7  -2  323.19    3.10   0
  -5   7  -2  344.70    3.13   0
  -4   6  -3  891.01    4.45   0
  -4   8   0   58.28    1.58   0
  -2   8   2  191.55    2.39   0
   0   6  -1  895.30    4.06   0
 -14   8   2   10.78    1.09   0
 -10   8   0    2.81    1.00   0
  -9   9   2    8.93    1.11   0
  -8   6  -3   24.92    1.19   0
  -7   9   2    3.00    1.00   0
  -2   4  -4  154.47    1.51   0
  -1   5  -3  386.07    2.48   0
 -15   7   1    8.67    1.05   0
 -15   9   5   25.49    1.03   0
 -11   9   2    5.66    1.12   0
 -10  10   7    9.37    0.94   0
 -10  10   8   68.79    1.43   0
  -8   8  -1    1.96    1.01   0
  -7   5  -4  146.76    1.85   0
  -6   8  -1   27.83    1.35   0
  -5   9   2   22.89    1.30   0
  -2   6  -3  370.37    2.81   0
  -2   8   1    0.73    0.90   0
 -13   9   3   52.39    1.39   0
 -12  10   7  290.11    2.46   0
 -10  10   6   32.78    1.20   0
  -9   9   1  304.14    3.08   0
  -8  10   6   -0.18    1.00   0
  -3   9   5    3.07    1.15   0
   0   6  -2  154.50    1.79   0
   1   5  -2 1646.53    4.86   0
 -16   8   3    7.35    0.92   0
 -12   8   0    0.82    1.00   0
 -12  10   6   -0.14    0.76   0
 -10   6  -3  262.09    2.62   0
 -10  10   5  240.20    2.49   0
  -8  10   5  110.00    1.87   0
  -7   7  -3  301.00    3.03   0
  -5   7  -3   99.61    1.85   0
  -5   9   1   14.42    1.17   0
  -4   6  -4  112.48    1.74   0
  -3   9   3  732.91    4.57   0
  -3   9   4  117.89    2.01   0
  -2   8   0    1.75    0.88   0
   1   7   2  986.80    4.44   0
   1   7   3  416.78    2.91   0
   1   7   4    4.42    0.84   0
   2   6   3  361.16    2.40   0
 -15   9   4  108.09    1.55   0
 -14   8   1    3.86    1.04   0
 -10   8  -1    4.34    1.05   0
 -10  10   4    3.96    0.86   0
  -9   5  -4    0.14    1.01   0
  -8  10   4   24.72    1.18   0
  -8  10   9   70.55    1.42   0
  -3   7  -3  291.64    2.81   0
  -3   9   2    6.65    1.06   0
  -3   9   7   42.08    1.39   0
  -1   5  -4  787.88    3.59   0
  -1   7  -2  956.21    4.76   0
   1   7   1   26.39    1.06   0
 -13   9   2   40.05    1.21   0
 -11   7  -2  158.08    2.20   0
 -11   9   1   35.86    1.29   0
  -9   9   0   82.90    1.86   0
  -8   6  -4  122.82    1.99   0
  -8   8  -2   57.62    1.58   0
  -7   9   0   33.45    1.22   0
  -6   4  -5  123.82    1.51   0
  -6  10   6    1.70    0.94   0
  -4   8  -2  255.74    2.84   0
  -2   6  -4   60.31    1.31   0
  -2   8  -1   30.82    1.27   0
   0   6  -3  834.70    4.01   0
   0   8   4  637.73    3.80   0
   1   7   0 1080.44    4.76   0
 -12  10   4    0.78    0.82   0
  -9   7  -3  140.06    2.11   0
  -8  10   3  316.44    2.94   0
  -6  10   8   40.77    1.30   0
  -5   5  -5    7.88    0.81   0
  -3   5  -5   85.17    1.37   0
  -3   9   1   81.84    1.78   0
  -2   4  -5    4.09    0.56   0
   0   8   1   22.26    1.13   0
  -8  10   2    0.44    0.85   0
  -7   9  -1   87.41    1.91   0
  -5   7  -4 1301.37    5.83   0
  -3   9   0   17.53    1.16   0
  -2   8  -2  302.41    2.99   0
  -1   7  -3  405.89    3.18   0
   1   7  -1  519.02    3.38   0
   2   6  -1   13.80    0.76   0
   3   5   0    7.03    0.58   0
 -11   9   0   22.56    1.12   0
 -10   8  -2  138.83    2.09   0
  -7   5  -5   65.38    1.36   0
  -6   8  -3  184.39    2.45   0
  -6  10   2    0.64    0.92   0
  -4   6  -5  477.58    3.29   0
  -4   8  -3  229.91    2.69   0
  -3   7  -4  266.68    2.70   0
   0   8   0    4.08    0.68   0
 -12  10   3   21.27    0.96   0
 -10  10   2   44.71    1.26   0
  -9   9  -1   70.70    1.63   0
  -6   6  -5    7.35    0.94   0
  -4  10   3    4.80    0.96   0
  -4  10   6   -0.05    0.89   0
  -3   9  -1   91.91    1.85   0
  -1   5  -5    9.24    0.69   0
  -1   9   3   69.32    1.59   0
  -1   9   4   11.12    1.08   0
  -1   9   5  150.67    2.09   0
   0   8  -1   20.57    1.10   0
  -8   8  -3    0.39    0.97   0
  -6  10   1  168.18    2.26   0
  -1   7  -4    2.74    0.85   0
  -1   9   1    0.91    0.94   0
 -21  -1  13   22.03    1.70   0
 -20  -2  16    0.59    1.24   0
 -20   0  10   32.79    1.96   0
 -18  -4  18    6.73    1.26   0
 -18  -2  17   54.11    2.01   0
 -17   1   6   66.13    2.19   0
 -15   1  13  536.88    5.05   0
 -12   2   4   52.90    1.45   0
 -12   2   9  131.51    2.32   0
  -9  -1  15  266.74    3.23   0
 -22  -2  13   33.72    1.69   0
 -21  -3  16   51.20    1.68   0
 -21  -1  12   66.36    2.17   0
 -19  -1  15   22.76    1.79   0
 -17  -1  16   -0.39    1.48   0
 -17   1  11  340.52    4.17   0
 -16  -4  18   11.98    1.51   0
 -14  -2  17  183.99    3.22   0
 -12   2   8    1.02    1.04   0
 -10   2   8   84.54    1.74   0
  -8   2   7 1054.76    4.80   0
 -22  -2  10   10.07    1.67   0
 -22  -2  11   14.46    1.72   0
 -22  -2  12    0.23    1.39   0
 -21  -1   9  140.50    2.72   0
 -21  -1  10    6.41    1.64   0
 -19  -3  17    1.55    1.28   0
 -17   1   7  213.10    3.17   0
 -17   1   9    3.68    1.55   0
 -17   1  10  874.17    6.31   0
 -16  -2  17  177.23    3.07   0
 -15  -1  16   73.88    2.36   0
 -15   1  12  377.42    4.30   0
 -12   2   6   35.87    1.38   0
 -12   2   7  495.80    3.92   0
 -11   1  12  120.80    2.37   0
  -7   1  10   10.36    0.99   0
 -16   0  14  110.93    2.73   0
 -12   0  14  597.83    5.11   0
 -10   2   5  692.08    4.00   0
 -10   2   6   23.56    1.14   0
 -10   2   7  209.04    2.38   0
 -19  -1  14   33.59    1.98   0
 -18  -2  16    4.93    1.55   0
 -18   0  12  475.20    5.04   0
 -17  -3  17    0.32    1.50   0
 -15   1  11  362.39    4.18   0
 -14   0  14    1.23    1.48   0
 -13  -3  17  178.18    3.03   0
 -11  -1  15   64.74    2.13   0
 -20  -4  16   -0.13    1.23   0
 -19  -3  16   27.25    1.73   0
 -18  -4  17    3.99    1.41   0
 -18   0   6   25.94    2.12   0
 -15  -3  17    3.97    1.64   0
 -15   1  10    9.08    1.52   0
 -11   1  11  794.74    5.36   0
  -9  -1  14   10.13    1.57   0
  -7  -1  13    0.60    1.33   0
 -21  -3  14   47.37    1.89   0
 -20  -2  14    7.43    1.52   0
 -19  -1  13  490.31    5.11   0
 -17  -5  17   41.26    1.85   0
 -16  -2  16    7.86    1.73   0
 -15   1   5 1206.40    6.30   0
  -9   1  10  113.05    2.03   0
  -8   0  12  342.80    3.32   0
  -7   1   9   11.45    0.96   0
 -18  -2  15   57.54    2.28   0
 -18   0   8  115.76    2.75   0
 -17  -1  14   11.21    1.81   0
 -16  -4  17   15.28    1.64   0
 -15   1   6   25.48    1.61   0
 -15   1   8  110.65    2.46   0
 -14  -4  17    2.37    1.63   0
 -13   1  10  114.30    2.42   0
 -11  -3  16  186.53    3.21   0
 -21  -3  13    1.28    1.41   0
 -20  -4  15    8.72    1.39   0
 -19  -5  16   43.30    1.71   0
 -17  -3  16   37.30    1.96   0
 -15  -5  17   11.29    1.63   0
 -11   1  10    0.08    1.07   0
 -10  -2  15   80.37    2.28   0
 -22  -4  10   85.65    2.11   0
 -20  -2  12   35.95    2.02   0
 -19  -3  15  168.66    3.10   0
 -19  -1   6    1.05    1.74   0
 -19  -1  11   91.97    2.70   0
 -18  -4  16    9.85    1.59   0
 -13   1   3    0.03    1.10   0
 -13   1   9    7.53    1.30   0
 -10   0  12  574.20    4.61   0
  -9   1   9  542.00    3.94   0
  -8  -2  14   72.15    2.05   0
 -21  -3  12   95.89    2.44   0
 -19  -1   7    5.17    1.76   0
 -19  -1   8    0.85    1.99   0
 -19  -1  10  224.52    3.68   0
 -18  -2  14  118.14    2.93   0
 -16  -2  15   35.92    2.10   0
 -14   0  12  284.97    3.85   0
 -13  -3  16   53.57    2.23   0
 -13  -1  14   23.27    1.83   0
 -13   1   8   13.20    1.33   0
 -12  -2  15  113.78    2.72   0
  -6   0  10  146.13    2.00   0
  -5  -1  11    0.64    0.95   0
 -21  -3   8    7.32    1.88   0
 -21  -3  11    2.12    1.62   0
 -20  -2   7  145.57    2.95   0
 -20  -2  11  444.26    4.86   0
 -16   0  10   85.57    2.49   0
 -13   1   4   13.49    1.28   0
 -13   1   5   15.15    1.48   0
 -13   1   7   70.70    1.91   0
 -12  -4  16    5.85    1.94   0
 -12   0  12 1593.17    8.03   0
  -9  -1  13  136.21    2.48   0
 -21  -3   9    1.03    1.64   0
 -20  -2   8    3.70    1.82   0
 -20  -2  10    1.02    1.69   0
 -19  -5  15    0.71    1.37   0
 -19  -3  14   11.80    1.77   0
 -17  -3  15   10.95    1.78   0
 -16  -6  16    1.23    1.43   0
 -14  -4  16   64.05    2.53   0
 -13   1   6   27.87    1.46   0
 -11   1   8  178.36    2.54   0
  -9   1   8  157.24    2.19   0
 -21  -5  12    1.93    1.34   0
 -18  -4  15    1.87    1.61   0
 -16  -2  14   17.29    1.88   0
 -16   0   6 1327.06    7.42   0
 -16   0   8  818.73    6.16   0
 -15  -5  16    9.57    1.91   0
 -15  -1  13  540.91    5.31   0
 -14  -6  16   18.58    1.90   0
 -13  -5  16  156.75    3.10   0
 -11  -3  15    6.48    1.94   0
 -10  -2  14    3.49    1.51   0
 -20  -4  13    0.36    1.49   0
 -19  -3  13   26.85    2.03   0
 -18  -6  15  207.67    2.94   0
 -17  -1  11  350.63    4.59   0
 -15  -3  15   64.88    2.48   0
 -13  -1  13   58.96    2.19   0
 -11   1   3    5.06    0.99   0
 -11   1   7  107.96    2.01   0
  -9   1   7  289.75    2.80   0
 -21  -5  11  110.23    2.36   0
 -19  -5  14   33.71    1.88   0
 -14  -2  14   10.14    1.79   0
 -14   0  10  410.66    4.40   0
 -13  -3  15    4.30    1.83   0
 -12  -2  14    1.09    1.65   0
 -11   1   4  446.77    3.41   0
 -11   1   5  115.72    1.98   0
 -11   1   6  178.47    2.40   0
  -8  -2  13  461.79    4.15   0
  -8   0  10  508.93    3.85   0
 -21  -5   8  114.32    2.43   0
 -21  -5  10    1.68    1.38   0
 -20  -4  12  143.34    2.97   0
 -18  -4  14  173.36    3.31   0
 -17  -5  15   42.25    2.08   0
 -17  -3  14   29.20    2.08   0
 -17  -1  10  881.96    6.92   0
 -16  -4  15    4.67    1.73   0
 -12   0  10    0.28    1.19   0
  -9  -3  14   41.06    2.15   0
 -18  -2  11  890.93    7.16   0
 -17  -1   9    4.30    1.71   0
 -16  -6  15   22.25    2.00   0
 -15  -7  15  128.57    2.49   0
 -13  -1  12  100.80    2.59   0
 -12  -4  15  138.20    3.21   0
 -11  -1  12  122.10    2.58   0
 -19  -3  11  137.37    3.23   0
 -18  -6  14   10.79    1.51   0
 -18  -2  10  102.77    2.95   0
 -17  -7  14  277.80    3.40   0
 -17  -1   6   62.79    2.36   0
 -17  -1   8  112.18    2.87   0
 -15  -3  14    0.45    1.72   0
 -14   0   8    1.92    1.35   0
 -11  -5  15    4.49    2.10   0
 -20  -6  11   51.82    1.95   0
 -20  -4   6   16.67    1.91   0
 -20  -4   7    6.58    2.03   0
 -20  -4   9    2.71    1.98   0
 -19  -3   5   15.81    2.30   0
 -19  -3  10  106.47    2.94   0
 -18  -4  13   10.33    1.87   0
 -18  -2   5   67.25    2.70   0
 -16  -2  12  103.04    2.94   0
 -14  -6  15    5.96    1.72   0
 -14  -2  13  133.53    3.07   0
 -13  -5  15   22.64    2.25   0
 -12  -6  15  141.72    3.12   0
 -11  -3  14   96.89    2.66   0
 -10  -2  13  854.73    5.99   0
 -20  -6  10    0.94    1.59   0
 -18  -2   6   36.11    2.50   0
 -18  -2   8   19.21    2.09   0
 -18  -2   9  524.89    5.56   0
 -17  -5  14  103.87    2.79   0
 -16  -4  14    7.86    1.87   0
 -15  -1  10    9.94    1.70   0
 -14   0   6  207.86    3.06   0
 -13  -3  14  347.78    4.47   0
 -13  -1  11   56.91    2.15   0
 -12  -2  13  305.86    4.04   0
  -9  -1  11 1775.01    7.79   0
 -20  -6   9   41.90    2.03   0
 -19  -3   6   10.81    1.99   0
 -19  -3   7   17.69    2.12   0
 -18  -2   7    0.76    1.92   0
 -12   0   8   70.48    1.96   0
 -11  -1  11  778.01    5.67   0
  -8  -2  12  129.17    2.47   0
 -20  -6   7  241.56    3.23   0
 -17  -7  13   30.24    1.97   0
 -16  -6  14    2.34    1.72   0
 -15  -7  14   64.67    2.25   0
 -15  -1   9   92.21    2.62   0
 -14  -4  14   11.94    1.96   0
 -10  -4  14   38.50    2.16   0
  -7  -1  10    9.06    1.10   0
 -19  -5  11    2.94    1.65   0
 -17  -5  13   37.15    2.22   0
 -16  -4  13   16.99    2.05   0
 -15  -5  14   15.82    2.00   0
  -9  -3  13   79.10    2.36   0
  -6  -2  11 1672.45    6.84   0
 -19  -5  10   86.07    2.66   0
 -18  -6  12    9.68    1.76   0
 -18  -4  11   55.57    2.52   0
 -17  -3  11   22.28    2.16   0
 -16  -2  10    1.91    1.79   0
 -15  -1   3  214.41    3.18   0
 -15  -1   8  107.24    2.69   0
 -14  -6  14   55.40    2.61   0
 -13  -7  14   52.05    2.28   0
 -12  -2  12  210.36    3.46   0
 -12   0   6  116.12    2.24   0
 -10  -2  12   88.95    2.18   0
 -19  -7   9   18.35    1.65   0
 -15  -3  12    7.78    1.93   0
 -15  -1   4  627.46    5.19   0
 -15  -1   6   23.16    1.85   0
 -14  -8  13    5.81    1.78   0
 -14  -2  11 1351.04    8.48   0
 -13  -5  14   97.20    2.89   0
 -12  -6  14   63.21    2.70   0
 -11  -1  10   -0.39    1.24   0
  -9  -1  10  114.34    2.22   0
  -8  -4  13    4.11    1.71   0
  -7  -3  12 1924.10    8.14   0
 -19  -7   8    0.43    1.47   0
 -19  -5   5  136.93    3.03   0
 -19  -5   8    0.29    2.05   0
 -19  -5   9  168.00    3.37   0
 -18  -4  10   59.37    2.64   0
 -17  -7  12   19.52    1.83   0
 -17  -5  12    2.43    1.85   0
 -17  -3  10  288.21    4.50   0
 -16  -8  12   59.64    2.07   0
 -16  -6  13  305.94    4.27   0
 -16  -2   9  475.98    5.35   0
 -14  -4  13   44.83    2.44   0
 -13  -1   9    6.68    1.46   0
 -12   0   4  298.82    3.16   0
 -19  -7   7   42.26    1.87   0
 -19  -5   6  105.00    2.87   0
 -18  -4   9   24.94    2.19   0
 -16  -4  12    5.27    1.85   0
 -16  -2   3  470.93    4.75   0
 -16  -2   8  166.08    3.45   0
 -15  -7  13   15.94    1.93   0
 -15  -5  13    9.89    2.04   0
 -12  -8  13   37.30    2.25   0
 -12  -2  11  572.12    5.33   0
  -8  -2  11  198.75    2.87   0
 -18  -4   4  102.12    2.96   0
 -17  -3   3  100.51    2.92   0
 -16  -2   4    1.53    2.08   0
 -16  -2   7   21.23    2.08   0
 -13  -3  12  692.49    6.26   0
 -13  -1   8   14.31    1.58   0
 -11  -1   9   45.44    1.77   0
 -10   0   6 1192.48    5.80   0
  -9  -3  12  729.13    5.65   0
  -7  -1   9   10.85    1.13   0
 -18  -4   7   92.98    3.02   0
 -18  -4   8  154.99    3.53   0
 -17  -5  11  179.17    3.74   0
 -16  -8  11   24.78    1.98   0
 -16  -6  12   67.20    2.64   0
 -16  -2   5  149.38    3.20   0
 -14  -6  13   18.80    2.17   0
 -13  -7  13   27.63    2.12   0
 -13  -5  13  366.94    4.90   0
 -11  -3  12  527.42    5.25   0
  -9  -5  13    1.57    1.84   0
  -9  -1   9  535.53    4.25   0
  -6  -2  10   34.37    1.46   0
 -18  -6   9   91.91    2.83   0
 -14  -4  12    0.02    1.89   0
 -13  -1   7   70.94    2.15   0
 -11  -7  13   11.80    2.06   0
 -17  -7  10    3.70    1.70   0
 -17  -5  10  136.50    3.47   0
 -15  -7  12  238.06    3.83   0
 -15  -5  12  174.01    3.71   0
 -14  -2   9   84.51    2.35   0
 -13  -3  11  116.38    3.00   0
 -13  -1   6   27.67    1.66   0
 -12  -6  13  125.63    3.20   0
 -10  -6  13  237.85    3.88   0
 -18  -6   4    8.42    2.02   0
 -18  -6   7   43.35    2.36   0
 -18  -6   8   13.02    1.94   0
 -16  -8  10  111.09    2.68   0
 -16  -6  11    6.24    1.97   0
 -13  -9  11    0.34    1.59   0
 -13  -1   2  762.56    5.12   0
 -13  -1   5   13.48    1.48   0
 -12  -4  12   78.66    2.75   0
  -8  -4  12  132.35    2.84   0
  -7  -3  11  392.10    3.92   0
 -18  -6   6   39.07    2.39   0
 -17  -7   9    5.17    1.74   0
 -15  -3   9  304.61    4.54   0
 -14  -6  12    0.38    1.96   0
 -14  -2   8  123.09    2.93   0
 -13  -1   3    0.64    1.39   0
 -13  -1   4   14.66    1.57   0
 -12  -8  12   70.17    2.57   0
 -10  -4  12 1378.03    8.32   0
 -10  -2  10    4.66    1.04   0
 -15  -7  11   54.76    2.56   0
 -15  -5  11  203.48    4.07   0
 -14  -2   7  198.20    3.44   0
 -12  -2   9  132.76    2.81   0
 -11  -1   7  112.44    2.29   0
 -10  -8  12   59.98    2.55   0
 -17  -7   8   20.06    2.06   0
 -17  -5   8  250.95    4.35   0
 -16  -8   9    4.46    1.72   0
 -16  -6  10   26.49    2.31   0
 -15  -3   8   21.18    2.15   0
 -13  -3  10   18.84    1.94   0
 -11  -9  11   -0.19    1.77   0
  -5  -3  10 1429.44    6.45   0
 -17  -5   3  277.20    4.26   0
 -17  -5   6    1.99    2.40   0
 -17  -5   7   98.92    3.19   0
 -14  -2   2   77.40    2.60   0
 -14  -2   6    1.12    1.59   0
 -11  -7  12   26.25    2.37   0
 -11  -1   6  172.32    2.66   0
  -9  -7  12    0.08    2.02   0
  -8  -6  12    8.33    2.09   0
  -6  -2   9  925.71    5.10   0
 -17  -7   4    0.73    1.94   0
 -17  -7   5   13.20    1.94   0
 -17  -7   6   77.81    2.71   0
 -16  -4   2  425.75    5.04   0
 -15  -9   8  128.56    2.77   0
 -15  -7  10   36.58    2.39   0
 -15  -5  10   59.29    2.72   0
 -15  -3   7  712.16    6.54   0
 -14  -6  11  118.66    3.32   0
 -14  -4  10   78.38    2.83   0
 -14  -2   3 2465.58   10.32   0
 -14  -2   4  106.68    2.73   0
 -14  -2   5  192.52    3.34   0
 -13  -5  11   38.45    2.44   0
 -10  -2   9  180.10    2.90   0
  -9  -1   7  287.51    3.08   0
  -8  -2   9   76.39    1.96   0
 -16  -8   7   29.97    2.08   0
 -15  -3   2  147.97    3.26   0
 -15  -3   6   24.16    2.16   0
 -14  -8  10  103.73    2.92   0
 -13  -7  11   -1.11    1.95   0
 -13  -3   9  780.84    6.61   0
 -12  -8  11   38.41    2.31   0
 -11  -3  10 1195.25    7.57   0
 -11  -1   5  113.45    2.25   0
  -7  -3  10  295.13    3.45   0
 -16  -8   2  315.50    3.87   0
 -16  -6   8   25.42    2.43   0
 -16  -4   5   71.06    2.92   0
 -15  -9   7   -0.13    1.59   0
 -15  -3   3   60.89    2.62   0
 -15  -3   4    8.05    2.05   0
 -14  -4   9    3.24    1.97   0
 -10  -8  11   21.40    2.51   0
  -9  -3  10    1.13    1.42   0
 -16  -8   4   35.24    2.37   0
 -16  -8   5    5.69    1.86   0
 -16  -8   6  109.59    2.85   0
 -16  -6   1    3.01    2.21   0
 -15  -9   6    6.35    1.68   0
 -15  -7   9   24.02    2.31   0
 -14  -6  10    0.47    2.04   0
 -12  -6  11   74.10    2.93   0
 -12  -2   7  511.70    4.86   0
 -11  -9  10   -0.21    1.91   0
 -11  -5  11   23.11    2.20   0
 -11  -1   4  406.65    3.75   0
 -10  -2   8   80.47    2.11   0
  -9  -1   6   43.17    1.51   0
  -7  -5  11   20.14    2.01   0
 -16  -6   7  316.39    4.88   0
 -15  -9   5   25.94    1.94   0
 -14  -8   9    2.88    1.91   0
 -13  -3   8  270.20    3.94   0
 -11  -7  11    0.74    2.10   0
 -11  -3   9   26.04    1.87   0
 -11  -1   3    6.30    1.26   0
  -9  -9  10    1.30    2.25   0
  -9  -5  11   99.35    2.91   0
 -16  -6   2   65.77    2.85   0
 -16  -6   3   79.00    3.22   0
 -16  -6   5   44.81    2.96   0
 -14  -4   8    9.99    2.04   0
 -13  -7  10  134.45    3.51   0
 -12  -8  10    2.75    2.05   0
 -12  -2   6   32.99    1.81   0
 -10  -6  11    0.67    2.02   0
  -8  -2   8  730.16    4.96   0
  -6  -4  10  716.15    5.36   0
  -5  -3   9  475.52    3.86   0
 -16  -6   4   73.88    2.99   0
 -14  -8   8  204.46    3.94   0
 -14  -6   9    4.18    2.20   0
 -13  -9   8    7.95    1.92   0
 -15  -7   0  146.70    3.31   0
 -15  -7   7    7.49    2.17   0
 -13  -5   9  414.99    5.49   0
 -12  -4   9  902.79    7.30   0
 -11  -5  10    3.75    1.94   0
 -10 -10   8   68.96    2.51   0
 -10  -8  10   37.91    2.50   0
  -8  -4  10  603.89    5.33   0
 -15  -7   6   31.96    2.49   0
 -15  -5   1  365.43    4.97   0
 -14  -8   7   15.38    2.13   0
 -14  -6   8   -2.14    2.13   0
 -13  -7   9   39.23    2.65   0
 -12  -8   9    2.55    2.02   0
 -12  -2   4   49.75    1.99   0
 -11  -7  10  253.51    4.54   0
 -11  -3   8  100.69    2.61   0
  -8  -8  10   33.67    2.77   0
 -15  -7   1    8.20    2.31   0
 -15  -7   5   36.24    2.59   0
 -15  -5   2   29.58    2.61   0
 -14  -8  -1   97.55    2.71   0
 -14  -4   0  128.23    3.30   0
 -14  -4   6  159.68    3.61   0
 -12 -10   6    0.50    1.64   0
 -12  -2   1 1155.78    6.62   0
 -12  -2   2  246.02    3.48   0
  -9  -9   9    4.18    2.43   0
  -8 -10   8    6.86    2.25   0
 -15  -7   3    5.35    2.18   0
 -15  -7   4   12.70    2.42   0
 -14  -6   7  458.25    5.98   0
 -14  -4   5   35.48    2.45   0
 -13  -9   6   56.16    2.49   0
 -13  -5   8   18.99    2.26   0
 -13  -3   0  136.56    3.04   0
 -13  -3   5  176.98    3.20   0
 -12  -6   9   -0.85    2.05   0
 -12  -4   8  856.30    7.11   0
 -11  -9   8   36.68    2.73   0
 -10  -6  10  131.91    3.46   0
 -10  -2   6   22.55    1.50   0
  -9  -7  10   44.92    2.67   0
  -8  -2   7 1080.15    5.90   0
  -7  -9   9  193.23    3.91   0
  -7  -7  10   68.77    3.10   0
  -7  -5  10  119.04    2.86   0
 -14  -8   0   19.38    2.27   0
 -14  -4   4  174.69    3.76   0
 -13  -7   8    3.24    2.19   0
 -13  -3   1  755.89    6.10   0
 -13  -3   4   70.23    2.54   0
 -12 -10   5   77.58    2.48   0
 -12  -8   8  281.97    4.71   0
 -11  -5   9  101.90    3.08   0
  -9  -3   8  576.54    4.99   0
  -8  -6  10   67.97    2.75   0
 -14  -8   5   10.59    2.21   0
 -14  -6   6   12.85    2.34   0
 -13  -3   2  219.69    3.66   0
 -12 -10   4    1.52    1.82   0
 -11  -7   9   27.62    2.54   0
  -8  -4   9  512.55    4.96   0
  -6  -4   9   38.07    1.87   0
 -14  -8   2   10.89    2.28   0
 -14  -8   3   37.81    2.60   0
 -14  -8   4   21.50    2.33   0
 -13  -9   4    8.35    2.06   0
 -13  -7   7  209.49    4.44   0
 -12 -10   3   23.32    2.05   0
 -12  -6   8   48.75    2.75   0
 -10  -2   5  704.72    5.11   0
  -7  -3   8 1057.33    6.13   0
 -14  -6   0  150.09    3.79   0
 -13  -9   1   17.09    2.13   0
 -13  -9   2   38.47    2.35   0
 -13  -9   3   50.39    2.56   0
 -12  -8   7   10.54    2.35   0
 -11  -9   7  188.67    3.91   0
 -11  -3   6 1339.95    7.88   0
 -10 -10   6   30.30    2.30   0
 -10  -6   9  156.65    3.71   0
 -10  -4   8  496.89    5.24   0
  -9  -9   8  261.97    4.47   0
  -9  -5   9   26.21    2.14   0
  -8 -10   7  254.38    4.12   0
  -8  -8   9   39.94    2.71   0
  -8  -2   6    6.03    1.17   0
  -6  -8   9   11.04    2.40   0
 -14  -6   1  185.59    4.15   0
 -14  -6   2   22.12    2.67   0
 -14  -6   3  325.05    5.22   0
 -14  -6   4   55.16    2.97   0
 -13  -5   6   80.86    2.71   0
 -12  -4   6  340.62    4.69   0
 -11  -7   8  164.96    3.96   0
 -10  -8   8  131.86    3.90   0
 -10  -2   4  832.53    5.50   0
  -9  -3   7    3.83    1.36   0
  -7 -11   5   81.40    2.71   0
  -7  -5   9  481.14    5.01   0
  -6 -10   7  219.10    4.01   0
  -5  -5   9  480.61    4.67   0
 -13  -7  -2  216.54    4.07   0
 -13  -5   5  163.34    3.87   0
 -12  -6   7   14.35    2.39   0
 -11  -3   5  189.59    3.25   0
 -10 -10   5  232.44    4.01   0
  -7  -9   8   19.09    2.50   0
  -7  -7   9   57.31    2.78   0
  -5  -7   9    6.74    2.26   0
 -13  -7   5   26.36    2.65   0
 -13  -5  -1  308.61    4.76   0
 -12  -8  -3    3.06    2.50   0
 -12  -8   6   11.57    2.35   0
 -12  -4   5  185.55    3.66   0
 -10  -2   3  192.89    2.85   0
  -9  -9   7  265.72    4.80   0
  -8  -4   8  308.16    3.96   0
  -6  -6   9   13.25    2.13   0
  -5 -11   5    1.49    2.19   0
 -13  -7  -1  100.08    3.39   0
 -13  -7   4   -1.42    2.26   0
 -13  -5   0   52.73    2.87   0
 -13  -5   4  215.58    4.23   0
 -11  -9   5   27.13    2.50   0
 -11  -5   7  841.00    7.34   0
 -11  -3   4  289.42    3.85   0
 -10 -10   4    3.90    1.91   0
 -10  -6   8  669.99    6.81   0
 -10  -4   7  193.80    3.46   0
  -9  -5   8  328.61    4.58   0
  -8  -8   8   22.38    2.53   0
  -4  -4   8 1858.39    7.78   0
 -13  -7   0   20.46    2.69   0
 -13  -7   1    2.11    2.78   0
 -13  -7   3   48.96    2.97   0
 -13  -5   1  115.54    3.48   0
 -13  -5   3  710.09    7.04   0
 -11  -9  -3    0.42    2.18   0
 -10  -8   7    5.94    2.38   0
  -9  -7   8   14.29    2.40   0
  -9  -3   6  184.43    2.99   0
 -13  -7   2   52.51    2.95   0
 -12  -8  -2   16.80    2.49   0
 -12  -8   4  131.53    3.84   0
 -12  -4   3  516.15    5.61   0
 -11  -3   3 1801.46    8.99   0
 -10 -10   3   40.62    2.47   0
 -10  -2   0  242.43    3.07   0
 -10  -2   1  891.42    5.54   0
  -7  -9   7   -1.25    2.34   0
  -6 -10   6    1.47    2.27   0
  -6  -8   8  467.78    5.74   0
 -12  -8   3   23.89    2.65   0
 -12  -6   5   -0.64    2.13   0
 -12  -4   0  604.42    5.94   0
 -12  -4   1  917.16    7.24   0
 -12  -4   2    5.23    1.97   0
 -11  -3  -1  187.64    3.23   0
 -10  -6   7   20.19    2.40   0
 -10  -4   6  563.87    5.52   0
  -8 -10   5  104.32    3.32   0
  -8  -6   8  297.02    4.60   0
  -7 -11   3    0.69    1.89   0
  -7  -7   8  310.83    4.80   0
  -5 -11   4    4.45    2.27   0
  -5  -9   7   17.29    2.87   0
 -12  -8   0    1.43    2.47   0
 -12  -8   1   -0.93    2.37   0
 -12  -8   2  115.31    3.68   0
 -12  -6   4   47.79    2.91   0
 -11  -9  -1   29.09    2.71   0
 -11  -9   2    5.58    2.64   0
 -11  -3   0  574.05    5.16   0
 -11  -3   1  260.55    3.71   0
 -10 -10  -1   51.46    2.50   0
 -10 -10   0    4.80    2.03   0
 -10  -8   6  135.23    3.86   0
  -9  -5   7 1137.62    8.05   0
  -8  -8   7   36.44    2.74   0
  -8  -4   7  858.24    6.27   0
  -5  -7   8  116.43    3.30   0
  -5  -5   8    9.76    1.75   0
 -11  -9   0   23.29    2.51   0
 -11  -9   1   37.13    2.77   0
 -11  -5   5  178.20    3.82   0
  -9  -7   7   38.66    2.73   0
  -7 -11   2   79.36    2.69   0
  -6  -6   8   11.68    2.02   0
  -4  -6   8    3.10    1.91   0
 -12  -6  -1    1.90    2.52   0
 -12  -6   3  138.51    3.77   0
 -11  -7  -4   78.85    3.29   0
 -10  -8   5    2.65    2.39   0
 -10  -6   6  182.22    4.02   0
 -10  -4   5   75.11    2.51   0
  -9  -9   5   84.76    3.30   0
  -6 -10   5  241.07    4.41   0
 -12  -6   1    0.95    2.38   0
 -11  -5   4  297.51    4.68   0
  -8  -6   7  400.38    5.24   0
  -5 -11   3   68.30    2.79   0
  -4  -4   7 1025.09    5.91   0
 -11  -7  -3   13.78    2.78   0
 -11  -5  -3  169.62    3.85   0
 -10  -8   4   92.32    3.57   0
 -10  -4   4  197.26    3.50   0
  -9  -9  -5    4.42    2.45   0
  -9  -7   6   79.15    3.26   0
  -9  -5   6  581.82    5.92   0
  -9  -3   4 1095.92    6.62   0
  -8 -10   3  310.12    4.95   0
  -8  -8   6   43.53    2.94   0
  -8  -4   6  402.63    4.42   0
  -7 -11   0    4.70    2.00   0
  -7  -5   7   37.00    2.14   0
  -5  -9   6   57.43    3.12   0
  -4 -10   5  267.94    4.61   0
  -4  -8   7   -0.34    2.41   0
 -11  -5   3  204.30    4.08   0
 -10  -8  -4   26.48    3.02   0
 -10  -6   5   10.12    2.24   0
  -8 -10   2    0.65    2.19   0
  -5 -11   2   45.02    2.80   0
  -3 -11   3    2.81    2.20   0
  -3  -9   6  121.56    3.60   0
 -11  -7  -2  162.94    4.18   0
 -11  -7  -1   40.71    3.42   0
 -11  -5  -2  490.06    5.80   0
 -11  -5   2  474.01    5.78   0
 -10  -4   3  403.58    4.75   0
  -9  -9   3   53.59    3.13   0
  -9  -3   3 1497.27    7.71   0
  -8 -10  -4    0.01    1.55   0
  -8 -10  -4    0.43    1.09   0
  -7  -9   5   46.64    2.97   0
  -7  -3   5 1748.10    7.77   0
  -5  -7   7    0.16    2.16   0
  -5  -5   7   51.20    2.18   0
  -3  -7   7  618.74    5.96   0
  -3  -5   7   39.31    1.93   0
 -11  -7   1    4.89    2.47   0
 -11  -5   1  240.19    4.38   0
 -10  -8  -3  106.38    3.69   0
 -10  -8   2  256.76    5.09   0
  -9  -9  -4    0.14    2.24   0
  -9  -5   5  217.60    3.90   0
  -8 -10  -3   44.97    2.63   0
  -8 -10   1   21.86    2.47   0
  -8  -6   6  443.57    5.53   0
  -5 -11   1   19.62    2.55   0
  -4  -6   7   20.51    2.09   0
 -10  -8  -2  141.18    4.01   0
 -10  -8   1   32.53    2.94   0
 -10  -4  -3  268.73    4.12   0
 -10  -4   2 2069.30   10.28   0
  -9  -9  -3  180.67    4.12   0
  -9  -3   2  450.74    4.39   0
  -8 -10  -2    4.41    2.19   0
  -8  -4   5   43.81    1.99   0
  -7  -7   6   47.25    2.81   0
  -7  -5   6  386.55    4.63   0
  -6  -4   6   81.12    2.23   0
  -5  -9   5   69.25    3.59   0
  -4 -10   4   22.10    2.76   0
  -3 -11   2   12.77    2.37   0
 -10  -8  -1    4.46    2.61   0
 -10  -8   0    2.49    2.59   0
 -10  -6  -4   26.76    2.96   0
 -10  -6   3    8.38    2.35   0
 -10  -4  -2  813.03    6.62   0
 -10  -4   1   56.87    2.43   0
  -9  -9  -2  131.57    3.83   0
  -9  -9  -1   73.61    3.35   0
  -7  -9   4    1.79    2.45   0
  -5 -11   0    5.71    2.16   0
  -4  -8   6    1.07    2.42   0
  -2 -10   4    2.27    2.55   0
  -1 -11   2    5.58    2.33   0
 -10  -4  -1    9.90    2.05   0
  -9  -3   1  515.21    4.66   0
  -8  -6   5   62.99    2.75   0
  -6 -10   2   -0.52    2.29   0
  -5 -11  -1   48.29    2.57   0
 -10  -6   2    1.92    2.19   0
  -9  -3  -2   71.10    2.30   0
  -9  -3  -1    2.91    1.60   0
  -9  -3   0 1634.98    8.09   0
  -7  -9   3    5.99    2.62   0
  -6  -8   5  206.34    4.51   0
  -6  -6   6    2.71    1.90   0
  -5 -11  -2    4.29    2.08   0
  -5  -7   6   18.34    2.42   0
 -10  -6  -2   12.31    2.71   0
 -10  -6  -1   89.76    3.45   0
 -10  -6   0   80.07    3.36   0
 -10  -6   1    2.06    2.27   0
  -9  -7  -5    6.70    2.79   0
  -9  -5   3    6.41    1.87   0
  -7  -7   5  113.18    3.46   0
  -6 -10   1  176.64    4.28   0
  -5  -9   4   98.72    3.69   0
  -3  -7   6   33.86    2.55   0
  -9  -7   2   77.52    3.42   0
  -7  -9  -6   43.91    2.91   0
  -7  -9   2    4.92    2.59   0
  -7  -5   5  106.13    2.58   0
  -6 -10  -5   31.13    2.48   0
  -6  -4   5  105.17    2.42   0
  -4  -6   6    0.26    1.88   0
  -3 -11   0   49.88    2.83   0
  -1 -11   1    4.33    2.40   0
  -9  -7  -4   53.08    3.37   0
  -8  -8  -5   85.74    3.85   0
  -8  -4   3  107.38    2.63   0
  -6 -10  -1    3.38    2.39   0
  -6 -10   0   67.20    3.21   0
  -6  -8   4  732.61    7.74   0
  -4 -10   2  142.06    4.05   0
  -4  -8   5   16.35    2.61   0
  -3  -5   6   14.94    1.71   0
  -2  -6   6    1.54    1.86   0
  -9  -7   0   16.00    2.65   0
  -9  -7   1    2.03    2.42   0
  -9  -5  -4    1.54    2.41   0
  -7  -9  -5  123.47    3.81   0
  -7  -9   1  208.77    4.82   0
  -7  -7   4  312.49    5.15   0
  -6 -10  -2    1.57    2.40   0
  -6  -6   5   27.36    2.29   0
  -5  -9   3  273.99    5.25   0
  -5  -7   5  284.47    4.73   0
  -3 -11  -1    1.10    2.30   0
  -2  -8   5  127.52    3.69   0
  -1  -9   4   11.46    3.16   0
  -9  -7  -1    0.80    2.58   0
  -9  -5  -3    2.46    2.72   0
  -7  -9  -4   60.61    3.27   0
  -7  -5   4    7.90    1.76   0
  -3 -11  -5    5.37    2.29   0
  -3 -11  -2  107.25    3.39   0
  -1 -11   0    8.71    2.50   0
  -9  -5  -2  477.76    5.75   0
  -9  -5  -1   62.42    2.87   0
  -8  -8  -3    1.97    2.71   0
  -8  -8  -2   59.30    3.47   0
  -8  -8  -1    2.18    2.64   0
  -7  -9  -3    0.31    2.56   0
  -7  -9  -2   54.33    3.36   0
  -6  -8   3   27.18    2.88   0
  -3 -11  -4   81.42    2.99   0
  -2 -10   2   45.22    3.21   0
   1 -11   0    6.17    2.50   0
  -8  -6   2   76.24    3.06   0
  -7  -7   3   62.75    3.08   0
  -6  -8  -8   28.34    2.96   0
  -5  -9  -8    1.31    2.45   0
  -5  -9   2   20.34    2.92   0
  -4 -10  -7   20.67    2.69   0
  -4 -10   0    0.59    2.46   0
  -3  -7   5   -0.24    2.08   0
   0 -10   2    9.46    2.80   0
  -8  -6  -5  226.58    5.01   0
  -8  -4   1 1464.97    8.29   0
  -7  -7  -7    0.49    2.78   0
  -7  -5   3  399.04    4.80   0
  -5  -7   4    1.60    2.15   0
  -1  -7   5  573.47    5.83   0
  -8  -6   1   68.27    3.04   0
  -8  -4  -4  328.96    4.46   0
  -8  -4   0  971.65    6.88   0
  -7  -7   2 1387.84   10.33   0
  -6  -8   2    5.66    2.63   0
  -5  -9   1   12.47    2.82   0
  -4 -10  -1   72.26    3.48   0
  -1 -11  -2   55.93    3.03   0
   1 -11  -1    3.37    2.47   0
  -8  -6  -4  125.22    3.97   0
  -8  -4  -3   23.17    2.19   0
  -8  -4  -2  338.86    4.52   0
  -8  -4  -1  214.86    3.64   0
  -7  -7  -6  128.28    4.44   0
  -6  -8  -7    5.27    2.85   0
  -4 -10  -5   86.20    3.41   0
  -4 -10  -4   14.82    2.61   0
  -4 -10  -2  120.09    3.97   0
  -4  -8   3  187.59    4.38   0
  -2  -6   5  622.50    5.67   0
  -1 -11  -3    9.83    2.48   0
   0  -8   4  641.42    6.59   0
  -8  -6  -2   49.14    3.06   0
  -8  -6  -1  518.34    6.36   0
  -6  -8   1   75.03    3.55   0
  -6  -6   3  637.01    6.43   0
  -6  -4   3  412.79    4.16   0
  -5  -9  -6   -0.33    2.98   0
  -5  -9   0  140.47    4.36   0
  -5  -5   4  361.61    4.33   0
  -4  -8 -10   13.57    3.17   0
  -3  -9 -10    5.06    2.48   0
  -3  -9   2    4.95    2.73   0
  -2 -10   0    4.03    2.67   0
  -1 -11  -4   10.34    2.32   0
  -1  -5   5  389.35    3.99   0
   0 -10   1    0.16    2.80   0
   1 -11  -2    7.77    2.58   0
   2 -10   1   93.31    3.64   0
  -7  -7   0    9.17    2.60   0
  -6  -8   0  273.91    5.46   0
  -5  -9  -1  158.36    4.62   0
  -5  -7   3  179.55    4.11   0
  -3  -7   4   19.13    2.39   0
  -7  -7  -4   81.10    3.74   0
  -7  -7  -1   68.53    3.38   0
  -7  -5   1  437.54    5.13   0
  -7  -3  -4  220.90    3.28   0
  -7  -3  -3  768.76    5.59   0
  -6  -8  -5   53.50    3.50   0
  -5  -9  -5   86.59    3.67   0
  -5  -9  -3   95.61    3.92   0
  -2 -10  -8   40.49    3.03   0
  -2 -10  -1   97.18    3.86   0
  -1  -9   2  123.90    4.06   0
   1 -11  -3    0.23    2.50   0
  -7  -7  -3  286.77    5.42   0
  -7  -7  -2  303.32    5.47   0
  -6  -8  -4  171.77    4.74   0
  -6  -8  -3  182.02    4.80   0
  -6  -6   2   78.97    2.98   0
  -4  -8   2  245.56    4.68   0
  -1  -7   4  799.45    7.02   0
   0 -10   0  152.44    4.33   0
   1 -11  -4    2.59    2.43   0
   3 -11  -3    3.59    2.79   0
  -7  -5  -5   63.82    3.09   0
  -7  -5   0    1.53    1.83   0
  -5  -7   2  581.63    6.73   0
  -5  -5   3   85.63    2.53   0
  -4  -8  -9   21.96    3.03   0
  -2 -10  -7    3.97    2.50   0
  -2 -10  -2   52.63    3.31   0
   0  -8   3   30.10    2.85   0
   1 -11  -6  144.20    3.71   0
   1 -11  -5   49.84    2.92   0
   2 -10   0   -0.42    2.84   0
  -7  -5  -4  149.96    3.98   0
  -7  -5  -1  997.37    7.72   0
  -6  -6  -7  116.63    4.34   0
  -4  -8   1  263.32    5.31   0
  -3  -7   3 1172.54    8.88   0
  -2 -10  -6    4.85    2.65   0
  -2 -10  -4   45.28    3.24   0
  -2 -10  -3   97.39    3.83   0
  -2  -6   4   33.45    2.22   0
   0 -10 -10   52.70    2.72   0
   0 -10  -1    0.85    2.76   0
   5 -11  -4    3.85    2.67   0
  -7  -5  -2 1359.04    9.07   0
  -6  -4   1  324.06    3.93   0
  -5  -7  -8   50.33    3.49   0
  -5  -7   1   36.15    2.79   0
  -4  -6   3   33.14    1.89   0
  -3  -9  -8   36.25    3.03   0
  -3  -9  -1   89.67    3.90   0
  -2  -8   2  176.61    4.38   0
  -1  -9 -11    4.11    2.54   0
   0  -6   4  556.50    5.40   0
   3 -11  -5   90.73    3.54   0
  -6  -6   0  684.58    6.95   0
  -5  -5   2  519.96    5.22   0
  -4  -8  -8  167.57    4.67   0
  -4  -8   0   55.38    3.40   0
  -1  -5   4 3433.72   11.40   0
   0 -10  -2    6.09    2.82   0
   1  -9   1    3.39    2.81   0
   2 -10  -1   41.69    3.38   0
   3 -11  -7    0.74    2.50   0
   3 -11  -6   43.62    2.75   0
   4 -10  -1   77.79    3.65   0
   5 -11  -5    1.40    2.67   0
  -6  -6  -6  101.83    3.76   0
  -6  -4   0  112.92    2.66   0
  -5  -7  -7   20.28    3.13   0
  -5  -7   0   10.58    2.51   0
  -3  -9  -6    0.57    2.88   0
  -3  -9  -3  391.72    6.60   0
  -3  -9  -2  103.42    4.05   0
  -2  -8 -11  203.22    4.55   0
  -1  -9   0    7.94    2.91   0
  -1  -7   3  128.23    3.54   0
   0 -10  -9    0.16    2.31   0
  -6  -6  -2  307.53    5.10   0
  -6  -6  -1  186.71    4.11   0
  -6  -4  -6   77.29    2.87   0
  -4  -8  -7   25.40    3.28   0
  -4  -8  -1   21.41    3.02   0
  -4  -6   2  114.54    3.17   0
  -3  -9  -5    3.71    2.85   0
  -3  -9  -4    9.00    3.09   0
  -3  -7   2  104.44    3.37   0
  -3  -5   3  141.06    2.85   0
  -2  -8   1    1.40    2.47   0
   0 -10  -8    1.22    2.54   0
   0 -10  -3  129.08    4.34   0
   0  -8   2    1.37    2.58   0
   1  -7   3  406.69    5.40   0
  -6  -6  -4  436.65    6.08   0
  -6  -6  -3  705.92    7.41   0
  -6  -4  -1    0.33    1.57   0
  -5  -7  -6   28.59    3.28   0
  -5  -5   1    3.71    1.68   0
  -4  -8  -6  253.44    5.54   0
   0 -10  -7   77.30    3.56   0
   0 -10  -6    1.11    2.63   0
   0 -10  -5  344.40    5.96   0
   0 -10  -4    6.79    2.86   0
   0  -8 -13   -0.40    2.68   0
   2  -8   2  312.47    5.16   0
   5 -11  -7    4.33    2.22   0
  -3  -1  -8  149.01    2.40   0
  -2  -4  -8  707.86    5.54   0
  -2  -4  -7   25.57    1.54   0
  -2  -4  -5    4.85    1.13   0
  -2  -2 -11    1.71    1.60   0
  -1  -5  -7   54.23    1.97   0
  -1  -1 -13   44.94    2.31   0
   5  -3 -19    1.23    1.80   0
   8  -6 -18    1.69    1.60   0
   9  -5 -20    1.66    1.43   0
  11  -7 -17   26.98    1.91   0
  -3  -3  -7  337.54    3.63   0
  -3  -3  -6 1549.80    6.99   0
  -3  -3  -5  360.18    3.28   0
  -3  -1  -9   71.66    2.04   0
  -2  -4  -9    7.85    1.57   0
  -2  -4  -4  160.10    2.25   0
  -1  -5  -8    2.42    1.51   0
  -1   1 -12    6.25    1.62   0
   3  -7  -9   31.33    2.45   0
   3  -1 -18  192.04    3.64   0
   4  -6 -15   78.27    2.78   0
   5  -7 -13  191.92    3.64   0
   7  -7 -15   55.48    2.38   0
   7  -5 -19   97.88    2.60   0
  -1  -5  -9  722.93    5.95   0
  -1  -3 -13  265.64    4.27   0
   0  -2 -15  139.36    3.42   0
   2  -4 -16  245.52    4.24   0
   3  -5 -16    2.38    1.91   0
   4  -4 -18   25.57    2.13   0
   4  -2 -19  359.52    4.59   0
   6  -6 -17   18.24    1.95   0
  -3  -3  -9  173.09    3.13   0
  -3  -1 -10   30.54    1.82   0
  -2  -4 -10  143.50    3.17   0
  -2  -2 -12   17.57    2.01   0
  -1  -5 -10   93.89    2.77   0
   0  -6  -8   67.47    2.41   0
   0  -6  -6   -0.61    1.63   0
   0  -4 -14  288.09    4.57   0
   1  -5 -14   71.87    2.82   0
   1  -3 -16   17.67    2.17   0
   2  -6 -13  520.33    5.74   0
   3  -7 -11   11.20    2.03   0
   3  -3 -18  224.08    3.91   0
   5  -7 -14  263.28    4.07   0
   7  -3 -21   26.68    1.79   0
   9  -7 -17    2.66    1.36   0
  -2   0 -12  556.99    5.07   0
  -1  -5 -11   29.88    2.16   0
   4  -6 -16   34.97    2.28   0
   6  -4 -20    8.70    1.65   0
  -4  -2  -7    3.82    1.23   0
  -4  -2  -6  708.34    4.68   0
  -4  -2  -5   17.38    1.19   0
  -3  -3 -10  226.56    3.73   0
  -3  -1 -11 1626.26    8.68   0
  -1  -3 -14   -0.27    1.95   0
   0  -6 -10  119.10    3.03   0
   0  -6  -5   77.46    2.11   0
   3  -7 -12    0.90    1.92   0
  -4  -2  -8  269.61    3.49   0
  -2  -2 -13    1.02    1.84   0
   0  -4 -15    2.18    1.91   0
   0  -2 -16    5.16    2.11   0
   1  -5 -15  179.90    3.77   0
   1  -1 -17   74.68    2.82   0
   2  -4 -17   34.91    2.26   0
   3  -5 -17  347.05    4.64   0
   5  -7 -15   24.83    2.07   0
   6  -6 -18  186.66    3.23   0
  -4  -2  -9 1130.43    7.16   0
  -3  -3 -11   65.11    2.57   0
  -3   1  -9   72.65    1.87   0
  -1  -1 -15   22.92    2.60   0
   1  -3 -17   67.32    2.73   0
   3  -1 -19    0.80    1.95   0
   4  -4 -19   26.62    1.94   0
   5  -5 -19   76.18    2.36   0
   7  -7 -17   15.56    1.81   0
  -4   0  -8   89.09    2.03   0
  -1  -3 -15    4.38    2.04   0
   0  -6 -12  147.33    3.50   0
   0   0 -16  148.43    3.50   0
   1  -7  -9  118.96    3.04   0
   1  -7  -8 1507.93    8.42   0
   1  -7  -7   18.16    1.92   0
   2  -6 -15   10.03    1.99   0
   3  -3 -19   19.86    2.02   0
   4  -6 -17    9.11    1.88   0
   4  -2 -20    0.17    1.77   0
  -4  -4  -7  974.82    6.65   0
  -4  -4  -6  160.62    2.82   0
  -4  -2 -10   45.93    2.18   0
  -3  -5  -8   99.05    2.73   0
  -3  -5  -7  192.17    3.30   0
  -3  -5  -6   16.28    1.64   0
  -3  -3 -12    7.62    2.01   0
  -3   1 -10   30.21    1.73   0
  -2  -4 -13   68.64    2.84   0
  -2  -2 -14    4.28    2.09   0
  -1  -5 -13  143.75    3.52   0
   1  -7 -11   33.95    2.34   0
  -4  -4  -8  179.32    3.33   0
  -4  -4  -5   35.43    1.64   0
  -3  -5  -9   35.24    2.26   0
  -3  -5  -5   89.82    2.23   0
   0  -6 -13   70.36    2.80   0
   0  -4 -16    7.52    2.04   0
   1  -5 -16   11.42    2.02   0
   2  -4 -18   32.57    2.18   0
  -5  -1  -7  846.84    5.45   0
  -5  -1  -6  508.51    4.04   0
  -5  -1  -5  664.59    4.29   0
  -4  -4  -9  413.75    4.96   0
  -4  -4  -4  363.05    3.55   0
  -4  -2 -11   93.62    2.84   0
  -4   0 -10 1241.36    7.06   0
  -3  -5 -10  219.68    4.01   0
  -3  -5  -4   30.28    1.60   0
  -3  -1 -13  288.42    4.33   0
  -2  -6  -9  426.65    5.13   0
  -2  -6  -8  191.05    3.55   0
  -2  -6  -6  207.83    3.34   0
  -2   0 -14   14.08    2.16   0
  -1  -5 -14  114.69    3.26   0
   1  -1 -18  144.28    3.25   0
   2  -6 -16  112.75    2.99   0
   2  -2 -19   29.23    2.19   0
   4  -8 -12   88.62    2.95   0
  -5  -3  -8  454.97    4.87   0
  -5  -3  -5   24.99    1.46   0
  -5  -1  -8  923.66    6.05   0
  -3  -3 -13  383.63    5.16   0
  -2  -6 -10    2.75    1.98   0
  -2  -4 -14   83.62    3.01   0
  -2  -2 -15  379.06    5.08   0
  -1  -3 -16   25.59    2.33   0
  -1  -1 -16  189.26    3.72   0
   0  -6 -14    5.68    1.96   0
   1  -3 -18  120.40    3.02   0
   4  -6 -18   60.08    2.21   0
   4  -4 -20   56.68    2.11   0
  -5  -3  -9  488.98    5.29   0
  -5  -3  -4  153.26    2.39   0
  -5  -1  -9    0.98    1.52   0
  -4  -4  -3    9.84    1.17   0
  -4  -2 -12   23.22    2.22   0
  -2  -6 -11  396.00    5.19   0
   4  -8 -13   66.47    2.57   0
  -3  -5  -3    4.38    1.20   0
  -2  -6  -4   60.90    2.00   0
  -1  -7  -8    1.17    1.90   0
  -1  -7  -7  277.10    3.97   0
   0  -4 -17   15.79    2.03   0
   3  -7 -16   85.92    2.69   0
   3  -5 -19    2.28    1.71   0
  -5  -3 -10  262.81    4.22   0
  -5  -3  -3  338.18    3.20   0
  -3  -5 -12   72.44    2.87   0
  -3  -3 -14  245.05    4.29   0
  -3  -1 -14  258.43    4.23   0
  -2  -6 -12   24.41    2.30   0
  -2  -4 -15  104.41    3.11   0
   0  -6 -15   11.99    2.00   0
   1  -7 -14   -1.04    1.86   0
   2  -8 -11   10.93    2.37   0
   2  -8 -10   26.63    2.37   0
   2  -6 -17   78.22    2.45   0
   2  -4 -19    9.10    1.65   0
   4  -8 -14    3.34    1.87   0
  -6  -2  -8   14.94    1.76   0
  -6  -2  -7  848.99    6.09   0
  -6  -2  -5    4.13    1.19   0
  -5  -3 -11   11.48    2.07   0
  -4  -2 -13  186.66    3.86   0
  -4   0 -12  364.74    4.44   0
   0  -2 -18    5.53    1.97   0
   2  -8 -12   63.89    2.78   0
  -6  -2  -4  180.59    2.55   0
  -5  -5  -7   53.20    2.39   0
  -5  -5  -6  295.05    4.03   0
  -3  -5 -13    5.33    2.05   0
  -3  -5  -2    1.24    1.09   0
  -2  -6 -13  194.79    3.82   0
  -2  -6  -3  368.45    3.59   0
  -1  -1 -17  108.81    3.02   0
  -6  -4  -7   52.21    2.29   0
  -6  -4  -6   75.84    2.41   0
  -6  -2  -9  535.82    5.45   0
  -5  -5  -8  901.69    7.26   0
  -5  -5  -5    8.88    1.59   0
  -4  -6  -8   -0.57    1.89   0
  -4  -6  -7  456.93    5.18   0
  -4  -4 -13   24.36    2.36   0
  -3  -3 -15   12.43    2.19   0
  -3  -1 -15    5.16    2.51   0
  -1  -7 -12   71.94    2.71   0
   0  -6 -16    9.75    1.69   0
   0  -4 -18  131.64    3.01   0
   1  -7 -15   97.36    2.76   0
   1  -5 -18   17.51    1.74   0
   2  -8 -13   21.92    2.12   0
  -6  -4  -8   87.10    2.81   0
  -6  -4  -5  127.28    2.70   0
  -6  -2 -10  346.38    4.72   0
  -5  -5  -4  242.18    3.38   0
  -5  -3 -12  270.95    4.54   0
  -5  -1 -12    1.42    1.99   0
  -5   1  -7  825.44    4.75   0
  -4  -2 -14   78.21    2.98   0
  -6  -4  -4  183.42    2.94   0
  -6   0  -8   12.39    1.60   0
  -6   0  -6 2445.47    8.57   0
  -5   1  -8  926.90    5.34   0
  -4  -6 -10   37.98    2.49   0
  -2  -6 -14  153.47    3.39   0
  -1  -7 -13  159.46    3.38   0
   0  -8 -10  307.52    4.33   0
   0  -8  -9  234.49    3.86   0
   2  -8 -14    3.43    1.98   0
  -7  -3  -7   92.40    2.69   0
  -7  -3  -6  248.75    3.71   0
  -6  -2 -11  153.33    3.56   0
  -5  -3 -13    5.60    2.09   0
  -4  -6 -11    0.78    1.93   0
  -4  -6  -4  110.00    2.58   0
  -4  -4 -14   39.39    2.42   0
  -3  -7  -7   25.71    2.21   0
  -2  -2 -17  111.97    2.98   0
   0  -8 -11   36.98    2.32   0
   0  -2 -19   12.96    2.00   0
   1  -7 -16    9.33    1.68   0
  -7  -3  -4  222.26    3.15   0
  -7  -1  -6  301.72    3.57   0
  -6  -4  -3  197.39    2.76   0
  -5  -1 -13  263.78    4.38   0
  -3  -7 -10  107.92    3.15   0
  -3  -7  -6   13.90    1.99   0
  -3  -3 -16   21.69    2.16   0
  -1  -7 -14   11.79    1.91   0
  -1  -5 -17  142.20    2.95   0
   0  -8 -12   -0.44    2.08   0
   0  -6 -17   55.46    2.06   0
  -7  -3  -9  151.12    3.51   0
  -7  -1  -8  166.83    3.15   0
  -7  -1  -5  877.61    5.47   0
  -6  -2 -12    6.82    2.49   0
  -6   0 -10 1574.38    8.41   0
  -5  -5 -12    0.93    2.01   0
  -4  -6 -12   80.95    2.86   0
  -4  -6  -3  851.70    5.82   0
  -4  -2 -15   40.82    2.53   0
  -3  -7 -11   59.93    2.62   0
  -3  -7  -5   25.85    2.07   0
  -3  -5 -15   75.63    2.64   0
  -3  -1 -16    1.41    2.07   0
  -2  -6 -15  180.41    3.35   0
  -2  -4 -17    0.45    1.70   0
  -7  -3  -3  765.07    5.25   0
  -7  -1  -4  116.01    2.17   0
  -6  -4  -2  482.95    4.07   0
  -5  -5  -2   91.09    2.11   0
  -5  -3 -14   39.94    2.70   0
   0  -8 -13    0.71    1.72   0
  -6  -4 -12    7.96    2.11   0
  -4  -6 -13   89.12    3.02   0
  -4  -4 -15   13.24    1.96   0
  -3  -7 -12    2.03    1.92   0
  -3  -7  -4  272.01    3.69   0
  -1  -7 -15    9.92    1.72   0
  -8  -2  -6   18.22    1.78   0
  -8  -2  -5  316.30    3.87   0
  -7  -5  -6  113.08    2.78   0
  -7  -5  -5   62.78    2.45   0
  -7  -3 -11    4.04    2.13   0
  -7  -3  -2    1.57    1.08   0
  -7  -1 -10  131.51    3.22   0
  -6  -6  -8   48.21    2.59   0
  -5  -1 -14   20.31    2.29   0
  -2  -8 -10   38.74    2.39   0
  -2  -8  -9   11.69    2.19   0
  -2  -8  -7  121.92    3.10   0
  -8  -4  -5   15.95    1.83   0
  -8  -2  -8    0.40    1.75   0
  -7  -5  -9  181.45    3.91   0
  -7  -5  -4  130.92    2.95   0
  -6  -6  -5    6.86    1.79   0
  -4  -6  -2    1.30    1.40   0
  -4  -2 -16   17.02    2.10   0
  -3  -7 -13   86.69    2.67   0
  -3  -5 -16   89.99    2.50   0
  -2  -8 -11  213.40    3.65   0
  -2  -6 -16   58.96    2.11   0
   0  -8 -14  250.94    3.43   0
  -8  -4  -4  323.05    4.15   0
  -8  -2  -9   45.75    2.51   0
  -7  -5 -10   65.10    2.83   0
  -6  -6 -10    3.47    1.95   0
  -6  -4 -13   50.05    2.54   0
  -5  -7  -9   27.43    2.31   0
  -5  -7  -6   31.73    2.31   0
  -5  -3 -15  101.58    2.96   0
  -4  -6 -14   38.30    2.08   0
  -8  -4  -9    6.43    2.10   0
  -7  -3 -12   57.11    2.70   0
  -5  -7 -10   75.37    2.76   0
  -5  -7  -5  321.66    4.39   0
  -5  -5 -14  105.90    2.86   0
  -2  -8 -12   22.84    2.05   0
  -9  -3  -5   57.70    2.30   0
  -8  -4  -3   21.56    1.40   0
  -7  -3  -1   28.11    1.16   0
  -6  -6 -11   45.17    2.41   0
  -6  -6  -3  709.26    5.77   0
  -6  -2 -14    0.62    2.02   0
  -5  -1 -15   11.75    2.34   0
  -3  -7 -14    1.32    1.61   0
  -9  -3  -7   42.27    2.04   0
  -8   0  -6    0.47    1.43   0
  -7  -5  -2 1315.17    7.36   0
  -7  -1 -12    6.50    2.15   0
  -6  -4 -14  104.15    2.90   0
  -5  -7 -11    0.28    1.83   0
  -5  -7  -4 1292.29    7.88   0
  -2  -8 -13    1.67    1.65   0
  -9  -3  -3  207.00    3.30   0
  -8  -4 -11    0.34    1.91   0
  -8  -4  -2  316.57    3.76   0
  -8   0  -8   66.23    2.39   0
  -7  -5 -12    1.12    1.82   0
  -7  -3 -13   61.45    2.64   0
  -7   1  -6  304.30    3.22   0
  -6  -6 -12    3.09    1.75   0
  -6  -6  -2  299.13    3.87   0
  -5  -5 -15   51.71    2.13   0
  -4  -8  -9   20.46    2.17   0
  -4  -8  -7   27.14    2.32   0
  -4  -6 -15   22.84    1.75   0
  -9  -1  -4   24.64    1.61   0
  -8  -6  -7    4.60    1.94   0
  -8  -6  -6    0.15    1.91   0
  -7   1  -5  881.30    4.92   0
  -5  -7 -12  133.31    3.00   0
  -5  -5   0  123.90    2.12   0
  -5  -3 -16   11.24    1.85   0
  -4  -8 -10   16.15    2.06   0
  -4  -8  -6  241.32    3.91   0
  -9  -5  -7   34.95    2.45   0
  -9  -5  -6    7.02    2.00   0
  -9  -3 -10   38.19    2.55   0
  -9  -3  -2   67.95    2.08   0
  -8  -6  -8   12.91    2.14   0
  -8  -2 -12    1.17    2.09   0
  -7  -1 -13    3.01    2.08   0
  -6  -6 -13    9.12    1.71   0
  -6  -2 -15    2.86    1.93   0
  -4  -8 -11    7.60    1.79   0
 -10  -2  -5  541.58    5.46   0
  -9  -5  -8    3.19    2.00   0
  -9  -5  -4    0.42    1.75   0
  -9  -1  -9  387.63    4.90   0
  -9  -1  -3  571.33    4.64   0
  -8  -6  -9   71.40    2.81   0
  -8  -4 -12   48.11    2.47   0
  -7  -7  -7   -1.24    1.97   0
  -6  -4 -15    2.93    1.68   0
  -5  -7 -13    0.83    1.53   0
 -10  -4  -5    1.63    1.86   0
  -9  -5  -9    2.75    1.97   0
  -9  -5  -3    4.69    1.71   0
  -9  -3 -11    2.37    1.98   0
  -8  -6 -10    3.37    1.84   0
  -6  -6  -1  183.15    2.99   0
  -4  -8 -12   69.84    2.23   0
  -9  -3  -1    4.38    1.29   0
  -9  -1 -10   47.75    2.62   0
  -7  -7  -4   82.12    2.79   0
 -10  -4  -9   22.19    2.29   0
 -10  -2  -9   25.86    2.46   0
  -8  -6  -2   51.88    2.30   0
  -8  -4 -13   14.52    1.96   0
  -8  -2 -13    1.26    2.01   0
  -8  -2   0   27.27    1.10   0
  -7  -5   0   -0.60    1.29   0
  -6  -8  -8   26.64    2.42   0
  -6  -8  -7    1.40    2.00   0
 -10  -2  -2  170.97    2.94   0
  -9  -5 -11   27.75    2.06   0
  -9  -3 -12    9.19    2.09   0
  -7  -7 -11    0.05    1.68   0
  -7  -5 -14    1.96    1.50   0
  -6  -8  -9   18.26    2.07   0
 -11  -3  -7   11.38    2.08   0
 -11  -3  -4   78.01    2.42   0
 -10  -4 -10    3.00    2.04   0
  -9  -5  -1   56.88    2.23   0
  -9  -3   0 1385.71    7.00   0
  -6  -8 -10  111.69    2.70   0
  -6  -8  -5   56.05    2.57   0
 -11  -3  -8   69.53    2.90   0
 -10  -6  -7   30.16    2.29   0
 -10  -6  -6   18.22    2.15   0
 -10  -6  -5  129.30    3.36   0
 -10  -4  -1    9.26    1.61   0
 -10   0  -6  456.03    4.77   0
  -8  -6 -12    5.39    1.62   0
 -11  -5  -7  123.98    3.33   0
 -11  -5  -6   -0.59    2.00   0
 -11  -5  -5   -0.06    1.92   0
 -11  -3  -9   14.97    2.16   0
 -11  -1  -5   54.29    2.41   0
 -10  -6  -8    5.00    1.93   0
 -10  -6  -4   26.45    2.30   0
 -10  -4 -11    5.91    1.86   0
 -10   0  -4  148.57    2.84   0
  -9  -7  -6   32.59    2.34   0
  -9  -5 -12   16.49    1.85   0
  -9  -1 -12   10.45    2.45   0
  -8  -4 -14    9.70    1.70   0
  -8  -2 -14   40.00    2.26   0
 -11  -5  -3  183.50    3.78   0
 -11  -1  -4  147.89    3.06   0
 -10  -6  -3  270.71    4.36   0
  -9  -3 -13   42.41    2.26   0
  -9   1  -6  136.21    2.69   0
 -11  -3 -10    3.32    2.25   0
 -11  -3  -1  191.26    3.32   0
 -11  -1  -8   51.39    2.63   0
 -10  -6  -2   10.56    1.92   0
  -9  -7  -9   19.22    1.99   0
 -12  -4  -7  180.14    3.85   0
 -12  -4  -3   20.58    2.16   0
 -12  -2  -4  261.67    4.20   0
 -11  -5  -9    1.06    1.81   0
 -11  -1  -2    2.46    1.46   0
  -8  -8  -6   19.40    2.22   0
  -7  -7  -1   68.84    2.46   0
 -12  -4  -8   34.54    2.37   0
 -12  -4  -2  215.88    3.95   0
 -12  -2  -2   72.81    2.49   0
 -11  -5  -1  307.71    4.40   0
 -11  -3   0  579.75    5.23   0
 -11  -1  -9   45.08    2.56   0
 -10  -2 -12   66.94    2.59   0
  -8  -8  -8  145.83    3.05   0
 -12  -2  -8   36.64    2.51   0
 -11  -5 -10    9.07    1.84   0
 -11  -1  -1  914.55    6.13   0
 -10  -4   1   58.84    2.07   0
 -13  -3  -6   81.64    2.95   0
 -13  -3  -5    8.91    2.15   0
 -12  -4  -1   82.45    2.70   0
 -11  -1 -10   -0.22    2.07   0
 -10  -2   1  906.93    5.65   0
  -9  -1   1  112.92    2.01   0
 -13  -3  -7   96.01    3.04   0
 -13  -3  -2    1.58    1.83   0
 -12  -6  -6   19.39    2.11   0
 -12  -6  -5   87.12    2.95   0
 -12  -2  -9   38.14    2.49   0
  -9  -7  -1    0.81    1.94   0
  -9  -3   2  472.99    3.98   0
  -8  -8  -3   -0.49    2.01   0
  -7  -5   2    2.66    1.23   0
 -13  -5  -5  357.98    5.01   0
 -13  -5  -4   18.91    2.27   0
 -13  -5  -3    4.01    2.03   0
 -12  -6  -7   23.30    2.08   0
 -12  -6  -3  115.26    3.25   0
 -12  -4   0  602.86    5.84   0
 -12  -2   0  432.37    4.64   0
 -11  -7  -7    3.02    1.98   0
 -11  -7  -5    1.04    1.89   0
 -11  -1   0   34.12    1.69   0
 -13  -5  -6   39.14    2.37   0
 -13  -5  -2  278.16    4.53   0
 -13  -3  -8   12.87    2.12   0
 -13  -1  -4   42.05    2.41   0
 -12  -6  -8   40.52    2.05   0
 -12  -6  -2  109.16    3.21   0
 -12  -2 -10   32.51    2.31   0
 -12   0  -6  143.14    3.45   0
 -12   0  -4   23.19    2.06   0
 -11  -7  -3   12.87    2.24   0
 -11  -3 -12  129.61    2.79   0
 -10  -4   2 2097.69    9.10   0
 -13  -1  -6    3.18    2.10   0
 -13  -1  -3    6.40    1.94   0
 -12  -4   1  887.78    6.85   0
 -11  -7  -8  406.99    4.37   0
 -11  -7  -2  166.21    3.57   0
 -11  -5   1  232.47    3.71   0
 -10  -8  -6  128.74    3.06   0
 -10  -2   2  421.34    3.86   0
 -10   0   0   15.96    1.32   0
  -9  -7   0   15.16    2.35   0
 -14  -4  -6    9.62    2.30   0
 -14  -4  -5    2.45    2.00   0
 -14  -4  -4   94.66    3.11   0
 -14  -4  -2   27.49    2.29   0
 -14  -2  -4  163.73    3.73   0
 -13  -5  -8    0.51    1.74   0
 -13  -3  -9   44.55    2.40   0
 -13  -1  -7   -0.13    2.10   0
 -13  -1  -2    8.23    1.84   0
 -12  -6  -1    2.64    1.93   0
 -12  -2   1 1208.26    7.39   0
 -11  -3   2  394.55    4.19   0
 -11  -1   1  830.89    5.58   0
 -11   1  -5   51.28    2.25   0
 -10  -8  -7    8.10    1.77   0
 -10  -8  -5    7.70    1.89   0
 -10  -6   1    3.15    1.79   0
  -8  -4   3  112.52    2.10   0
 -14  -2  -5  274.05    4.48   0
 -14  -2  -2  259.49    4.33   0
 -13  -1  -1  863.14    6.70   0
 -11   1  -4  151.94    2.92   0
 -10  -8  -3  104.81    3.15   0
  -9  -3   3 1482.20    6.79   0
  -8  -6   2   75.16    2.23   0
 -14  -4  -7   89.49    2.83   0
 -13  -5   0   50.98    2.49   0
 -13  -3   1  759.10    6.46   0
 -13  -1  -8   41.48    2.51   0
 -12  -2 -11  336.26    3.96   0
 -11   1  -3   68.71    2.18   0
 -14  -4   0  126.70    3.33   0
 -13  -1   0  257.62    3.83   0
 -12  -4   2    5.28    1.26   0
 -10  -4   3  408.96    4.12   0
  -9  -7   1    1.41    2.19   0
  -7  -5   3  410.24    3.60   0
 -15  -3  -5    0.11    1.94   0
 -15  -3  -4    2.79    2.01   0
 -15  -3  -3   97.07    3.14   0
 -15  -3  -2  110.45    3.30   0
 -14  -6  -5   19.56    2.21   0
 -14  -6  -4   81.80    2.78   0
 -14  -6  -3  116.76    3.13   0
 -14  -4  -8   40.88    2.13   0
 -14  -2   0   79.03    2.76   0
 -13  -5   1  118.56    3.20   0
 -12  -6   1    1.68    1.98   0
 -11  -7   0  144.66    3.40   0
 -11  -3   3 1804.71    8.48   0
 -10  -6   2    2.84    1.79   0
 -10  -2   3  189.28    2.68   0
  -9  -5   3    4.83    1.47   0
 -15  -5  -4   27.81    2.46   0
 -15  -5  -3  200.78    3.88   0
 -15  -3  -6  212.27    3.85   0
 -15  -3  -1    1.85    2.08   0
 -14  -6  -6  140.25    2.94   0
 -14  -6  -2   13.92    2.14   0
 -14  -4   1   30.48    2.27   0
 -14  -2  -8   -0.08    1.95   0
 -13  -7  -6   23.06    2.02   0
 -13  -7  -5   38.76    2.16   0
 -13  -7  -4   31.44    2.12   0
 -13  -3   2  216.86    3.68   0
 -13  -1  -9  302.09    4.07   0
 -12   0   0 1306.19    7.31   0
 -15  -3   0    4.62    2.08   0
 -14  -2   1  112.51    3.00   0
 -13  -1   1  261.04    3.80   0
 -11  -5   3  205.84    3.46   0
 -11   1  -1  936.90    5.77   0
 -15  -5  -6    6.87    1.77   0
 -15  -5  -1   16.64    2.17   0
 -15  -3  -7    3.63    1.92   0
 -13  -7  -1  102.36    3.04   0
 -13  -5   2  206.13    3.82   0
 -12  -8  -5   22.35    2.02   0
 -12  -8  -4   76.29    2.62   0
 -12  -2   3    4.17    1.39   0
 -11  -7   1    2.37    2.04   0
  -9  -3   4 1104.71    5.85   0
  -8  -4   4  282.51    3.05   0
 -16  -4  -4  164.46    3.66   0
 -16  -4  -3    3.86    2.01   0
 -15  -5   0   73.92    2.94   0
 -15  -1  -5    1.17    2.11   0
 -15  -1  -4   79.42    2.99   0
 -15  -1  -2  143.13    3.50   0
 -14  -6   0  151.80    3.54   0
 -14  -4   2  199.58    3.83   0
 -14  -2  -9    0.74    1.48   0
 -14  -2  -9   -0.16    0.97   0
 -13  -3   3  247.31    3.83   0
 -12  -8  -3    2.55    1.91   0
 -10   0   2   85.83    1.87   0
 -16  -2  -3   44.24    2.62   0
 -16  -2  -2  113.01    3.31   0
 -15  -3  -8   84.55    2.63   0
 -14  -2   2   75.41    2.59   0
 -14   0  -6    1.04    2.18   0
 -13  -7   0   22.13    2.31   0
 -12  -8  -2   16.48    2.14   0
 -11  -3   4  306.67    3.66   0
 -11   1   0   34.20    1.64   0
 -10  -2   4  868.53    5.35   0
 -16  -4   0   18.23    2.31   0
 -16  -2  -4   46.05    2.59   0
 -15  -5   1  372.17    5.15   0
 -15  -3   2  148.66    3.51   0
 -15  -1  -6  406.62    4.89   0
 -15  -1   0    2.64    1.96   0
 -14  -6   1  185.78    3.83   0
 -13  -5   3  714.73    6.45   0
 -13   1  -4   43.34    2.38   0
 -13   1  -3    7.58    1.96   0
 -12  -4   4  479.77    4.91   0
  -9  -5   4    6.40    1.51   0
 -16  -4  -6    1.87    1.70   0
 -16  -4   1  266.15    4.56   0
 -14  -4   3    2.97    1.35   0
 -14   0   0  701.31    6.12   0
 -12  -8  -1  107.50    2.98   0
 -12  -6   3  144.09    3.28   0
 -12   0   2  316.33    3.68   0
 -11  -5   4  309.17    4.01   0
 -17  -3  -2   24.69    2.57   0
 -16  -2  -6   23.05    2.19   0
 -15  -5   2   31.20    2.46   0
 -15  -1   1  135.76    3.31   0
 -13  -7   1    2.63    2.03   0
 -13  -3   4   69.00    2.39   0
 -13  -1   3    0.10    1.44   0
 -12  -2   4   51.05    1.93   0
 -17  -3  -4    8.67    1.91   0
 -17  -3  -3  145.22    3.37   0
 -17  -3  -1    0.60    2.03   0
 -16  -6  -4    6.09    1.59   0
 -16  -6  -1   84.78    2.79   0
 -16  -4   2  452.95    5.68   0
 -16  -2   1  209.21    3.86   0
 -15  -7  -3   68.12    2.36   0
 -15  -3   3   57.46    2.59   0
 -11   1   1  793.21    5.19   0
 -17  -5  -3  136.48    3.03   0
 -17  -5  -2    0.75    1.78   0
 -16  -6   0    0.62    1.84   0
 -16  -2   2  352.16    5.01   0
 -15  -7  -1   29.08    2.27   0
 -15  -5   3   68.93    2.81   0
 -15  -1   2  812.72    6.92   0
 -14  -4   4  172.53    3.56   0
 -13  -7   2   53.75    2.86   0
 -13   1   0  277.72    3.87   0
 -11  -3   5  180.54    2.93   0
 -10  -6   4  463.27    4.69   0
 -10  -4   5   80.68    2.18   0
 -17  -5   0    1.38    1.96   0
 -17  -3  -5    0.36    1.74   0
 -17  -3   1   -1.17    2.08   0
 -16  -2  -7    5.82    1.52   0
 -16  -2  -7    3.37    1.02   0
 -14  -6   3  331.08    4.76   0
 -14  -2   4  109.81    2.90   0
 -12  -6   4   46.87    2.66   0
 -12  -4   5  174.30    3.23   0
 -10  -2   5  704.65    4.87   0
  -8  -4   5   39.07    1.56   0
 -17  -5   1   71.83    2.79   0
 -16  -6   1    4.03    1.98   0
 -16  -4   3    1.44    1.92   0
 -15  -3   4    8.76    1.93   0
 -14   0   2   19.97    1.89   0
 -13  -3   5  173.76    3.28   0
 -13  -1   4   13.46    1.61   0
 -12  -2   5 1156.37    6.98   0
 -11  -5   5  171.07    3.16   0
  -9  -5   5  224.66    3.25   0
 -17  -1   0  102.39    3.50   0
 -16   0  -4   19.93    2.62   0
 -16   0  -2  204.52    3.99   0
 -15  -7   1    6.68    2.08   0
 -18  -4  -3   -0.38    1.70   0
 -18  -2  -2    7.22    2.33   0
 -18  -2  -1   77.37    2.88   0
 -17  -5   2    6.28    2.05   0
 -18  -2   0   10.64    2.19   0
 -17  -1  -5   -0.09    2.25   0
 -17  -1   1   -0.32    2.04   0
 -15  -7   2   -0.69    2.27   0
 -15  -3   5   14.97    2.03   0
 -14  -6   4   53.65    2.63   0
 -18  -4   2   53.89    2.70   0
 -18  -2  -4   39.34    2.42   0
 -18  -2   1  387.35    5.35   0
 -12  -6   5    2.63    2.30   0
 -12   0   4  262.70    3.27   0
 -18  -2   2   48.56    2.71   0
 -16   0   2    1.75    2.01   0
 -15   1   0    2.24    1.98   0
 -11   1   3    5.38    1.26   0
 -19  -3  -1   20.42    2.14   0
 -19  -3   0   41.51    2.40   0
 -19  -3   1    3.94    2.02   0
 -18  -6   0   41.12    2.30   0
 -18  -4   3    4.09    2.03   0
 -17  -5   4    0.65    2.01   0
 -15  -7   3    4.15    2.11   0
 -14  -6   5   14.44    2.55   0
 -13  -7   4    1.22    2.21   0
 -12  -2   6   30.82    1.49   0
 -19  -3  -3   23.18    1.86   0
 -19  -3   2  109.74    3.24   0
 -18  -6   1  138.33    3.07   0
 -18  -2   3    4.88    2.18   0
 -15  -3   6   22.33    2.20   0
 -14  -2   6    1.07    1.65   0
 -13   1   3   -0.08    1.47   0
 -19  -5   0    3.92    1.66   0
 -19  -5   1   83.88    2.70   0
 -15   1   2  777.98    6.65   0
 -19  -5   2   38.22    2.34   0
 -19  -3   3  129.02    3.53   0
 -17  -5   5    0.04    2.07   0
 -15  -7   4   12.69    2.59   0
 -19  -1  -1   10.30    2.19   0
 -18  -6   3   -0.30    1.96   0
 -18   0  -2    9.10    2.59   0
 -18   0   0  281.81    4.56   0
 -17  -7   2    1.20    1.90   0
 -16  -6   5   41.01    2.57   0
 -12  -6   6   26.78    2.24   0
 -19  -5   3   91.72    2.88   0
 -19  -1  -2   11.27    2.18   0
 -19  -1   2   70.31    3.04   0
 -15  -1   6   24.66    2.13   0
 -14  -6   6   12.58    2.27   0
 -14  -2   7  191.69    3.55   0
 -12  -2   7  503.79    4.85   0
 -10  -4   7  196.29    3.09   0
  -9  -1   6   43.21    1.51   0
 -20  -2   1    2.47    2.01   0
 -19  -5   4   10.02    2.08   0
 -19  -1  -3    1.13    2.04   0
 -19  -1   3  208.19    4.20   0
 -17  -5   6    3.25    2.11   0
 -17   1  -1  104.01    3.25   0
 -17   1   0  107.48    3.30   0
 -11  -5   7  820.95    6.26   0
 -20  -4   3  102.12    2.97   0
 -20  -2   2   30.81    2.36   0
 -19  -3   5   15.44    2.29   0
 -18  -4   6    1.21    2.06   0
 -17   1   1   -0.39    2.27   0
 -16  -2   7   21.02    2.19   0
 -15  -7   5   38.13    2.83   0
 -12   0   6  117.27    2.53   0
  -9  -3   7    2.52    1.26   0
 -20  -4   4   84.95    2.92   0
 -20  -2   3   91.59    3.08   0
 -19  -1   4   13.34    2.38   0
 -17   1   2  219.84    4.22   0
 -16  -6   6   14.85    2.36   0
 -15   1   4  577.93    5.76   0
 -20  -2   4    1.82    2.15   0
 -19  -5   5  138.94    3.39   0
 -19  -3   6    9.83    2.31   0
 -18  -6   5   77.48    2.80   0
 -18   0   4   15.45    2.45   0
 -17  -7   4    2.78    2.03   0
 -14   2   2   74.67    2.59   0
 -13  -3   8  278.86    4.09   0
 -13   1   5   13.70    1.68   0
 -11   1   5  113.14    2.34   0
 -21  -3   2   64.29    2.52   0
 -20  -4   5    0.93    1.96   0
 -18  -4   7   91.56    3.25   0
 -17   1   3   92.80    3.19   0
 -16   0   6 1276.09    8.94   0
 -15  -3   8   21.23    1.83   0
 -14  -6   7  464.90    5.38   0
 -14  -2   8  123.21    3.13   0
 -12  -4   8  874.29    6.61   0
  -8  -4   7  863.17    5.24   0
 -21  -3   3   63.54    2.55   0
 -20  -2   5   12.44    2.31   0
 -18  -2   7    3.63    2.19   0
 -17  -1   7  218.45    4.34   0
 -16  -2   8  172.92    3.82   0
 -13  -5   8   21.54    2.60   0
 -12  -2   8    1.57    1.48   0
 -21  -3   4   22.01    2.10   0
 -20  -4   6   19.17    2.26   0
 -19  -3   7   18.61    2.45   0
 -19  -1   6    1.72    2.17   0
 -18  -6   6   40.01    2.51   0
 -17  -7   5   12.17    2.20   0
 -16  -6   7  337.98    4.83   0
 -10  -4   8  505.58    4.80   0
  -9  -1   7  291.36    3.23   0
 -20  -2   6    1.97    2.20   0
 -20   0   2  113.77    3.55   0
 -15  -1   8  113.26    3.19   0
 -13  -1   8   14.60    1.78   0
 -13   1   6   27.36    1.87   0
 -12   2   4   53.85    2.06   0
 -11  -5   8   83.73    2.66   0
 -10  -2   8   84.42    2.19   0
 -21  -1   3  152.06    3.59   0
 -20   0   0   28.32    2.40   0
 -19  -5   7   11.79    2.26   0
 -18  -4   8  150.97    3.80   0
 -18  -2   8   18.04    2.50   0
 -17  -5   8  271.82    4.60   0
 -15   1   6   25.03    2.14   0
 -21  -3   6   21.75    2.30   0
 -21  -1   4    3.85    2.26   0
 -20  -4   7    8.20    2.18   0
 -19  -3   8    8.96    2.35   0
 -19  -1   7    5.23    2.40   0
 -19   1   1  133.48    3.53   0
 -14  -6   8   -0.15    2.30   0
 -14  -4   9    4.53    2.05   0
 -14  -2   9   90.00    2.88   0
 -11  -1   8  183.58    2.90   0
 -22  -2   3   21.23    2.05   0
 -20  -6   5    0.59    1.37   0
 -20  -6   5    0.13    0.96   0
  -8   2 -12    0.20    0.86   0
  -6   8  -8   28.33    1.13   0
  -4   6 -11    2.17    0.89   0
  -4   8  -7   27.39    1.27   0
   1   5  -9  782.11    3.98   0
 -10   6 -10   22.86    0.98   0
  -9   5 -11   26.63    1.09   0
  -6   2 -12    6.57    0.95   0
  -6   4 -12    7.96    0.99   0
  -4   2 -12   22.12    1.10   0
  -4   4 -12  203.19    2.43   0
  -3   3 -12    8.33    0.95   0
  -2   6 -10    3.12    0.93   0
  -1   7  -7  273.17    2.55   0
   0   6  -8   60.31    1.34   0
 -10   2 -11   28.72    1.14   0
 -10   4 -11    5.62    0.87   0
 -10   8  -7    6.35    0.79   0
  -9   7  -9   17.54    0.96   0
  -9   9  -4   -0.16    0.78   0
  -4   8  -6  250.80    2.55   0
  -2   0 -10  643.38    2.95   0
  -1   7  -6  447.81    3.07   0
   1   5  -8  169.90    1.85   0
   2   4  -7    5.53    0.55   0
 -12   4 -10  119.61    1.60   0
 -11   5 -10    9.11    0.83   0
  -8   8  -7   67.75    1.43   0
  -7   5 -11    3.59    0.89   0
  -7   7  -9   21.51    1.10   0
  -5   7  -9   26.25    1.17   0
  -4   6 -10   34.19    1.29   0
  -3   1 -11 1622.99    5.40   0
  -2   4 -11    2.77    0.83   0
  -1   5 -10   93.47    1.57   0
  -1   7  -5  419.31    2.86   0
   0   2 -10   46.26    1.03   0
   0   6  -7  219.16    2.15   0
   2   4  -6  198.94    1.61   0
 -11   9  -3    0.22    0.59   0
 -11   9  -3   -0.08    0.39   0
  -6   6 -10    5.67    0.94   0
  -5   5 -11   38.55    1.33   0
  -4   8  -5  442.80    3.18   0
  -2   2 -11    1.17    0.73   0
   0   6  -6    0.10    0.79   0
   1   5  -7   10.37    0.58   0
 -10   8  -6  122.15    1.75   0
  -9   3 -11    2.14    0.92   0
  -8   4 -11    0.82    0.87   0
  -4   0 -10 1211.63    4.27   0
   0   4  -9    8.35    0.72   0
  -9   5 -10  310.47    2.80   0
  -9   7  -8   17.15    1.00   0
  -8   2 -11  287.44    2.65   0
  -6   4 -11   50.01    1.42   0
  -5   7  -8   53.36    1.44   0
  -4   8  -4  256.05    2.42   0
  -3   3 -11   58.64    1.37   0
  -3   7  -7   24.90    1.12   0
  -1   5  -9  704.68    3.90   0
   0   2  -9  103.58    1.30   0
   0   6  -5   77.71    1.26   0
   0   6  -4  567.28    2.88   0
   0   6  -3  837.10    3.27   0
   1   3  -8    6.95    0.57   0
   1   5  -5  389.52    2.30   0
   1   5  -4 3487.16    6.33   0
 -12   6  -8   38.57    1.12   0
 -11   3 -10    1.87    0.89   0
  -7   3 -11    4.85    0.95   0
  -7   7  -8   64.17    1.50   0
  -6   2 -11  157.64    2.06   0
  -5   3 -11    9.88    1.00   0
  -4   8  -3  236.86    2.26   0
  -2   6  -8  185.72    2.12   0
 -13   3  -9   40.53    1.16   0
 -13   7  -6   22.90    0.90   0
 -11   5  -9   -0.15    0.77   0
 -11   7  -7    3.18    0.81   0
 -10   4 -10    4.99    0.90   0
  -7   5 -10   66.69    1.59   0
  -6   6  -9  212.99    2.52   0
  -5   5 -10  642.75    4.18   0
  -2   2 -10  592.33    3.27   0
  -1   1  -9  231.83    1.80   0
  -1   5  -8    2.94    0.74   0
   0   4  -8  314.12    2.33   0
   1   3  -7  341.69    2.07   0
 -13   5  -8    0.62    0.75   0
 -12   4  -9   70.21    1.44   0
 -10   2 -10  280.64    2.58   0
  -9   1 -10   49.20    1.33   0
  -8   8  -5   85.51    1.62   0
  -5   7  -7   20.96    1.12   0
  -3   5  -9   34.25    1.18   0
  -2   6  -7   96.73    1.61   0
  -9   3 -10   42.21    1.45   0
  -9   7  -7   27.95    1.16   0
  -7   7  -7    0.06    0.86   0
  -5   1 -10   -0.26    0.87   0
  -4   6  -8   -0.71    0.85   0
  -3   3 -10  215.02    2.23   0
  -3   7  -5   26.54    1.09   0
  -1   3  -9  577.70    3.17   0
 -14   2  -8    0.00    0.91   0
 -12   2  -9   36.18    1.21   0
  -9   5  -9    5.48    0.93   0
  -7   1 -10  138.06    1.85   0
  -4   2 -10   45.98    1.19   0
  -2   6  -6  203.88    2.11   0
  -1   5  -7   52.65    1.15   0
   0   4  -7  251.02    1.98   0
 -11   7  -6    7.51    0.92   0
 -10   8  -4   27.15    1.15   0
  -8   6  -8   10.87    1.04   0
  -8   8  -4  348.52    2.93   0
  -7   3 -10  156.42    2.15   0
  -7   5  -9  187.49    2.39   0
  -6   6  -8   49.31    1.44   0
  -5   3 -10  263.99    2.58   0
  -2   2  -9  257.38    2.09   0
  -1   1  -8  109.09    1.20   0
 -14   8  -2    8.41    0.87   0
 -13   7  -5   37.46    1.13   0
 -12   8  -3    3.31    0.95   0
 -11   5  -8  119.71    1.95   0
 -10   4  -9   24.07    1.18   0
  -9   7  -6   31.87    1.22   0
  -7   7  -6  133.30    2.04   0
  -6   8  -2   75.10    1.50   0
  -4   6  -7  467.85    3.41   0
  -3   5  -8   98.90    1.66   0
  -1   3  -8  417.62    2.56   0
  -1   5  -6    6.15    0.65   0
   0   4  -6  297.83    2.03   0
 -16   4  -6    1.03    0.80   0
 -15   3  -7    3.78    0.84   0
 -15   5  -6    4.33    0.75   0
 -13   3  -8   11.24    1.10   0
  -8   8  -3    1.32    0.93   0
  -4   4  -9  413.11    3.15   0
  -3   3  -9  171.92    1.93   0
  -2   4  -8  690.89    3.62   0
 -14   4  -7   90.86    1.63   0
 -13   5  -7   81.93    1.54   0
 -12   4  -8   32.96    1.21   0
 -10   2  -9   30.21    1.25   0
 -10   6  -7   26.91    1.20   0
  -8   4  -9    6.48    0.97   0
  -6   4  -9  203.00    2.40   0
  -6   6  -7  113.46    1.90   0
  -5   5  -8  951.91    4.88   0
  -2   6  -4   63.44    1.19   0
  -1   5  -5   10.32    0.65   0
 -15   7  -3   71.72    1.32   0
 -14   8  -1  114.41    1.64   0
 -12   6  -6   17.21    1.16   0
 -12   8  -2   17.47    1.00   0
 -11   7  -5    1.44    0.85   0
  -9   5  -8    2.79    0.95   0
  -8   6  -7    4.94    0.98   0
  -7   7  -5  216.46    2.48   0
  -5   1  -9    1.01    0.72   0
  -4   2  -9 1139.55    4.59   0
  -4   6  -6    0.71    0.80   0
 -14   6  -5   17.69    1.00   0
 -13   7  -4   34.97    1.16   0
 -12   2  -8   36.28    1.37   0
  -9   7  -5    6.61    0.97   0
  -7   3  -9  150.41    2.08   0
  -5   3  -9  476.75    3.25   0
  -4   0  -8   88.55    1.17   0
  -2   2  -8    8.78    0.62   0
  -2   4  -7   27.94    0.90   0
 -17   5  -4   48.24    1.13   0
 -14   2  -7  245.23    2.44   0
 -11   5  -7  125.15    2.01   0
  -8   8  -1    1.35    0.91   0
  -6   2  -9  563.86    3.50   0
  -5   7  -3  103.89    1.65   0
  -3   3  -8   53.88    1.14   0
 -17   3  -5    0.55    0.79   0
 -15   5  -5   67.87    1.49   0
 -14   8   0   21.36    1.01   0
 -11   1  -8   51.23    1.39   0
 -11   3  -8   68.51    1.60   0
 -11   7  -4   85.37    1.69   0
 -10   6  -6   19.13    1.16   0
 -10   8  -1    5.64    1.10   0
  -5   5  -7   55.39    1.38   0
  -3   5  -6   18.77    0.88   0
 -16   4  -5    5.29    0.83   0
 -15   7  -2   22.23    1.01   0
 -13   3  -7   95.09    1.75   0
 -13   7  -3    4.72    0.87   0
 -12   4  -7  176.18    2.30   0
  -8   4  -8  173.68    2.28   0
  -8   6  -6    1.01    0.90   0
  -6   0  -8   13.35    0.78   0
  -6   4  -8   87.61    1.56   0
  -1   3  -6  353.28    2.12   0
 -16   6  -3   11.84    0.86   0
 -14   4  -6    9.70    0.99   0
 -14   6  -4   82.27    1.59   0
 -14   8   1    3.97    0.96   0
 -13   1  -7    0.72    0.93   0
 -12   6  -5   87.12    1.71   0
 -12   8   0    1.03    0.91   0
 -10   8   0    4.11    1.07   0
  -9   3  -8   17.97    1.12   0
  -4   2  -8  281.20    2.24   0
  -2   2  -7 1476.44    4.34   0
  -2   4  -6    7.05    0.62   0
 -18   2  -4   43.81    1.16   0
 -17   7   0   90.75    1.43   0
 -11   7  -3   14.74    1.20   0
  -9   1  -8   29.43    1.16   0
  -7   3  -8   85.13    1.63   0
  -5   7  -1   10.68    0.88   0
 -12   8   1   -0.15    0.89   0
 -10   4  -7   51.56    1.51   0
 -10   6  -5  129.68    2.08   0
  -8   2  -8   -0.32    0.85   0
  -6   2  -8   13.70    0.88   0
  -3   1  -7 2455.08    5.42   0
 -18   4  -3    0.21    0.71   0
 -16   2  -5  112.47    1.73   0
 -15   5  -4   29.44    1.18   0
 -14   8   2    9.65    0.95   0
 -13   5  -5  373.14    3.26   0
 -13   7  -2  240.34    2.54   0
 -11   3  -7   13.79    1.11   0
  -9   5  -6    9.28    1.04   0
  -7   7  -2  336.43    2.85   0
  -6   4  -7   58.64    1.38   0
  -2   4  -5    4.95    0.56   0
 -17   7   1   -0.21    0.76   0
 -16   6  -2   41.26    1.21   0
 -14   2  -6   10.74    1.09   0
 -14   6  -3  126.58    1.96   0
 -12   6  -4   23.44    1.19   0
 -18   6   0   47.48    1.24   0
 -15   3  -5    0.08    0.90   0
 -14   4  -5    2.49    0.94   0
  -9   3  -7   43.98    1.35   0
  -5   3  -7   11.76    0.79   0
  -5   5  -5    7.80    0.80   0
  -4   2  -7    2.16    0.58   0
  -4   6  -2    2.33    0.69   0
 -17   1  -4   69.36    1.45   0
 -13   1  -6    4.53    1.12   0
  -7   3  -7  104.81    1.71   0
 -19   3  -2   14.78    0.94   0
 -18   2  -3   35.33    1.26   0
 -17   5  -2    0.78    0.79   0
 -15   1  -5    0.74    0.97   0
  -9   7  -1    2.22    0.92   0
  -7   7   0    9.93    0.94   0
  -4   6  -1    9.52    0.72   0
 -14   6  -2   17.36    1.13   0
  -8   2  -7 1040.03    4.76   0
  -8   4  -6   55.59    1.42   0
 -20   4   0  122.59    1.64   0
 -19   1  -2   12.84    1.05   0
 -12   4  -5    5.21    1.04   0
 -11   3  -6   27.06    1.24   0
  -5   3  -6    9.30    0.70   0
  -3   5  -2    1.44    0.54   0
 -20   2  -1  203.13    2.01   0
 -16   4  -3    3.68    0.94   0
 -14   4  -4  101.12    1.91   0
 -13   3  -5    9.82    1.08   0
 -16   6   0    0.61    0.89   0
 -15   3  -4    2.93    0.98   0
 -15   7   2    0.19    0.87   0
 -13   7   1    1.45    1.09   0
 -10   4  -5    2.57    0.92   0
  -9   5  -4    0.46    0.84   0
 -19   3  -1   25.49    1.09   0
 -17   1  -3    9.28    1.16   0
 -17   7   4    2.84    0.89   0
 -13   5  -3    4.30    1.05   0
 -10   2  -6  143.73    2.03   0
 -10   6  -2   12.30    1.07   0
  -9   7   1   -0.63    0.89   0
 -21   3   1   71.61    1.35   0
 -18   4  -1   34.05    1.21   0
 -13   1  -5   13.92    1.12   0
 -11   7   1    5.30    1.00   0
  -8   0  -6    0.02    0.67   0
  -8   2  -6   17.87    0.96   0
 -20   4   1   17.90    0.95   0
 -17   7   5   10.63    1.01   0
 -16   4  -2  169.81    2.34   0
 -15   7   3    5.74    0.99   0
 -12   6  -1    0.98    0.93   0
 -11   3  -5    5.71    0.97   0
 -16   6   1    2.83    0.93   0
 -14   2  -4  132.86    2.19   0
 -14   4  -3    7.96    1.07   0
  -9   5  -3    3.70    0.91   0
 -18   6   3   -0.90    0.80   0
 -15   7   4   12.63    1.09   0
 -11   7   3   54.07    1.46   0
 -10   2  -5  509.03    3.50   0
 -21   3   2   55.10    1.30   0
 -21   5   5   50.09    1.20   0
 -20   4   2    3.05    0.87   0
 -18   6   4    7.36    1.07   0
 -13   7   4   -0.67    0.95   0
 -11   7   4   30.52    1.25   0
  -6   2  -5    3.68    0.60   0
 -18   2  -1   77.67    1.68   0
 -17   1  -2    3.49    1.03   0
 -15   7   6   31.25    1.27   0
 -11   3  -4   76.94    1.64   0
 -19   5   3   88.64    1.67   0
 -17   3  -1    1.83    0.98   0
  -8   6   1   67.82    1.47   0
 -21   5   6   22.72    1.01   0
 -20   2   1    2.73    0.92   0
 -14   2  -3    0.33    0.98   0
 -14   6   2   20.07    1.22   0
 -12   6   1   -0.07    0.95   0
  -8   4  -3   20.26    0.98   0
 -21   3   3   64.52    1.44   0
 -20   6   9   36.45    1.12   0
 -19   1   0    1.66    0.99   0
 -19   3   1    4.50    1.00   0
 -17   5   2    4.98    1.02   0
 -16   0  -2  204.92    2.47   0
 -10   6   1    3.15    0.91   0
  -5   5   0  120.59    1.41   0
 -22   4   6   40.04    1.12   0
 -19   5   4    8.66    1.02   0
 -13   5   0   49.22    1.50   0
  -9   5  -1   58.21    1.40   0
 -18   2   0   10.62    1.12   0
 -10   6   2    2.72    0.90   0
 -22   2   4  161.27    1.98   0
 -20   4   4   80.47    1.64   0
 -18   4   2   53.17    1.58   0
 -18   6   7   38.49    1.33   0
 -15   3  -1    0.86    0.98   0
 -13   3  -2    2.29    0.98   0
  -5   5   1    2.08    0.56   0
 -21   5   8  104.46    1.64   0
 -20   2   2   29.80    1.25   0
 -19   3   2  105.47    1.94   0
 -16   6   5   39.05    1.41   0
 -18   0   0  275.53    2.76   0
 -18   6   8   13.12    1.09   0
 -15   5   2   27.73    1.35   0
 -14   6   4   51.94    1.51   0
 -10   6   3    6.82    0.94   0
  -7   1  -4  109.16    1.36   0
 -16   6   6   15.38    1.18   0
  -6   4  -1    1.08    0.54   0
 -22   4   8    1.80    0.82   0
 -21   5  10    1.72    0.84   0
 -20   4   5    1.10    0.89   0
 -18   2   1  381.88    3.44   0
 -18   4   3    1.56    1.00   0
 -17   5   4    0.57    0.97   0
 -14   0  -2   69.64    1.67   0
 -14   6   5   13.60    1.14   0
 -10   4  -1    8.21    0.90   0
 -23   1   6   84.71    1.49   0
 -21   3   5   11.64    1.03   0
 -20   2   3   88.74    1.80   0
 -17   1   0  104.38    2.00   0
 -16   6   7  310.20    2.94   0
 -15   3   0    4.09    1.08   0
 -11  -1  -3   57.90    1.23   0
 -11   1  -3   58.56    1.33   0
 -22   4   9    7.51    0.90   0
 -19   5   7   10.33    1.06   0
 -17   5   5    0.13    0.97   0
 -16   6   8   24.19    1.26   0
 -15   1  -1   22.73    1.25   0
 -14   6   6   10.91    1.15   0
 -13   1  -2    7.28    0.96   0
 -12   6   5    1.38    0.96   0
 -10   6   5   10.84    0.96   0
  -7   3  -2    1.89    0.57   0
 -23   3   9   31.55    1.07   0
 -21   1   4    2.85    0.95   0
 -18   4   4  101.82    2.00   0
 -16   6   9  133.99    2.00   0
 -15  -1  -1   25.04    1.21   0
 -13  -1  -2    7.84    0.96   0
  -7   5   2    4.34    0.68   0
 -22   2   6   15.62    1.06   0
 -21  -1   4    2.18    1.14   0
 -12   6   6   25.44    1.20   0
 -20   2   4    1.79    0.99   0
 -20   4   7    6.91    1.00   0
 -19   5   9  157.55    2.24   0
 -17   5   6    1.62    1.02   0
 -16   4   3    0.05    0.96   0
 -14   6   8   -0.18    1.02   0
  -9  -1  -3  574.05    2.83   0
 -23   3  10   39.74    1.14   0
 -22   4  12    0.32    0.76   0
 -18   4   5   60.46    1.66   0
 -17   1   1   -0.15    1.04   0
 -12   0  -2 1258.69    5.11   0
 -22   2   7    2.48    0.92   0
 -21   3   7    0.47    0.90   0
 -11   1  -2    1.78    0.74   0
  -9   3  -1    3.46    0.69   0
  -8   2  -2  205.41    1.88   0
  -7   3  -1   27.52    0.81   0
 -20   4   8   17.57    1.16   0
 -19   1   3  199.31    2.59   0
 -19   5  11    2.51    0.99   0
 -19   5  12    0.22    1.04   0
 -17  -1   1   -0.13    1.07   0
 -15   1   0    2.85    0.99   0
  -9   5   3    5.39    0.77   0
 -23   1   8    3.04    0.85   0
 -20   2   5   11.86    1.14   0
 -19   3   5   14.01    1.19   0
 -18   2   3    3.62    1.09   0
 -18   4   6    0.24    1.02   0
 -11  -1  -2    1.62    0.72   0
  -7   5   4    7.92    0.69   0
 -22   2   8    0.75    0.87   0
 -21   3   8    6.76    1.04   0
 -20   4   9    1.85    0.98   0
 -19  -1   3  205.59    2.52   0
 -15  -1   0    1.55    0.98   0
 -14   4   3    1.46    0.94   0
 -13  -1  -1  796.44    4.09   0
 -23  -1   8    2.99    0.90   0
 -17   5   9   31.77    1.37   0
 -10   0  -2  795.99    3.65   0
 -23   1   9    0.72    0.83   0
 -22  -2   7    2.10    1.08   0
 -21   3   9    1.44    0.91   0
 -19   1   4   12.93    1.18   0
 -19   3   6   10.70    1.16   0
 -18   4   7   96.96    1.97   0
 -17   3   4  236.14    2.87   0
  -9   3   0 1401.57    5.01   0
 -20   2   6    2.15    1.01   0
 -12   2   0  434.34    3.16   0
 -23   1  10   27.99    1.13   0
 -21   3  10    8.21    1.00   0
 -18  -2   3    4.87    1.29   0
 -17   5  12    2.77    1.06   0
 -13   1   0  274.77    2.63   0
 -20  -2   5   12.49    1.19   0
 -20   4  13    0.82    0.95   0
 -19  -1   4   13.43    1.34   0
 -22   0   8    7.71    1.05   0
 -21   3  11    2.39    0.96   0
 -17   1   3   99.88    1.97   0
 -22  -2   8    0.68    0.98   0
 -19   3   8    9.36    1.12   0
 -16   0   2    1.72    0.96   0
 -13   5   8   22.62    1.20   0
 -23  -1  10   28.24    1.17   0
 -21   3  12   97.42    1.77   0
 -15   3   4    8.53    1.01   0
 -22   2  12    0.95    0.89   0
 -21   3  13    1.32    0.90   0
 -20   2   8    3.30    1.07   0
 -18   0   4   16.52    1.23   0
 -13   1   1  267.85    2.55   0
 -11   1   0   34.19    1.01   0
 -20  -2   6    1.69    1.07   0
 -19   1   6    1.50    1.02   0
 -19   3   9   41.96    1.49   0
 -16   2   4    1.96    0.98   0
 -23  -1  11  214.21    2.28   0
 -22   2  14    7.98    0.93   0
 -21  -3   8    7.07    1.20   0
 -18   4  13    9.77    1.12   0
 -15   3   5   16.06    1.12   0
 -22   0  10  605.85    4.05   0
 -22   2  15    4.02    0.84   0
 -23  -1  12    2.57    0.84   0
 -22  -2  10    9.97    1.07   0
 -20  -2   7  155.96    2.32   0
 -20   2  10    0.67    1.01   0
 -19  -3   6   10.94    1.18   0
 -19   1   7    4.89    1.05   0
 -18   2   7    2.06    1.02   0
 -23  -1  13   48.96    1.26   0
 -21  -3   9    1.50    1.11   0
 -19  -1   6    0.51    1.08   0
 -19   3  12   65.39    1.67   0
 -17   1   5  260.15    2.90   0
 -16   4  11    3.97    1.06   0
 -15   3   6   22.56    1.17   0
 -14   0   2   22.05    1.08   0
 -13  -1   1  265.80    2.40   0
 -13   1   2  802.19    4.21   0
 -11   1   1  818.89    3.83   0
 -21   1  11   69.76    1.70   0
 -20   0   8   16.32    1.23   0
 -19   3  16   28.36    1.21   0
 -18  -2   5   69.20    1.71   0
 -16   4  12    5.24    1.09   0
 -16   4  14    9.72    1.30   0
 -10   0   0   15.85    0.73   0
  -8   4   5   43.15    0.96   0
 -23  -1  14   60.65    1.34   0
 -22   0  12   88.92    1.73   0
 -20   2  12   35.61    1.37   0
 -19   1   8    1.39    1.00   0
 -19   3  14   12.90    1.10   0
 -18   2   8   19.19    1.25   0
 -16   0   4  613.80    4.09   0
 -16   2   6  107.28    1.95   0
 -16   4  13   17.80    1.20   0
 -14   4   9    5.04    0.99   0
 -12   4   7   12.34    0.93   0
 -17   1   6   64.00    1.64   0
 -15   1   4  608.11    4.01   0
 -12   2   3    3.47    0.70   0
 -11   3   4  302.86    2.43   0
 -10   2   2  418.02    2.66   0
 -21  -3  10    8.94    1.08   0
 -21  -1  10    6.45    1.07   0
 -20   2  13   14.73    1.14   0
 -20   2  17  154.35    1.95   0
 -19  -3   7   17.72    1.24   0
 -19  -1   7    4.84    1.06   0
 -18   2   9  515.74    4.06   0
 -17   3  10  299.36    3.10   0
 -14   4  10   89.03    1.73   0
 -22  -2  12    0.63    0.88   0
 -21   1  13   22.69    1.19   0
 -20   2  15   99.94    1.79   0
 -20   2  16    0.54    0.93   0
 -17  -1   5  262.14    2.81   0
 -17   3  11   22.74    1.27   0
 -16  -2   4    2.03    1.11   0
 -15   3   8   21.94    1.15   0
 -14   2   5  197.55    2.31   0
 -13   1   3   -0.02    0.72   0
 -13   3   6   70.83    1.47   0
 -12  -2   1 1199.54    4.43   0
 -10  -2   0  244.18    1.83   0
 -10   4   7  204.84    1.99   0
 -22   0  16  116.68    1.73   0
 -21   1  14    0.67    0.91   0
 -21   1  15  207.87    2.39   0
 -21   1  16  185.06    2.24   0
 -21   1  17   13.35    0.98   0
 -18  -2   6   35.52    1.42   0
 -16   2   7   23.23    1.21   0
 -14   4  12    0.18    0.96   0
 -12   4   9  978.47    4.59   0
 -11   1   2   35.16    0.96   0
  -9   1   1  107.15    1.28   0
  -9   3   4 1094.96    4.04   0
 -22  -2  13   32.14    1.19   0
 -21  -3  11    1.56    0.95   0
 -21  -1  11   69.94    1.68   0
 -20  -2   9   24.22    1.29   0
 -20   0  10   33.78    1.41   0
 -17   1   7  209.78    2.63   0
 -17   3  16   40.09    1.45   0
 -15   1   5 1191.42    5.49   0
 -12   0   2  313.00    2.43   0
 -12   2   4   50.92    1.19   0
 -11   3   5  179.54    1.92   0
  -8   4   7  902.49    3.51   0
 -22  -2  14    6.85    0.87   0
 -20  -4  10   65.54    1.53   0
 -19  -3   8    7.16    1.24   0
 -19  -1   8    1.35    1.01   0
 -19   1  10  227.08    2.71   0
 -18   2  11  864.55    5.13   0
 -17   3  13    4.05    1.05   0
 -17   3  14   30.80    1.33   0
 -17   3  15   12.09    1.12   0
 -15   3   9  309.76    2.98   0
 -13   3   7   57.69    1.35   0
 -12   4  10  902.80    4.37   0
 -11  -1   1  799.94    3.50   0
 -10   2   3  188.72    1.79   0
 -10   4   8  508.54    3.01   0
 -22  -2  15    3.33    0.80   0
 -21  -1  12   67.28    1.63   0
 -17  -1   6   62.58    1.58   0
 -14  -2   3 2434.19    6.99   0
 -14   2   6    2.20    0.80   0
 -12   4  11  167.06    2.02   0
 -20  -2  10    0.24    0.96   0
 -19   1  11   88.97    1.90   0
 -18   2  12   21.06    1.27   0
 -18   2  18   43.43    1.28   0
 -15  -3   4    6.66    0.97   0
 -15   3  10    0.48    0.90   0
 -13   1   4   12.91    0.84   0
 -10   4   9   85.50    1.38   0
 -21  -1  13   22.48    1.18   0
 -18   2  17   53.95    1.49   0
 -16  -2   5  139.53    2.04   0
 -14   0   4 1051.44    4.79   0
 -13   3   8  274.53    2.56   0
 -21  -3  13    1.03    0.92   0
 -21  -1  14    0.62    0.87   0
 -19  -3   9   39.57    1.42   0
 -18   2  16    3.84    1.00   0
 -11   1   3    5.58    0.62   0
 -19   1  18    1.86    0.87   0
 -17   1   9    3.74    1.03   0
 -14   2   7  190.83    2.22   0
 -13  -1   3    0.05    0.64   0
 -21  -1  17   11.89    0.89   0
 -20  -4  12  138.67    1.94   0
 -20   0  18    1.81    0.81   0
 -19  -1  10  221.21    2.70   0
 -19   1  14   29.54    1.29   0
 -19   1  15   22.67    1.31   0
 -16  -4   6  395.63    3.09   0
 -16   2  10    3.92    0.97   0
 -15   3  14   -0.52    0.95   0
 -15   3  15   63.21    1.54   0
 -11  -1   2   33.00    0.88   0
  -9   3   6  186.01    1.69   0
 -20  -4  13    0.81    0.87   0
 -16   2  11   55.89    1.52   0
 -15  -3   5   14.28    1.03   0
 -13   3  10   16.98    1.01   0
 -12   2   6   32.73    0.99   0
 -11   9   2    4.65    0.98   0
 -10   6  -1   87.17    1.68   0
  -9   3   0 1395.11    4.21   0
  -8   8  -3   -0.08    0.93   0
  -7   5  -4  129.24    1.84   0
  -5   9  -5   84.82    1.75   0
  -3   5  -7  179.43    2.11   0
  -3  11  -4   81.79    1.45   0
  -2   4  -7   24.99    0.79   0
  -2  10  -6    4.68    0.89   0
   0  10  -7   72.95    1.55   0
   4   6 -10  248.13    2.48   0
   4  10  -8    1.76    0.89   0
   5   7 -10   67.01    1.50   0
 -10   4   0  285.46    2.24   0
  -6   8  -5   56.62    1.57   0
  -2   6  -8  185.01    2.32   0
   0   6  -9   85.40    1.68   0
   3   9  -9   23.89    1.19   0
   5   5 -10   36.72    1.18   0
 -11   7   0  141.22    2.10   0
  -5   5  -6  282.69    2.62   0
  -5  11  -3   27.21    1.02   0
  -4   6  -7  446.32    3.55   0
  -2   8  -8  116.70    2.05   0
  -1   3  -7  258.02    2.00   0
  -1   9  -8    4.45    1.10   0
   2  10  -8   12.32    0.96   0
   3   7 -10  144.54    2.08   0
   4   8 -10   29.89    1.30   0
 -11   5   0   84.86    1.64   0
  -9   7  -3  142.39    2.22   0
  -8   4  -3   20.93    0.92   0
  -8   6  -4  114.69    1.97   0
  -7   3  -3  743.95    3.42   0
  -7   7  -5  212.75    2.67   0
  -7   9  -4   59.26    1.55   0
  -6  10  -4    5.34    1.00   0
  -4   8  -7   26.98    1.32   0
  -3   9  -7  137.70    2.13   0
  -1  11  -6   18.09    1.01   0
   0   8  -9  230.32    2.68   0
   1   3  -8    8.02    0.63   0
   3   5 -10    1.05    0.80   0
 -12   6   1    0.48    0.99   0
  -8   8  -4  344.31    3.25   0
  -8  10  -2    3.97    0.86   0
  -6   6  -6   97.56    1.88   0
  -3   7  -8    2.33    0.96   0
  -3  11  -5    6.47    0.84   0
  -2  10  -7    3.26    0.86   0
   2   8 -10   25.44    1.39   0
 -11   7  -1   39.75    1.56   0
 -10   4  -1    9.40    0.87   0
  -9   5  -3    4.31    0.90   0
  -7   5  -5   63.56    1.50   0
  -6   8  -6  110.12    2.05   0
  -4  10  -6   19.98    1.05   0
  -3   5  -8   97.43    1.78   0
  -2   4  -8  665.15    3.78   0
  -1   5  -9  700.56    4.19   0
   0  10  -8   -0.19    0.88   0
   1  11  -7    0.45    0.61   0
   1  11  -7   -0.02    0.43   0
   4  10  -9  171.20    1.99   0
 -12   8   1    0.12    1.03   0
 -10  10   0    2.42    0.94   0
  -2   6  -9  424.60    3.60   0
   0   4  -9    7.77    0.79   0
   1   5 -10   11.38    0.99   0
   3   9 -10    3.99    0.99   0
   4   4 -10  111.26    1.54   0
   4   6 -11   25.74    1.34   0
   5   7 -11  168.84    2.20   0
 -11   5  -1  316.98    2.86   0
 -11   9   0   22.97    1.18   0
  -9   7  -4   57.61    1.64   0
  -8   6  -5  222.68    2.74   0
  -7   9  -5  123.37    2.03   0
  -5   5  -7   52.98    1.35   0
  -4   6  -8   -0.04    0.99   0
  -2   8  -9   12.54    1.17   0
  -1   3  -8  412.09    2.76   0
   0   6 -10  117.56    2.03   0
   2  10  -9  200.09    2.21   0
   3   7 -11   10.44    1.12   0
 -12   6   0   27.46    1.34   0
  -9   9  -3  187.38    2.32   0
  -8   4  -4  326.65    2.79   0
  -8  10  -3   44.18    1.26   0
  -7   3  -4  218.19    2.08   0
  -6   4  -6   78.95    1.57   0
  -4   2  -5   17.69    0.71   0
  -4   8  -8  174.27    2.48   0
  -3   3  -7  335.82    2.52   0
  -3   9  -8   39.61    1.38   0
  -1   9  -9  208.47    2.52   0
   0   8 -10  308.72    3.11   0
   2   4 -10  362.37    2.79   0
   4   8 -11  150.38    2.15   0
   5   5 -11  109.05    1.70   0
 -12   8   0   -0.07    1.19   0
 -11   7  -2  158.09    2.34   0
 -10   4  -2  803.91    4.23   0
  -9   3  -2   70.22    1.30   0
  -9   5  -4    0.24    0.97   0
  -8   8  -5   83.04    1.85   0
  -7   5  -6  121.40    2.08   0
  -6   6  -7  110.14    2.09   0
  -5   3  -6    8.93    0.78   0
  -3   7  -9   15.73    1.24   0
  -2  10  -8   43.28    1.31   0
  -1   7 -10  112.80    2.11   0
   1   3  -9 1077.41    4.35   0
   2   6 -11  135.85    2.15   0
   3   5 -11  662.33    4.05   0
 -11   9  -1   28.72    1.34   0
  -6   8  -7    4.04    1.08   0
  -3   5  -9   33.22    1.36   0
  -2   4  -9    7.56    0.95   0
   0  10  -9    0.33    0.91   0
   2   8 -11    9.68    1.16   0
 -12   6  -1    1.30    1.30   0
 -11   5  -2  497.42    3.72   0
  -6   2  -4  172.62    1.71   0
  -4   4  -8  180.85    2.33   0
  -2   6 -10    3.72    1.12   0
   0   4 -10  137.93    2.01   0
 -10   6  -4   27.22    1.47   0
  -9   7  -5    8.16    1.21   0
  -9   9  -4    1.35    0.99   0
  -8   2  -2  202.42    1.80   0
  -8   4  -5   17.25    1.09   0
  -8   6  -6    2.14    1.12   0
  -8  10  -4    1.56    0.87   0
  -7   3  -5 1062.40    4.84   0
  -7   7  -7    0.18    1.09   0
  -6  10  -6   12.13    0.97   0
  -2   2  -7 1472.43    4.86   0
  -2   8 -10   43.06    1.53   0
   0   6 -11    0.16    1.06   0
   3   3 -10   27.01    0.98   0
   3   9 -11  404.85    3.20   0
   4   4 -11   50.25    1.29   0
   5   7 -12   39.79    1.49   0
 -12   8  -1  109.29    1.95   0
 -11   7  -3   14.18    1.36   0
  -9   5  -5   90.29    1.96   0
  -8   8  -6   19.05    1.29   0
  -6   4  -7   57.97    1.56   0
  -6   6  -8   48.53    1.68   0
  -4   2  -6  698.17    3.48   0
  -4   8  -9   23.40    1.34   0
  -3   3  -8   52.04    1.29   0
  -3   9  -9  153.23    2.24   0
  -1   3  -9  578.33    3.58   0
  -1   9 -10   64.55    1.63   0
   0   2  -8    6.83    0.52   0
   0   8 -11   36.79    1.50   0
   3   7 -12    1.89    1.15   0
   4   6 -12  104.40    1.97   0
 -12   4   0  606.44    3.66   0
 -11   9  -2   19.75    1.18   0
 -10   8  -4   28.57    1.38   0
  -7   5  -7   20.53    1.34   0
  -5   3  -7    9.49    0.93   0
  -5   9  -8    0.62    0.98   0
  -1   7 -11   35.05    1.54   0
   4   8 -12   90.26    1.85   0
 -12   6  -2  106.99    2.14   0
 -11   5  -3  182.16    2.57   0
  -6   2  -5    4.35    0.71   0
  -6   8  -8   30.57    1.41   0
  -5   7  -9   28.51    1.50   0
  -4  10  -8   28.22    1.17   0
  -3   5 -10  222.09    2.91   0
   2   2  -9   19.77    0.80   0
 -10   6  -5  128.10    2.48   0
  -9   7  -6   30.47    1.50   0
  -9   9  -5    3.99    1.01   0
  -8   4  -6   52.56    1.63   0
  -8   6  -7    5.19    1.20   0
  -7   9  -7   26.56    1.26   0
  -4   4  -9  426.57    3.72   0
  -2   4 -10  145.55    2.17   0
  -1   5 -11   31.50    1.25   0
   2   8 -12   68.79    1.77   0
 -12   4  -1   87.83    1.79   0
 -12   8  -2   17.76    1.30   0
  -9   3  -4  101.81    1.80   0
  -7   7  -8   66.28    1.88   0
  -2   2  -8   10.20    0.79   0
 -11   9  -3    1.17    0.99   0
 -10   8  -5    8.09    1.20   0
  -9   5  -6    8.20    1.29   0
  -6   4  -8   89.12    1.97   0
  -1   3 -10  749.83    4.46   0
  -1   9 -11    5.44    1.04   0
   0   2  -9  111.16    1.61   0
   3   9 -12    0.88    1.05   0
   2   4 -12    3.89    1.09   0
 -13   5  -1  340.25    3.29   0
 -11   3  -2   25.53    1.26   0
  -8   2  -4  317.70    2.68   0
  -6   2  -6  179.09    2.08   0
   1   9 -12    2.07    1.18   0
 -12   8  -3    3.25    1.18   0
 -10   4  -5    0.88    1.16   0
 -10   6  -6   20.39    1.51   0
  -9   7  -7   31.29    1.55   0
  -8   6  -8   11.75    1.40   0
  -7   3  -7  103.55    2.03   0
  -7   9  -8    4.44    1.00   0
  -2   4 -11    2.87    0.86   0
 -10   8  -6  135.92    2.23   0
  -9   5  -7   39.16    1.77   0
  -4   6 -11    2.13    1.26   0
  -3   3 -10  227.36    2.88   0
   0   4 -12    2.61    1.15   0
   2   8 -13   20.38    1.38   0
  -4   8 -11    6.44    1.18   0
  -3   9 -11    1.07    0.99   0
  -3   7 -12    2.41    1.24   0
 -13   7  -3    3.53    1.52   0
 -12   8  -4   77.17    1.80   0
 -10   2  -3  203.31    2.40   0
 -10   4  -6  152.26    2.66   0
 -10   6  -7   25.70    1.61   0
  -9   3  -6  633.69    4.70   0
  -9   7  -8   19.04    1.47   0
  -8   4  -8  171.91    2.86   0
  -5   1  -6  530.69    3.39   0
  -5   7 -11    0.76    1.20   0
   0   8 -13    0.07    1.15   0
   2   4 -13    9.73    1.31   0
 -13   5  -3    4.19    1.69   0
  -9   5  -8    1.98    1.41   0
  -8   6  -9   71.30    2.07   0
  -5   5 -11   38.46    1.85   0
   2   2 -11  716.13    4.21   0
   2   6 -14   11.19    1.48   0
 -12   4  -4   11.19    1.70   0
 -11   3  -4   78.79    1.97   0
 -10   8  -7    6.95    1.18   0
  -8   8  -9   41.89    1.64   0
  -7   7 -10   74.67    1.99   0
  -5   3 -10  257.01    3.38   0
  -2   6 -13  190.45    3.00   0
   0   4 -13   11.27    1.45   0
   1   7 -14   -0.02    1.30   0
 -10   2  -4   82.58    1.97   0
  -9   1  -2  153.15    1.83   0
  -7   1  -5  822.60    4.41   0
  -7   5 -10   60.39    2.05   0
  -6   2  -8   13.84    1.02   0
  -1   3 -12   48.65    1.78   0
   1   5 -14   72.95    2.17   0
   2   8 -14    3.04    1.22   0
 -13   7  -4   31.62    1.76   0
  -9   3  -7   41.03    1.79   0
  -8   4  -9    6.05    1.48   0
  -4   8 -12   70.91    1.77   0
  -2   8 -13    2.56    1.14   0
   3   3 -13   23.79    1.45   0
   4   4 -14  102.50    2.38   0
 -13   5  -4   18.75    1.72   0
 -11   3  -5    4.62    1.42   0
 -10   6  -8    3.86    1.37   0
  -9   1  -3  604.52    3.75   0
  -9   7  -9   18.72    1.46   0
  -8   6 -10    3.26    1.35   0
  -6   8 -11   18.62    1.29   0
  -5   7 -12  136.57    2.44   0
  -4   2 -10   42.15    1.69   0
  -4   4 -12  205.16    3.31   0
  -3   5 -13    5.09    1.48   0
  -3   7 -13   87.61    2.08   0
  -2   2 -11    0.79    1.14   0
  -2   4 -13   68.32    2.17   0
   1   1 -10  351.06    2.96   0
   2   4 -14  430.75    4.17   0
 -12   4  -5    6.06    1.54   0
 -12   6  -6   17.11    1.66   0
  -9   5  -9    3.53    1.47   0
  -5   5 -12   -0.37    1.38   0
  -3   3 -12   10.55    1.46   0
  -1   5 -14  108.15    2.55   0
   0   8 -14  255.53    2.84   0
   3   1 -10   27.70    1.05   0
   4   2 -12    9.75    1.10   0
  -7   5 -11    4.36    1.45   0
  -7   7 -11   -0.57    1.24   0
  -5   1  -8  892.38    5.26   0
  -5   3 -11   10.32    1.53   0
  -4   6 -13   92.91    2.32   0
  -2   6 -14  148.06    2.72   0
   0   2 -12    9.81    1.31   0
   0   4 -14  276.66    3.65   0
   2   6 -15    9.44    1.55   0
   3   5 -15    8.73    1.62   0
 -12   2  -2   68.46    1.82   0
 -10   4  -8  176.88    3.13   0
  -9   3  -8   17.20    1.64   0
  -6   6 -12    4.56    1.37   0
   1   7 -15   94.56    2.25   0
 -10   6  -9  268.14    3.40   0
  -8   2  -8   -0.78    1.36   0
  -8   4 -10   50.14    2.06   0
  -7   1  -7   53.61    1.72   0
  -4   2 -11   89.58    2.34   0
   0   6 -15   11.87    1.57   0
   3   3 -14   18.94    1.60   0
 -13   3  -3   30.89    1.76   0
 -12   2  -3  636.85    4.72   0
 -12   4  -6   27.30    1.90   0
 -12   6  -7   20.99    1.81   0
 -11   5  -8  113.47    2.58   0
 -10   2  -6  121.78    2.52   0
  -9   1  -5   70.44    1.84   0
  -9   5 -10  309.71    3.87   0
  -9   7 -10  130.88    2.30   0
  -8   6 -11   94.21    2.28   0
  -6   2 -10  336.78    4.06   0
  -4   4 -13   26.00    1.86   0
  -3   7 -14    1.83    1.38   0
  -2   2 -12   17.15    1.25   0
  -2   4 -14   79.78    2.39   0
   2   2 -13  552.74    4.47   0
   2   4 -15   55.96    2.14   0
  -5   3 -12  262.25    3.86   0
  -5   5 -13   60.33    2.16   0
  -5   7 -13    2.62    1.18   0
  -3   3 -13  365.99    4.38   0
   0   2 -13  276.91    3.57   0
   4   2 -13    0.41    1.21   0
 -11   1  -2    2.29    1.10   0
 -11   3  -7   12.75    1.79   0
 -10   4  -9   25.95    1.90   0
  -7   5 -12    1.99    1.54   0
  -1   3 -14    1.15    1.57   0
  -1   5 -15   11.84    1.65   0
  -1   7 -15    9.73    1.37   0
 -13   5  -6   38.02    2.00   0
 -12   2  -4  250.56    3.34   0
 -12   4  -7  159.83    3.18   0
  -8   4 -11    0.93    1.60   0
  -7   3 -11    4.86    1.68   0
  -6   6 -13    8.57    1.36   0
  -4   2 -12   23.96    1.82   0
  -2   6 -15  184.14    2.92   0
   3   5 -16    2.40    1.64   0
 -11   1  -3   65.83    1.84   0
 -10   6 -10   21.51    1.61   0
  -2   2 -13   -0.31    1.51   0
   2   2 -14   32.45    2.02   0
   3   1 -12    1.04    1.14   0
   3   3 -15  272.33    3.59   0
 -13   3  -5    8.79    2.06   0
 -12   6  -8   37.18    1.77   0
 -11   5  -9    0.89    1.54   0
  -9   5 -11   27.85    1.81   0
  -1   1 -12    4.42    1.04   0
   0   0 -10  580.03    4.15   0
   0   6 -16   11.09    1.70   0
   1   3 -15  223.72    3.52   0
   1   5 -16   13.98    1.67   0
   4   2 -14    3.18    1.44   0
 -12   2  -5  213.94    3.32   0
 -11   1  -4  141.53    2.59   0
  -9   3 -10   41.18    2.14   0
  -8   6 -12    5.57    1.32   0
  -7   1  -9  661.48    5.54   0
  -6   4 -13   50.07    2.13   0
  -5   3 -13    2.44    1.68   0
  -5   5 -14  106.74    2.52   0
  -3   3 -14  242.36    3.80   0
  -3   5 -15   73.14    2.28   0
  -2   4 -15  106.75    2.67   0
   2   0 -10   10.17    1.04   0
   2   4 -16  239.73    3.54   0
 -13   5  -7   70.19    2.23   0
 -10   4 -10    3.28    1.60   0
  -7   3 -12   53.39    2.32   0
  -5   1 -11  566.24    5.40   0
  -3   1 -12   77.52    2.42   0
  -2   0 -10  614.80    4.68   0
  -1   3 -15    2.19    1.68   0
 -14   4  -5    1.62    1.75   0
  -8   0  -6   -0.39    1.24   0
  -8   4 -12   48.76    2.12   0
  -6   0  -8   11.55    1.36   0
  -4   6 -15   24.18    1.69   0
  -2   2 -14    1.63    1.69   0
  -1   1 -13   46.00    2.03   0
   0   4 -16    9.32    1.75   0
   3   1 -13    0.88    1.34   0
 -10   0  -2  843.26    4.64   0
  -9   1  -8   29.91    1.98   0
  -7   1 -10  131.28    3.00   0
  -4   0 -10 1169.43    7.05   0
   2   2 -15    3.49    1.66   0
   3   3 -16   37.38    2.13   0
 -11   3  -9   13.65    1.91   0
 -11   5 -10    8.17    1.53   0
 -10   2  -9   26.41    2.10   0
  -9   3 -11    2.13    1.70   0
  -9   5 -12   15.30    1.62   0
  -8   2 -11  289.11    4.27   0
  -5   3 -14   38.38    2.14   0
  -4   4 -15   13.39    1.79   0
  -3   3 -15   10.75    2.06   0
   0   2 -15  130.56    3.07   0
   1   3 -16   17.17    1.93   0
   4   2 -15    3.96    1.63   0
 -14   4  -6    7.83    2.10   0
 -13   5  -8    1.90    1.69   0
 -10   0  -4  130.72    2.44   0
 -10   4 -11    5.94    1.66   0
  -6   4 -14  108.36    2.64   0
  -5  -1  -5  672.12    4.04   0
  -5   1 -12    0.88    1.73   0
  -3  -1  -7 2136.40    7.53   0
  -3   1 -13  263.50    4.04   0
  -2   4 -16  105.53    2.68   0
   1   5 -17   -0.42    1.60   0
   3   1 -14   72.72    2.39   0
 -13   3  -7   91.65    2.72   0
 -12   2  -7   94.61    2.76   0
  -9   1  -9  386.71    4.75   0
  -6   2 -13  214.44    3.84   0
  -5  -1  -6  507.02    3.81   0
  -4   2 -14   76.35    2.65   0
  -3   5 -16   92.87    2.34   0
  -1  -1  -8  114.84    1.94   0
  -1   3 -16   22.30    2.03   0
   2   0 -12 1115.06    6.24   0
   2   4 -17   35.84    2.08   0
  -7  -1  -4  113.72    1.97   0
  -6   0 -10 1514.49    8.75   0
  -5  -1  -7  832.81    5.33   0
  -2   0 -12  482.71    4.90   0
  -2   2 -15  346.66    4.59   0
   0   4 -17   16.02    2.06   0
 -13   1  -3    6.63    1.71   0
 -11   3 -10    1.52    1.80   0
 -10   2 -10  273.39    4.14   0
  -9   3 -12   10.28    1.80   0
  -8   2 -12    1.44    1.76   0
  -7  -1  -5  824.69    5.10   0
  -3  -1  -9   68.35    1.95   0
  -1  -1  -9  229.64    2.73   0
   2   2 -16   54.15    2.39   0
   3   3 -17   95.93    2.93   0
 -12   2  -8   34.68    2.27   0
  -9   1 -10   50.53    2.50   0
  -5   1 -13  270.23    4.30   0
  -3   1 -14  255.01    4.16   0
   1   3 -17   67.84    2.54   0
   4   2 -16    1.95    1.83   0
 -14   2  -5  243.10    3.88   0
 -13   3  -8   10.91    1.91   0
 -12   4 -10  124.67    2.79   0
 -11   1  -8   47.00    2.47   0
 -10   4 -12   26.24    1.81   0
  -7   1 -12    5.37    1.96   0
  -6   4 -15    1.82    1.50   0
  -4   2 -15   39.99    2.26   0
  -4   4 -16  108.54    2.56   0
  -3   3 -16   21.40    1.93   0
  -1   1 -15   21.38    2.06   0
   1  -1 -10  347.47    3.39   0
   3   1 -15   68.32    2.41   0
 -13   1  -5   12.58    2.26   0
  -7  -1  -7   56.27    2.03   0
  -6   2 -14   -0.07    1.76   0
  -5  -1  -9    1.00    1.44   0
  -3  -1 -10   27.64    1.71   0
  -2   2 -16   66.05    2.57   0
 -11   3 -11   46.05    2.18   0
 -10   2 -11   28.65    2.14   0
  -9  -1  -4   25.65    1.58   0
  -9  -1  -3  624.90    4.39   0
  -8   0 -10   47.20    2.46   0
  -8   4 -14    9.43    1.55   0
   1  -1 -11   88.11    2.13   0
   2   4 -18   33.62    2.10   0
 -14   2  -6   12.02    2.41   0
 -12   0  -4   22.48    1.95   0
 -10   0  -8  691.47    6.31   0
  -9  -1  -5   76.88    2.21   0
  -9  -1  -2  174.59    2.32   0
  -9   1 -11  449.46    5.35   0
  -8   2 -13    1.93    1.71   0
  -7  -1  -8  165.18    2.96   0
  -3   1 -15    4.70    1.92   0
   2   0 -14  431.91    4.64   0
   2   2 -17  190.54    3.59   0
 -13   1  -6    4.44    2.03   0
  -9  -1  -6  135.26    2.89   0
  -7   1 -13    1.24    1.93   0
  -2   0 -14   13.11    2.06   0
  -1  -1 -12    6.18    1.65   0
   3   1 -16    7.30    2.03   0
  -5   3 -16   10.36    1.69   0
  -4   2 -16   17.62    2.03   0
  -3   3 -17    4.75    1.72   0
   3  -1 -11   72.63    2.01   0
 -13   1  -7    1.71    2.05   0
 -10   2 -12   64.86    2.52   0
  -9  -1  -7  737.54    6.21   0
  -9   1 -12   11.22    2.01   0
  -6   2 -15    3.29    1.69   0
 -11   1 -10   -0.35    1.93   0
 -11   3 -12  133.07    2.77   0
  -9  -1  -8   31.17    2.24   0
  -8   2 -14   41.69    2.19   0
  -7  -1 -10  140.49    3.43   0
  -5   1 -15   13.47    2.06   0
  -4   0 -14  315.71    4.75   0
  -2  -2  -8   10.77    1.29   0
  -2  -2  -7 1519.53    6.74   0
  -1  -1 -13   47.69    2.36   0
  -1   3 -18    1.85    1.76   0
 -11  -1  -4  155.07    3.14   0
 -11  -1  -3   67.92    2.38   0
  -6  -2  -6  176.28    2.85   0
  -5  -1 -12   -1.53    1.86   0
  -3   1 -16    2.45    1.90   0
   2   2 -18    1.36    2.05   0
 -13   3 -10    7.72    1.45   0
 -11  -1  -5   54.60    2.37   0
 -11  -1  -2    2.71    1.41   0
 -10   0 -10  249.50    4.29   0
  -8   0 -12    6.02    2.04   0
  -6  -2  -7  853.11    6.14   0
  -3  -1 -13  290.14    4.34   0
  -2  -2 -10  612.23    5.38   0
   0  -2  -8    6.97    1.14   0
   0   2 -18    6.16    1.98   0
   3  -1 -13    0.61    1.52   0
 -14   2  -8    0.37    1.95   0
 -11  -1  -6  277.46    4.19   0
 -11   1 -11   42.24    2.38   0
  -6  -2  -8   13.40    1.77   0
  -1  -1 -14  460.22    5.47   0
 -12   0  -8    6.27    2.22   0
  -8  -2  -6   16.23    1.77   0
  -8  -2  -5  333.91    3.90   0
  -6   0 -14   25.36    2.35   0
  -6   2 -16    0.98    1.57   0
  -4  -2 -10   42.68    1.92   0
  -4   2 -17   54.01    2.26   0
  -2  -2 -11   -0.48    1.65   0
   1   3 -19   82.93    2.57   0
  -9  -1 -10   51.15    2.74   0
  -8  -2  -7 1006.36    7.28   0
  -8  -2  -3  287.51    3.21   0
  -8   2 -15   54.01    2.13   0
  -7  -1 -12    7.37    2.18   0
  -5   1 -16   11.44    1.91   0
  -4  -2 -11   95.10    2.94   0
   3  -1 -14   77.99    2.58   0
   4   0 -16  182.63    3.50   0
   5  -1 -11    0.78    1.18   0
  -8  -2  -8   -0.50    1.85   0
  -6  -2 -10  364.08    5.00   0
  -2  -2 -12   16.83    2.05   0
  -1  -1 -15   23.00    2.38   0
   0  -2 -12   10.82    1.87   0
   3   1 -18  201.90    3.72   0
 -11   1 -12   84.23    2.84   0
  -8  -2  -2  206.01    2.63   0
   5  -1 -13    1.03    1.78   0
 -10  -2  -5  618.93    5.78   0
 -10   0 -12    7.90    2.07   0
  -9  -1 -11  486.39    5.87   0
  -9   1 -14   -0.55    1.71   0
  -6  -2 -11  169.10    3.87   0
  -5  -1 -14   22.46    2.36   0
  -4  -2 -12   23.83    2.27   0
  -4   0 -16   21.36    2.19   0
  -3  -1 -15    3.21    2.15   0
  -2  -2 -13   -0.85    1.89   0
   0   2 -19   18.02    1.96   0
   3  -1 -15   69.90    2.68   0
 -14   0  -6    0.79    2.25   0
 -13  -1  -4   43.81    2.75   0
 -13   1 -10    1.20    1.95   0
 -11  -1  -9   45.29    2.74   0
 -10  -2  -4   85.05    2.51   0
 -10  -2  -3  231.44    3.31   0
  -8   0 -14   89.55    2.91   0
  -7  -1 -13    3.42    2.08   0
   1  -1 -16  134.64    3.55   0
   5  -1 -14    2.42    2.03   0
 -13  -1  -5   11.64    2.31   0
 -10  -2  -7  122.75    3.37   0
  -6  -2 -12    6.27    2.23   0
  -5   1 -17   46.95    2.22   0
  -4  -2 -13  188.26    4.16   0
  -1  -1 -16  187.13    3.96   0
 -13  -1  -6    3.77    2.29   0
  -9  -1 -12    8.56    2.19   0
  -7   1 -16    7.46    1.73   0
  -5  -3  -8  468.64    5.17   0
  -5  -3  -7   13.36    1.70   0
  -5  -3  -6    9.05    1.52   0
  -5  -1 -15   14.04    2.24   0
  -3  -3  -8   53.34    2.11   0
  -3   1 -18   30.00    2.10   0
  -2  -2 -14    1.29    2.17   0
   1   1 -19   25.23    2.42   0
   2   0 -18    9.02    2.28   0
   3  -1 -16    6.91    2.26   0
 -11  -1 -10   -0.26    2.14   0
  -8  -2 -11  303.49    4.98   0
  -7  -1 -14    3.47    2.11   0
  -6   0 -16    5.51    1.85   0
  -5  -3  -5   26.24    1.59   0
  -3  -3 -10  217.89    3.89   0
  -3  -1 -16    1.01    2.07   0
  -1  -3 -10  737.13    6.15   0
  -1  -3  -9  586.57    5.22   0
  -1  -3  -8  407.38    4.15   0
   2  -2 -14   34.33    2.39   0
   5  -1 -15  201.94    3.55   0
 -14   0  -8  259.79    4.21   0
 -13  -1  -7    1.16    2.29   0
 -10  -2  -9   26.33    2.54   0
 -10  -2  -1  839.33    5.17   0
  -7  -3  -8   88.58    2.97   0
  -7  -3  -7   90.62    2.86   0
  -7  -3  -6  254.58    3.83   0
  -7  -3  -5 1066.21    6.91   0
  -5  -3 -10  262.45    4.49   0
  -4  -2 -14   74.57    3.14   0
  -3  -3 -11   61.24    2.77   0
  -3  -3  -5  344.03    3.46   0
  -1  -3 -11  156.21    3.36   0
  -1  -3  -7  264.10    3.21   0
   0  -2 -15  136.69    3.63   0
   1  -1 -17   76.31    3.06   0
   4  -2 -12    9.72    1.65   0
  -9  -1 -13   94.91    3.03   0
  -7  -3  -9  148.95    3.67   0
  -7  -3  -4  224.20    3.24   0
  -5  -3  -4  151.51    2.52   0
  -2  -2 -15  379.97    5.43   0
  -2   0 -18  158.55    3.36   0
  -1  -3  -6  351.20    3.46   0
  -1  -1 -17  111.24    3.26   0
   2  -2 -15    3.35    2.14   0
   4  -2 -13    1.38    1.72   0
 -13  -1  -8   42.14    2.76   0
 -12  -2  -5  219.05    4.00   0
 -12  -2  -4  257.67    4.06   0
 -12  -2  -3  653.05    5.65   0
 -11  -1 -11   40.09    2.62   0
  -8  -2 -12    1.04    2.19   0
  -5  -1 -16   10.96    2.09   0
  -3  -3 -12    8.20    2.19   0
   1  -3 -11   93.87    2.67   0
   1  -3 -10  411.35    4.44   0
 -12  -2  -7   97.73    3.55   0
  -9  -3  -6  614.27    6.12   0
  -7  -3  -3  790.27    5.38   0
  -4  -2 -15   42.87    2.71   0
  -3  -1 -17  186.59    3.80   0
  -1  -3 -13  256.59    4.52   0
   0  -2 -16    6.58    2.34   0
   1  -3 -12  314.07    4.47   0
   1  -3  -8    6.75    1.33   0
   4  -2 -14    4.74    2.00   0
 -13  -1  -9  296.61    4.55   0
  -9  -3  -8   14.57    2.44   0
  -9  -3  -4  100.74    2.73   0
  -3  -3 -13  374.94    5.51   0
  -2  -2 -16   70.49    3.03   0
   1  -1 -18  147.26    3.60   0
   2  -2 -16   58.25    2.92   0
 -12  -2  -8   33.79    2.77   0
 -11  -1 -12   82.86    2.76   0
 -10  -2 -11   32.36    2.61   0
  -9  -3  -9   86.53    3.26   0
  -9  -3  -3  219.75    3.39   0
  -9  -1 -14    0.65    1.81   0
  -8  -2 -13    2.03    2.14   0
  -7  -3 -11    3.02    2.23   0
   1  -3 -13  373.56    5.01   0
   1  -3  -7  350.33    3.36   0
   4  -2 -15    2.03    2.12   0
  -5  -3 -13    4.33    2.27   0
  -3  -3 -14  243.28    4.70   0
   1  -3 -14  111.93    3.42   0
 -12  -2  -9   37.77    2.73   0
  -9  -3 -10   40.56    2.81   0
  -7  -3 -12   57.24    3.02   0
  -6  -2 -15    3.47    2.04   0
  -5  -1 -17   45.74    2.34   0
  -4  -2 -16   17.72    2.22   0
   3  -3 -11   31.62    1.95   0
   4  -2 -16    2.02    2.33   0
 -13  -1 -10    1.62    2.07   0
 -11  -3  -7   10.67    2.86   0
 -11  -3  -6   25.50    2.57   0
 -11  -3  -5    4.74    2.29   0
  -9  -3  -2   69.54    2.20   0
  -8  -2 -14   40.78    2.47   0
  -6  -4  -8   88.18    3.05   0
  -6  -4  -7   53.40    2.57   0
  -4  -4  -7  927.18    7.05   0
  -3  -1 -18   31.80    2.16   0
  -2  -4 -10  143.13    3.50   0
  -2  -4  -9    5.96    1.87   0
  -2  -4  -8  690.50    6.06   0
  -2  -2 -17  108.50    3.30   0
  -1  -3 -15    4.52    2.30   0
   3  -3 -13   25.69    2.27   0
   3  -3  -9  385.99    3.88   0
 -11  -3  -3  496.13    5.33   0
 -11  -1 -13   35.71    2.32   0
  -9  -3 -11    3.09    2.28   0
  -7  -3 -13   64.10    2.95   0
  -6  -4  -9  204.91    4.28   0
  -5  -3 -14   39.11    2.70   0
  -4  -4 -11  175.30    4.14   0
  -4  -4  -6  156.67    3.10   0
  -3  -3 -15   13.52    2.42   0
   3  -3 -14   22.71    2.39   0
 -12  -2 -10   31.25    2.52   0
  -4  -4  -5   34.22    1.83   0
  -2  -4 -12  146.55    3.84   0
  -1  -1 -19  107.35    2.90   0
   0  -4 -11 1006.67    7.91   0
   0  -4 -10  133.80    3.22   0
   0  -4  -9    8.23    1.71   0
   3  -3  -8  318.18    3.38   0
   4  -2 -17   36.06    2.69   0
 -10  -2 -13   74.82    2.89   0
  -9  -3  -1    3.34    1.43   0
  -8  -4  -8  156.63    3.97   0
  -8  -4  -7  288.89    4.75   0
  -8  -4  -5   16.18    2.09   0
  -6  -4 -11   51.65    2.98   0
  -6  -2 -16    0.35    1.81   0
  -4  -4 -12  208.94    4.52   0
  -4  -2 -17   53.02    2.54   0
  -2  -4  -6    4.27    1.45   0
   0  -4 -12    1.55    2.14   0
   0  -4  -8  310.84    4.01   0
   0  -2 -18    4.44    2.27   0
   2  -2 -18   -0.09    2.34   0
   3  -3 -15  281.99    4.64   0
  -9  -3 -12   10.39    2.33   0
  -8  -4  -9    7.77    2.46   0
  -7  -3 -14    8.08    2.49   0
  -5  -3 -15  105.64    3.27   0
  -3  -3 -16   21.91    2.45   0
  -2  -4 -13   72.86    3.14   0
  -2  -2 -18   41.79    2.41   0
   0  -4 -13   14.48    2.46   0
 -12  -2 -11  341.58    4.50   0
  -8  -4  -4  335.81    4.49   0
  -6  -4 -12    9.62    2.48   0
  -4  -4 -13   24.22    2.53   0
  -4  -4  -4  358.17    3.93   0
   3  -3 -16   36.29    2.78   0
   5  -3 -12  116.59    3.00   0
 -13  -3  -5    8.27    2.87   0
  -2  -4 -14   79.68    3.30   0
  -1  -3 -17   57.01    2.88   0
   2  -4 -12    3.67    2.15   0
   2  -4 -11  423.16    5.12   0
   5  -3 -14   22.32    2.67   0
   5  -3 -11   46.02    2.07   0
 -10  -4  -8  177.07    4.24   0
 -10  -4  -5    3.38    2.29   0
  -8  -4 -11    1.23    2.34   0
  -6  -4 -13   50.81    2.96   0
  -5  -3 -16   11.35    2.07   0
  -4  -4 -14   36.29    2.76   0
   0  -4  -6  293.24    3.55   0
   0  -2 -19   14.40    2.36   0
   2  -4  -9   97.84    2.60   0
   2  -2 -19   26.97    2.68   0
   5  -3 -10 1395.09    7.13   0
 -13  -3  -7   87.06    3.30   0
 -10  -4  -9   26.58    2.74   0
 -10  -4  -4  400.74    5.19   0
  -7  -3 -15   19.36    2.16   0
  -4  -4  -3   11.84    1.44   0
  -3  -3 -17    3.63    2.10   0
  -2  -4 -15  103.64    3.50   0
   0  -4 -15    2.15    2.38   0
   3  -3 -17   94.81    3.36   0
   5  -3 -15   54.88    2.80   0
 -13  -3  -8   10.20    2.50   0
 -10  -4  -3  267.26    4.24   0
  -8  -4 -12   47.53    2.84   0
  -5  -5  -9   99.18    3.60   0
  -5  -5  -7   55.87    2.74   0
  -3  -5  -9   32.86    2.60   0
   2  -4  -8   21.88    1.40   0
   5  -3  -9  503.90    4.28   0
 -10  -4 -10    2.56    2.36   0
  -8  -4  -2  350.76    4.17   0
  -7  -5  -8  116.14    3.71   0
  -7  -5  -7   18.03    2.50   0
  -6  -4  -2  482.58    4.42   0
  -5  -5 -10  636.85    7.25   0
  -5  -5  -6  292.12    4.57   0
  -4  -4 -15   14.13    2.30   0
  -1  -5 -11   30.81    2.69   0
  -1  -5 -10   97.01    3.28   0
  -1  -5  -9  711.67    6.86   0
   0  -4 -16   11.31    2.44   0
   0  -4  -5 1099.85    6.27   0
   1  -3 -18  117.46    3.40   0
   2  -4 -15   61.44    3.03   0
 -13  -3  -9   40.31    2.83   0
  -7  -5  -9  190.70    4.43   0
  -7  -5  -6  116.69    3.51   0
  -5  -5 -11   40.09    3.00   0
  -2  -4 -16  109.05    3.42   0
  -1  -5  -8    2.94    1.89   0
   2  -4  -7    6.18    1.44   0
   3  -3 -18  234.16    4.30   0
   4  -4 -13   14.56    2.33   0
   4  -4 -12  616.45    6.02   0
   4  -4 -11   50.37    2.38   0
 -12  -4  -6   27.60    2.83   0
 -12  -4  -5    5.47    2.58   0
 -10  -4 -11    6.84    2.31   0
 -10  -4  -2  781.37    6.34   0
  -7  -5 -10   64.32    3.21   0
  -7  -5  -5   63.76    2.89   0
  -5  -5  -5    8.26    1.96   0
  -4  -4  -2 1406.87    6.90   0
  -3  -5 -13    4.49    2.47   0
  -3  -5  -6   19.46    1.63   0
  -1  -5 -13  147.62    4.05   0
   2  -4 -16  247.81    4.64   0
   4  -4 -14  104.14    3.35   0
 -13  -5  -7   71.24    3.37   0
 -13  -3   0  129.87    3.63   0
 -12  -4   0  580.29    6.34   0
 -10  -6  -2   11.92    2.51   0
  -7  -7  -3  300.43    5.42   0
  -2  -8 -13    2.39    2.07   0
   1  -7  -5  582.77    6.02   0
 -14  -4  -6    9.60    2.72   0
 -14  -4  -5    0.97    3.12   0
 -14  -4  -4   87.79    3.56   0
 -13  -5  -5  338.30    5.44   0
 -13  -5  -4   18.43    2.93   0
 -10  -4   1   56.75    2.44   0
  -9  -7  -9   15.76    2.46   0
  -9  -7  -6   29.53    2.90   0
  -9  -7  -5    6.94    2.57   0
  -8  -6  -1  508.26    6.25   0
  -5  -7  -3   98.23    3.58   0
  -4  -8 -11    5.46    2.31   0
  -4  -8  -8  168.44    4.30   0
  -4  -8  -7   28.32    2.91   0
  -4  -6  -1    9.51    1.88   0
  -3  -5   0    8.22    1.46   0
   0  -8 -13   -1.66    2.33   0
   0  -8  -9  242.52    5.00   0
 -11  -5  -1  294.95    4.99   0
  -9  -7  -7   29.00    2.78   0
  -9  -5   0   51.23    2.61   0
  -7  -7  -4   85.72    3.62   0
  -6  -6  -1  186.27    3.64   0
  -4  -8  -9   23.43    2.73   0
  -2  -8 -12   21.97    2.63   0
   0  -8 -12   -0.42    2.48   0
   0  -8 -11   35.21    3.22   0
   2  -6  -4   34.62    2.07   0
 -11  -3   1  252.75    3.76   0
 -10  -6  -3  259.22    5.10   0
  -8  -4   1 1488.97    8.15   0
  -7  -5   0   -0.25    1.65   0
  -5  -5   0  127.36    2.82   0
  -3  -7  -4  267.74    4.77   0
  -2  -6  -2  108.16    2.85   0
   0  -6  -3  851.62    6.41   0
 -13  -3  -1  558.51    5.91   0
 -12  -4  -1   84.81    3.22   0
 -11  -5  -2  474.88    6.28   0
 -10  -6 -10   21.76    2.34   0
 -10  -6  -4   23.21    2.90   0
  -8  -6  -2   50.35    2.49   0
  -7  -7 -11    0.04    2.20   0
  -6  -4   1  333.23    3.76   0
  -5  -7  -4 1312.08    9.97   0
   1  -7  -6  262.39    4.46   0
   3  -7  -8   76.61    3.37   0
 -10  -6  -9  280.41    4.85   0
 -10  -4   0  285.87    4.28   0
  -9  -5  -1   60.46    2.81   0
  -7  -7 -10   76.65    3.23   0
  -7  -7  -6  129.96    4.14   0
  -5  -7 -13    1.22    1.96   0
  -4  -6  -2    1.10    1.84   0
 -12  -4  -2  213.42    4.41   0
 -11  -5 -10    8.37    2.38   0
 -11  -5  -3  170.01    4.34   0
 -10  -6  -8    5.83    2.53   0
 -10  -6  -7   28.09    2.97   0
 -10  -6  -6   18.36    2.82   0
  -8  -6  -3   22.12    2.69   0
  -7  -7  -9   20.78    2.69   0
  -7  -7  -7   -0.48    2.59   0
  -5  -7  -5  310.82    5.40   0
  -3  -7  -5   24.81    2.62   0
 -13  -3  -2    0.94    2.40   0
 -11  -3   0  582.52    5.49   0
  -8  -6 -12    6.95    2.15   0
  -3  -7 -14    0.20    2.04   0
  -3  -5  -1   83.21    2.10   0
   1  -7  -7   18.70    2.54   0
   2  -6  -5  610.40    5.42   0
   3  -7  -9   27.67    2.71   0
 -12  -4  -3   20.98    2.75   0
 -11  -5  -9    0.87    2.42   0
  -9  -5  -2  470.45    5.89   0
  -8  -6  -4  117.76    3.87   0
  -8  -4   0 1002.11    6.89   0
  -7  -5  -1 1032.18    7.64   0
  -5  -7 -11    1.56    2.28   0
  -5  -7  -7   22.00    2.80   0
  -5  -5  -1  466.25    4.91   0
  -4  -6  -3  860.14    7.33   0
  -3  -7  -6   11.39    2.55   0
  -1  -7 -15    6.60    1.75   0
   3  -7 -10  143.52    4.13   0
 -13  -3  -8    9.40    3.05   0
 -13  -3  -3   34.07    2.84   0
 -11  -5  -8  114.00    3.74   0
 -11  -5  -7  120.47    3.90   0
 -11  -5  -6    1.79    2.66   0
 -11  -5  -5    0.42    2.54   0
 -10  -4  -1   10.90    2.09   0
  -8  -6 -11   91.36    3.30   0
  -5  -7 -10   71.91    3.38   0
  -5  -7  -9   24.92    2.84   0
  -5  -7  -8   54.93    3.27   0
  -3  -7 -13   92.32    3.29   0
  -1  -5  -2    7.18    1.37   0
   1  -7 -15   96.02    3.28   0
   1  -7  -8 1495.88    9.93   0
   1  -5  -3  210.67    2.97   0
 -12  -4  -8   30.42    2.89   0
 -12  -4  -4   11.75    2.72   0
  -8  -6 -10    3.76    2.37   0
  -8  -6  -5  218.55    4.80   0
  -6  -4   0  112.84    2.46   0
  -3  -7  -7   24.52    2.74   0
  -1  -7 -14   11.58    2.52   0
   1  -7  -9  117.22    3.95   0
   3  -7 -12    1.34    2.63   0
   3  -7 -11   10.10    2.71   0
 -13  -3  -7   87.93    3.53   0
 -13  -3  -6   77.49    3.48   0
 -13  -3  -5    8.44    2.77   0
 -12  -4  -7  155.02    4.15   0
 -12  -4  -6   27.27    3.05   0
 -12  -4  -5    5.49    2.72   0
 -12  -2  -1  116.37    2.96   0
 -11  -3  -1  187.08    3.59   0
  -9  -5 -12   13.44    2.22   0
  -9  -5  -3    5.23    2.36   0
  -8  -6  -9   74.78    3.48   0
  -8  -6  -8   12.80    2.69   0
  -8  -6  -7    3.21    2.53   0
  -8  -6  -6   -1.46    2.48   0
  -7  -5  -2 1352.36    8.91   0
  -6  -6 -13   10.68    2.21   0
  -6  -6  -4  436.03    5.69   0
  -3  -7 -11   66.37    3.30   0
  -2  -6  -4   64.20    2.60   0
   1  -7 -14   -0.51    2.47   0
   2  -6  -6    0.68    1.84   0
 -10  -4  -2  753.51    6.92   0
  -5  -5  -2   95.11    2.66   0
  -4  -6 -15   23.91    2.18   0
  -4  -6  -4  109.42    2.96   0
  -3  -7 -10  111.21    3.81   0
  -3  -5  -2    2.14    1.46   0
   0  -6  -5   74.52    2.64   0
   1  -7 -13   77.04    3.37   0
   1  -7 -12  270.71    4.94   0
  -9  -5 -11   28.59    2.69   0
  -9  -5  -4    0.17    2.35   0
  -8  -4  -1  221.64    3.61   0
  -7  -5 -14    1.91    1.95   0
  -6  -6 -12    3.67    2.30   0
  -6  -6  -5    7.50    2.38   0
  -2  -6 -16   63.02    2.66   0
   0  -6 -17   59.26    2.62   0
   3  -5  -5   59.02    2.14   0
 -11  -3  -2   24.85    2.32   0
 -10  -2   0  242.54    3.21   0
  -9  -5 -10  306.64    5.17   0
  -9  -5  -5   85.47    3.43   0
  -6  -6  -6  102.64    3.72   0
  -4  -6 -14   38.12    2.55   0
  -2  -6  -5 1023.89    7.83   0
 -12  -2  -2   74.47    2.76   0
  -9  -5  -9    2.65    2.55   0
  -9  -5  -6    6.65    2.59   0
  -6  -6 -11   44.11    2.94   0
  -6  -6  -7  107.94    3.76   0
  -6  -4  -1    0.20    1.38   0
  -4  -4  -1   92.15    2.16   0
   1  -5  -4 3458.15   11.09   0
   2  -6  -7  251.67    3.99   0
  -9  -5  -8    2.90    2.64   0
  -9  -5  -7   36.49    3.03   0
  -8  -4 -14    9.68    2.08   0
  -8  -4  -2  344.06    4.45   0
  -7  -5 -13   41.42    2.61   0
  -6  -6  -9  205.35    4.77   0
  -6  -6  -8   46.97    3.13   0
  -5  -5  -3  112.01    2.91   0
  -4  -6  -6    0.90    2.29   0
  -3  -5  -3    4.71    1.56   0
  -2  -6 -15  187.29    4.00   0
   0  -6 -16   10.01    2.32   0
 -12  -2  -3  647.77    6.20   0
 -11  -3  -3  501.74    5.68   0
 -10  -4 -10    3.92    2.48   0
  -9  -3  -1    3.00    1.62   0
  -7  -5  -4  147.60    3.66   0
  -5  -5 -15   55.26    2.63   0
  -2  -6  -6  205.20    4.02   0
   2  -6 -16  113.43    3.61   0
   2  -6  -8   30.24    2.59   0
 -11  -3 -10    3.00    2.53   0
 -10  -4  -9   23.53    2.79   0
 -10  -4  -5    0.76    2.31   0
  -7  -5 -12    0.46    2.40   0
  -4  -6  -7  463.66    6.12   0
  -2  -6 -14  151.87    3.89   0
 -12  -2  -4  253.92    4.31   0
 -11  -3  -9   14.96    2.75   0
 -10  -4  -8  184.28    4.45   0
 -10  -4  -7   51.32    3.14   0
 -10  -4  -6  158.92    4.15   0
 -10  -2  -1  814.42    5.65   0
  -8  -4 -13   14.11    2.38   0
  -8  -4  -3   23.19    2.06   0
  -7  -5  -5   67.08    2.97   0
  -6  -4  -2  487.13    4.72   0
  -5  -5  -4  245.54    4.03   0
  -4  -6 -11    1.63    2.38   0
  -4  -6 -10   33.93    2.98   0
  -4  -6  -8    0.85    1.71   0
  -2  -6  -7   94.34    3.15   0
   3  -5  -6   13.90    1.59   0
 -12  -2  -8   37.77    2.95   0
 -12  -2  -5  212.11    4.16   0
 -11  -3  -8   66.26    3.34   0
 -11  -3  -5    4.37    2.40   0
 -10  -2 -13   70.58    2.74   0
  -9  -3 -13   42.26    2.85   0
  -7  -5 -11    4.77    2.42   0
  -7  -5  -6  119.35    3.60   0
  -5  -5 -14  105.09    3.30   0
  -4  -4  -2 1477.67    7.32   0
  -3  -5  -4   29.28    1.91   0
  -2  -6 -13  197.01    4.38   0
  -2  -6  -8  181.93    4.10   0
   2  -6  -9  835.22    7.07   0
   4  -6 -14   16.30    2.66   0
   4  -6 -13  202.04    4.20   0
   4  -6 -12  102.58    3.38   0
 -12  -2  -7   98.84    3.52   0
 -11  -3  -7   11.89    2.68   0
 -11  -3  -6   28.33    2.77   0
  -8  -4 -12   47.32    2.81   0
  -7  -5 -10   63.33    3.26   0
  -7  -5  -9  184.06    4.46   0
  -7  -5  -7   16.50    2.54   0
  -6  -4 -15    0.41    1.97   0
  -2  -6 -12   24.72    2.74   0
  -1  -5 -17  142.40    3.38   0
   1  -5 -18   19.03    2.15   0
   2  -6 -14   14.91    2.70   0
   2  -6 -10  819.96    7.22   0
  -8  -4  -4  335.22    4.72   0
  -5  -5 -13   56.84    3.03   0
   2  -6 -13  512.22    6.18   0
   2  -6 -11  132.70    3.63   0
   3  -5 -18    5.18    2.43   0
 -10  -2  -2  178.25    3.07   0
  -9  -3 -12   11.13    2.48   0
  -9  -3  -3  206.74    3.52   0
  -8  -4 -11    0.57    2.38   0
  -7  -3 -15   20.54    2.20   0
  -6  -4  -3  192.60    3.26   0
  -5  -5  -6  282.93    4.57   0
  -1  -5  -5    9.21    1.56   0
   3  -5  -7   38.51    1.95   0
  -8  -4 -10   50.61    3.05   0
  -8  -4  -5   16.75    2.16   0
  -6  -4 -14  110.28    3.39   0
  -5  -5 -12    0.07    2.30   0
  -1  -5 -16   68.08    2.94   0
   1  -5 -17    0.23    2.27   0
  -9  -3 -11    3.15    2.36   0
  -8  -4  -9    4.77    2.44   0
  -8  -4  -7  289.88    4.89   0
  -5  -5 -11   41.14    2.95   0
  -5  -5 -10  662.35    7.36   0
  -5  -5  -8  925.08    8.21   0
  -5  -5  -7   56.09    2.79   0
  -4  -4  -3   11.80    1.39   0
  -3  -5 -14   75.23    3.19   0
  -3  -5  -6   19.69    1.98   0
   3  -5 -17  359.21    5.09   0
 -11  -1 -10   -0.25    2.86   0
 -10  -2 -11   30.69    2.76   0
 -10  -2  -3  220.90    3.50   0
  -9  -3  -4   97.38    2.86   0
  -9  -1 -14    0.78    1.99   0
  -8  -4  -8  167.60    4.09   0
  -7  -3 -14    9.32    2.51   0
  -6  -4 -13   49.82    2.88   0
  -6  -4  -4  184.08    3.33   0
  -5  -5  -9  100.20    3.51   0
  -3  -5 -13    3.59    2.33   0
  -1  -5 -15   11.95    2.32   0
  -1  -5  -6    6.91    1.62   0
  -9  -3  -5   56.67    2.57   0
  -4  -4 -15   15.95    2.64   0
  -3  -5  -7  186.60    3.72   0
  -2  -4 -17    0.75    1.94   0
   1  -5  -7    9.18    1.64   0
   2  -4 -19    8.06    2.02   0
   5  -5 -16   -0.69    2.38   0
 -11  -1  -9   42.32    3.19   0
 -10  -2 -10  280.41    4.79   0
  -9  -3  -9   89.72    3.39   0
  -9  -3  -6  623.31    6.36   0
  -6  -4 -12    8.18    2.43   0
  -6  -4  -5  126.26    3.03   0
  -5  -3 -16    9.95    2.07   0
  -4  -4  -4  356.00    3.95   0
  -3  -5 -12   71.35    3.23   0
  -3  -5  -8   96.36    3.10   0
  -1  -5 -14  112.95    3.59   0
  -1  -5  -7   52.98    2.31   0
   0  -4 -18  131.21    3.19   0
   3  -5 -16    3.04    2.34   0
 -11  -1  -4  141.97    3.08   0
 -10  -2  -9   28.83    2.72   0
  -7  -3  -3  769.67    5.61   0
  -7  -1 -16    6.36    2.02   0
  -6  -2 -16    0.34    1.81   0
  -3  -5 -10  222.47    4.41   0
  -3  -5  -9   35.14    2.58   0
  -2  -4  -4  158.93    2.59   0
   3  -5  -9   16.83    1.90   0
   4  -4 -19   28.11    2.35   0
   5  -5 -15   68.37    3.05   0
 -11  -1  -8   49.42    2.92   0
 -11  -1  -7  114.53    3.55   0
 -11  -1  -6  256.60    4.37   0
 -10  -2  -8   57.29    2.95   0
 -10  -2  -6  127.66    3.32   0
 -10  -2  -5  617.67    5.89   0
  -9  -1 -13   93.38    3.09   0
  -6  -4 -11   49.24    2.87   0
  -6  -4  -6   75.70    2.65   0
  -4  -4 -14   40.08    2.74   0
  -2  -4 -16  103.40    3.26   0
  -1  -5 -13  141.28    3.85   0
  -1  -5  -8    1.92    1.76   0
   3  -5 -15    7.00    2.38   0
   5  -5 -13  119.14    3.26   0
   5  -5 -12  335.45    4.47   0
 -10  -2  -7  120.78    3.39   0
  -8  -2 -13    2.22    2.16   0
  -6  -4  -8   84.15    3.07   0
  -6  -4  -7   57.01    2.62   0
  -5  -3 -15  103.74    3.26   0
  -4  -4  -5   33.76    1.82   0
  -3  -3 -17    4.56    2.01   0
  -1  -5 -11   30.52    2.54   0
  -1  -5  -9  723.67    6.65   0
   0  -4 -17   14.46    2.25   0
   3  -5 -14   84.39    3.17   0
   3  -5 -10    0.53    1.80   0
  -7  -3  -4  213.18    3.14   0
  -4  -4 -13   22.86    2.60   0
   0  -4  -5 1103.42    5.87   0
   3  -5 -13   85.54    3.06   0
   3  -5 -11  654.77    6.06   0
   3  -3 -20    4.12    1.77   0
   4  -4 -18   24.69    2.68   0
  -9  -1 -12    8.40    2.35   0
  -8  -2 -12   -0.09    2.21   0
  -7  -3 -11    5.75    2.31   0
  -7  -3  -5 1022.18    6.94   0
  -6  -2 -15    3.31    2.05   0
  -4  -4  -6  163.01    3.09   0
  -2  -4  -5    3.75    1.27   0
  -1  -3 -18    2.44    1.95   0
  -5  -3 -14   38.34    2.64   0
  -5  -1 -17   46.13    2.43   0
  -4  -4 -12  207.76    4.10   0
  -4  -2 -17   50.80    2.37   0
  -3  -3 -16   23.36    2.28   0
   0  -4 -16    9.36    2.29   0
  -7  -3  -7   90.42    2.80   0
  -7  -3  -6  250.40    3.88   0
  -4  -4 -11  178.55    4.01   0
  -4  -4 -10  746.28    7.12   0
  -4  -4  -7  930.41    6.94   0
  -2  -4  -6    5.24    1.33   0
   6  -4 -17   73.20    2.91   0
 -10   0 -10  243.88    4.40   0
  -9  -1 -11  462.77    5.65   0
  -8  -2  -4  305.02    3.67   0
  -8   0 -14   80.63    2.83   0
  -6  -2 -14    0.35    2.11   0
  -5  -3  -4  148.30    2.52   0
  -2  -4 -13   70.16    3.00   0
  -2  -2 -18   43.73    2.23   0
   0  -4 -15    1.38    2.19   0
   0  -4  -6  290.67    3.27   0
  -7  -1 -14    4.68    2.12   0
  -4  -2 -16   17.92    2.12   0
  -3  -3 -15   12.74    2.28   0
  -2  -4  -7   26.22    1.73   0
   1  -3 -18  115.68    3.16   0
   2  -4  -7    5.11    1.40   0
   4  -4  -8 1867.44    7.44   0
   6  -4 -16  115.43    3.26   0
  -9  -1 -10   49.82    2.78   0
  -8  -2  -9   46.24    2.62   0
  -8  -2  -5  319.94    3.93   0
  -5  -3  -5   25.15    1.54   0
  -3  -1 -18   30.23    2.08   0
  -2  -4  -8  666.34    5.69   0
   0  -4 -14  283.87    4.71   0
   0  -4  -7  248.81    3.19   0
   0  -2 -19   17.54    1.96   0
   2  -2 -20   31.51    2.08   0
   4  -4 -16  273.75    4.43   0
   5  -3 -19    0.55    2.24   0
  -9  -1  -4   26.84    1.72   0
  -8  -2  -8    0.26    1.94   0
  -8  -2  -7  937.78    7.07   0
  -6  -2 -13  220.96    4.24   0
  -5  -3 -11    9.40    2.14   0
  -5  -1 -16   10.25    2.06   0
  -2  -4 -11    3.21    1.88   0
  -2  -4 -10  140.89    3.30   0
  -2  -4  -9    7.06    1.77   0
   6  -4 -15   33.80    2.45   0
 -10   0  -8  660.41    6.00   0
  -9  -1  -8   29.47    2.32   0
  -9  -1  -5   72.06    2.25   0
  -9   1 -12    9.59    2.28   0
  -7  -1 -13    3.51    2.11   0
  -7   1 -15   41.29    2.47   0
  -5  -3  -6    8.85    1.44   0
  -3  -3 -14  241.99    4.48   0
  -2  -2 -17  117.44    3.20   0
   0  -4  -8  317.31    3.73   0
   2  -4  -8   18.77    1.49   0
   4  -4  -9  332.61    3.51   0
   6  -4 -14  401.26    4.66   0
   6  -4 -13    9.92    1.95   0
 -10   0  -6  428.32    4.52   0
  -9  -1  -7  765.75    6.28   0
  -9  -1  -6  127.46    2.89   0
  -5  -3 -10  260.66    4.31   0
  -5  -3  -9  468.79    5.29   0
  -5  -3  -8  451.10    4.94   0
  -5  -3  -7   11.71    1.65   0
  -4  -2 -15   44.67    2.56   0
  -1  -1 -19  103.67    2.67   0
   0  -4 -12    2.50    1.88   0
   0  -4 -11 1058.22    7.59   0
   0  -4  -9    8.00    1.57   0
   1  -3 -17   66.29    2.77   0
   4  -4 -14  105.49    3.05   0
   4  -4 -10  110.44    2.56   0
   4  -2 -20   -0.38    1.75   0
  -5  -1 -15   11.65    2.07   0
  -3  -3 -13  381.20    5.35   0
  -3  -3  -5  368.88    3.46   0
  -1  -3 -15    5.46    2.13   0
   0  -4 -10  138.47    3.00   0
   0  -2 -18    5.80    1.98   0
   1  -1 -20   25.63    1.86   0
   2  -4  -9  100.07    2.34   0
   2  -2 -19   27.67    2.11   0
   4  -4 -13   16.63    2.03   0
   4  -4 -12  617.45    5.53   0
   4  -4 -11   48.64    2.08   0
   5  -3 -18   83.99    2.88   0
   7  -3 -18   95.11    2.98   0
  -9   1 -11  470.37    5.36   0
  -8   0 -12    6.83    2.25   0
  -7  -1 -12    5.86    2.17   0
  -6  -2 -11  156.12    3.62   0
  -6  -2  -4  180.78    2.52   0
  -6   2 -16    0.73    1.91   0
  -4  -2 -14   73.24    2.83   0
  -3  -3 -12    7.44    2.01   0
  -3  -1 -17  190.80    3.64   0
   1  -3 -16   16.23    2.20   0
   6  -2 -20   14.16    2.05   0
  -6  -2 -10  353.53    4.76   0
  -3  -3  -6 1559.49    7.18   0
  -2  -2 -16   70.35    2.84   0
  -1  -3 -14    1.83    1.98   0
   7  -3 -17    7.17    2.42   0
  -8   2 -13    0.44    2.11   0
  -7   1 -14    5.56    2.01   0
  -3  -3 -11   63.95    2.58   0
   5  -3 -17   49.53    2.59   0
  -6  -2  -7  846.08    5.99   0
  -6  -2  -6  168.36    2.77   0
  -6   0 -14   25.21    2.24   0
  -5  -1 -14   22.11    2.20   0
  -4  -2 -13  181.84    3.86   0
  -3  -3 -10  215.67    3.66   0
  -3  -3  -9  173.69    3.14   0
  -3  -3  -8   51.69    1.96   0
  -3  -1 -16    0.69    1.83   0
  -3   1 -18   32.20    1.90   0
  -1  -3 -13  261.56    4.26   0
   0  -2 -17  207.43    3.91   0
   1  -3 -15  220.11    4.07   0
   1  -1 -19   23.27    1.99   0
   2  -2 -18   -0.39    1.84   0
   3  -1 -20   29.36    1.99   0
   7  -1 -21   54.02    2.21   0
  -8   0 -10   48.44    2.70   0
  -7  -1 -10  136.35    3.27   0
  -5   1 -16   11.06    1.90   0
  -4   0 -16   21.45    2.31   0
  -2  -2 -15  371.63    5.13   0
  -2   0 -18  161.13    3.16   0
  -1  -3  -6  338.94    3.14   0
   6  -2 -19   76.79    2.69   0
  -7   1 -13    2.42    2.26   0
  -6   2 -15    3.44    2.05   0
  -5  -1 -13  267.51    4.32   0
  -8   2 -12    2.37    1.96   0
  -7  -1  -8  170.51    3.09   0
  -2  -2 -14    3.16    1.93   0
  -1  -3 -11  146.31    3.05   0
  -1  -3  -7  263.31    2.96   0
  -1  -1 -17  107.72    3.08   0
  -1   1 -19  104.18    2.51   0
   0  -2 -16    5.59    1.97   0
   2   0 -20  102.11    2.71   0
   7  -3 -15  213.95    3.44   0
  -9   1  -8   28.27    2.01   0
  -7  -1  -7   56.78    2.02   0
  -7  -1  -6  320.04    3.51   0
  -5   3 -16    9.27    1.85   0
  -4  -2 -11   92.42    2.74   0
  -3  -1 -15    3.27    1.97   0
  -1  -3 -10  723.24    5.69   0
  -1  -3  -8  422.98    3.91   0
   1  -3 -13  373.96    4.64   0
   2  -2 -17  190.35    3.75   0
   5  -3 -15   51.30    2.33   0
   7  -3 -14   12.55    1.80   0
  -9   1  -7  748.15    5.44   0
  -8   0  -8   68.16    2.32   0
  -8   0  -4    4.22    1.11   0
  -5  -1 -12    0.52    1.85   0
  -5   1 -15   11.77    1.95   0
  -4  -2 -10   43.80    2.12   0
  -4  -2  -5   16.77    1.10   0
  -3   1 -17  191.39    3.41   0
   1  -3 -12  313.28    4.05   0
   1  -1 -18  155.28    3.35   0
   1   1 -20   26.25    1.76   0
   3  -1 -19    0.67    1.73   0
   5  -3 -14   23.49    1.94   0
   7  -1 -20   27.99    2.08   0
   8  -2 -18    7.93    1.98   0
  -9   1  -6  129.66    2.48   0
  -8   2 -11  294.07    4.23   0
  -7   1 -12    7.53    2.01   0
  -4  -2  -9 1093.56    6.84   0
  -4  -2  -6  711.67    4.58   0
  -2  -2 -13   -0.52    1.67   0
   0  -2 -15  130.85    3.26   0
   1  -3 -11   91.32    2.36   0
   1  -3  -8    8.32    1.12   0
   5  -3  -9  490.73    3.52   0
  -7   3 -13   63.65    2.48   0
  -6   2 -14   -0.32    1.87   0
  -5  -1 -11  581.89    5.62   0
  -4  -2  -8  263.13    3.22   0
  -4  -2  -7    3.19    0.86   0
  -3  -1 -14  255.37    4.20   0
  -2   2 -18   42.34    2.13   0
  -1  -1 -16  180.97    3.66   0
   0   0 -18  584.65    5.65   0
   1  -3 -10  406.29    3.99   0
   1  -3  -9 1069.02    5.89   0
   2  -2 -16   57.28    2.49   0
   4  -2 -17   34.79    2.23   0
   5  -3 -13  656.61    5.24   0
   5  -3 -10 1452.25    6.32   0
  -2  -2 -12   15.61    1.78   0
  -1   1 -18    6.30    1.66   0
   0  -2 -14  323.96    4.43   0
   1  -1 -17   72.89    2.63   0
   3  -3 -10   28.34    1.48   0
   4   0 -20   34.07    2.02   0
   5  -3 -11   46.53    1.70   0
   6  -2 -17   66.33    2.51   0
   8  -2 -17  397.77    4.43   0
  -5  -1 -10   -0.19    1.52   0
  -5   1 -14   19.66    2.04   0
  -3  -1 -13  270.09    4.11   0
  -2   0 -16   40.71    2.30   0
   3  -1 -18  190.29    3.55   0
   5   1 -21  112.41    2.45   0
   7  -1 -19    8.18    2.08   0
   9  -1 -19  101.48    2.82   0
  -5   3 -15  105.07    2.63   0
  -3   1 -16    1.05    1.71   0
  -1  -1 -15   21.97    2.09   0
   0  -2 -13  287.90    3.99   0
   1   1 -19   23.34    1.81   0
   2  -2 -15    3.67    1.69   0
   3   1 -20   30.26    1.79   0
  -7   1 -10  142.38    2.97   0
  -7   3 -12   55.41    2.39   0
  -6   0 -10 1538.29    8.30   0
  -5  -1  -8  922.50    5.74   0
  -5  -1  -5  654.33    3.94   0
  -2  -2 -10  597.91    4.96   0
   6  -2 -16  309.29    4.02   0
  -8   2  -9   47.78    2.12   0
  -5  -1  -6  505.61    3.74   0
  -5   1 -13  265.45    3.97   0
  -3  -1 -12   79.51    2.47   0
  -2  -2  -9  260.20    3.15   0
  -2  -2  -8   10.60    1.14   0
  -2  -2  -7 1380.80    5.98   0
  -2   2 -17  115.55    2.89   0
   0  -2 -12   10.81    1.51   0
   2  -2 -14   30.41    1.96   0
   3  -1 -17  133.65    3.07   0
   7   1 -21   55.50    2.05   0
   8   0 -20   26.86    2.11   0
  -4   2 -15   42.79    2.21   0
  -1  -1 -14  454.09    5.06   0
  -1   1 -17  106.53    2.81   0
   2   0 -18    9.52    1.78   0
   7  -1 -18  114.95    2.97   0
   8  -2 -15    0.42    1.53   0
   9  -1 -18  131.16    3.01   0
   9   1 -21    1.72    1.67   0
  -8   2  -8    0.00    1.75   0
  -7   1  -9  703.96    5.41   0
  -6   0  -8   11.06    1.33   0
  -6   4 -13   49.36    2.19   0
  -5   3 -14   41.86    2.32   0
  -3  -1 -11 1624.85    8.34   0
  -3   1 -15    2.91    1.72   0
  -1   3 -18    1.25    1.41   0
   0  -2 -11  584.45    4.77   0
   2  -2 -13  563.27    4.98   0
  -7   3 -11    5.05    1.79   0
  -6   2 -12    8.02    1.78   0
  -4   0 -12  359.26    4.35   0
  -3   3 -16   22.86    1.88   0
   0  -2 -10   47.80    1.62   0
   0   0 -16  146.05    3.19   0
   0   2 -18    5.05    1.58   0
   1  -1 -15   60.41    2.38   0
   1   1 -18  159.94    3.18   0
   3   1 -19    1.14    1.54   0
   5  -1 -17   52.05    2.23   0
   5   1 -20  158.25    2.94   0
   6   2 -21   74.99    2.10   0
  -8   2  -7 1013.03    5.65   0
  -7   1  -8  172.57    2.75   0
  -5   1 -12    2.04    1.56   0
  -4   4 -15   14.37    1.73   0
  -3  -1 -10   28.92    1.59   0
  -2   0 -14   13.81    1.84   0
  -1  -1 -13   45.76    1.80   0
   0  -2  -9  109.92    1.98   0
   1   3 -19   82.82    2.20   0
   2  -2 -12   92.26    2.19   0
   3   3 -20    4.76    1.51   0
   4   2 -20    0.45    1.59   0
  -7   1  -7   58.60    1.76   0
  -4   2 -14   72.99    2.48   0
  -3   1 -14  256.33    3.85   0
  -2   2 -16   71.19    2.42   0
  -1   1 -16  188.02    3.44   0
   0  -2  -8    6.50    0.96   0
   2   2 -19   27.91    1.76   0
   4   0 -18  342.94    4.35   0
   7  -1 -17    1.00    1.64   0
  -7   1  -6  325.95    3.04   0
  -7   3 -10  155.40    3.02   0
  -3  -1  -9   67.76    1.65   0
  -1  -1 -12    5.13    1.43   0
   1  -1 -14  183.71    3.18   0
   2  -2 -11  784.90    5.05   0
   6  -2 -13   90.63    2.08   0
   8   2 -21  124.25    2.41   0
  -6   4 -12    9.02    1.82   0
  -5   1 -11  576.25    5.07   0
  -5   3 -13    4.62    1.75   0
  -3  -1  -8  145.03    2.19   0
  -1   3 -17   60.13    2.13   0
   0   4 -18  138.73    2.54   0
   1   1 -17   78.10    2.48   0
   2  -2 -10   75.70    1.70   0
   3  -1 -15   69.94    2.28   0
   5  -1 -16    0.61    1.56   0
   5   1 -19    0.00    1.76   0
   6  -2 -12   12.49    1.39   0
   7   3 -21   27.49    1.66   0
   9   1 -20   11.91    1.63   0
  -5   5 -13   60.18    2.31   0
  -4   0 -10 1211.27    6.69   0
  -3  -1  -7 2289.86    7.31   0
  -3   3 -15   14.71    1.76   0
  -1  -1 -11  434.57    4.05   0
   0   2 -17  215.65    3.46   0
   2  -2  -9   18.34    1.07   0
   2   0 -16  211.24    3.49   0
   3   1 -18  199.92    3.39   0
   6   0 -18  308.65    4.02   0
   6   2 -20   13.50    1.74   0
   7  -1 -16   52.45    2.01   0
   9  -1 -16   22.33    1.69   0
  -6   2 -10  367.59    3.94   0
  -5   1 -10    1.25    1.36   0
  -4   2 -13  183.78    3.24   0
  -4   4 -14   40.03    2.01   0
  -3   1 -13  267.93    3.77   0
  -3   5 -15   71.84    2.23   0
  -2   2 -15  375.75    4.41   0
  -2   4 -16  106.40    2.46   0
  -1   1 -15   22.51    1.87   0
   1  -1 -13  172.74    2.92   0
   2   2 -18    0.66    1.48   0
   2   4 -19    8.96    1.34   0
   4   4 -20   60.10    1.77   0
   6  -2 -11 1678.24    6.31   0
   8   0 -18    4.09    1.56   0
  10   0 -18  261.59    3.42   0
  -2   0 -12  503.57    4.62   0
  -1  -1 -10 1219.70    6.09   0
   0   0 -14  162.97    3.01   0
   3  -1 -14   74.94    2.17   0
   3   3 -19   18.40    1.60   0
   4   2 -19  360.40    4.13   0
   5   3 -20   72.67    2.04   0
  11   3 -21   23.57    1.45   0
  -6   4 -11   51.69    2.07   0
  -5   3 -12  269.79    3.64   0
   1  -1 -12  825.23    5.39   0
   1   1 -16  131.46    2.87   0
   1   5 -18   18.29    1.43   0
   7  -1 -15   12.61    1.68   0
   9  -1 -15  282.29    3.21   0
  11   1 -19   14.98    1.85   0
  -6   2  -9  545.18    4.38   0
  -5   1  -9    0.52    1.14   0
  -4   2 -12   21.54    1.68   0
  -3   1 -12   78.77    2.21   0
  -3   3 -14  249.23    3.56   0
  -1  -1  -9  232.47    2.58   0
  -1   3 -16   23.82    1.79   0
   0   2 -16    4.44    1.54   0
   0   4 -17   16.51    1.53   0
   3   1 -17  136.14    2.91   0
   3   5 -19    1.41    1.15   0
   5   1 -18   80.16    2.39   0
   9   1 -19  105.52    2.47   0
  10   2 -20    1.84    1.44   0
  -7   3  -8   86.78    2.06   0
  -5   5 -12    0.11    1.53   0
  -2   2 -14    3.53    1.49   0
  -2   6 -15  183.23    2.71   0
  -1  -1  -8  113.86    1.73   0
  -1   1 -14  450.91    4.63   0
   3  -1 -13   -0.07    1.15   0
   7   3 -20  127.19    2.42   0
  -5   1  -8  901.11    5.00   0
  -4   0  -6  589.18    3.41   0
  -4   4 -13   24.91    1.82   0
  -2   4 -15  107.62    2.49   0
  -1   5 -16   74.35    2.11   0
   1  -1 -11   93.63    1.90   0
   1   3 -17   70.34    2.22   0
   2   2 -17  188.82    3.24   0
   2   4 -18   34.30    1.71   0
   6   2 -19   77.07    2.24   0
   6   4 -20    9.03    1.24   0
   7  -1 -14   10.51    1.48   0
  -7   3  -7   98.00    2.08   0
  -6   2  -8   13.23    1.29   0
  -6   4 -10  118.63    2.48   0
  -5   3 -11   10.46    1.56   0
  -3   1 -11 1613.38    7.55   0
  -3   5 -14   78.00    2.20   0
  -2   0 -10  654.63    4.47   0
   1   1 -15   61.01    2.13   0
   2   0 -14  424.62    4.19   0
   3  -1 -12    0.94    1.00   0
   3   3 -18  233.36    3.37   0
   4   2 -18   29.81    1.80   0
   4   4 -19   27.92    1.58   0
   5   3 -19    1.48    1.34   0
   6   0 -16   17.96    1.82   0
  -4   2 -11   94.48    2.22   0
  -1   1 -13   47.23    1.85   0
  -1   3 -15    4.84    1.49   0
  -1   7 -15    7.93    1.30   0
   0   0 -12  158.31    2.53   0
   1  -1 -10  379.65    3.17   0
   5   1 -17   50.70    2.02   0
   9   1 -18  133.56    2.61   0
  11   1 -18   13.41    1.58   0
  11   3 -20  245.64    2.94   0
  -6   2  -7  856.79    4.61   0
  -2   2 -13   -0.21    1.35   0
   0   2 -15  131.01    2.73   0
   1   5 -17    1.55    1.29   0
   7  -1 -13    1.05    1.06   0
   8   0 -16  197.53    2.91   0
   8   4 -20  136.06    2.35   0
  10   0 -16  315.63    3.38   0
  -4   6 -12   82.63    2.24   0
   0   4 -16    7.79    1.45   0
   1  -1  -9  155.96    1.94   0
   3  -1 -11   68.47    1.56   0
   3   5 -18    8.55    1.31   0
   5  -1 -12  954.62    4.98   0
   5   5 -19   75.02    1.89   0
   6   2 -18   88.90    2.32   0
  -6   2  -6  176.82    2.12   0
  -6   4  -9  206.75    2.84   0
  -4   2 -10   43.00    1.61   0
  -2   4 -14   80.43    2.25   0
  -2   6 -14  157.85    2.58   0
  -1   5 -15   13.70    1.49   0
   1   1 -14  179.84    2.94   0
   1   3 -16   15.12    1.58   0
   2   2 -16   57.27    1.85   0
   2   4 -17   38.58    1.76   0
   4   2 -17   38.46    1.84   0
   6   4 -19    6.01    1.27   0
   7   1 -17    0.43    1.39   0
   7   3 -19   33.69    1.70   0
   9   5 -20    1.39    1.10   0
  10   4 -20  193.59    2.61   0
  -3   5 -13    5.92    1.53   0
  -2   0  -8  241.14    2.34   0
  -1   1 -12    5.23    1.21   0
   3  -1 -10   27.37    1.07   0
   3   1 -15   70.39    2.07   0
   4   0 -14   64.24    1.88   0
   4   4 -18   24.39    1.60   0
   4   6 -18   62.44    1.79   0
   5   3 -18   82.94    2.24   0
  -3   1  -9   68.05    1.57   0
  -3   3 -12    9.21    1.39   0
  -2   2 -12   16.65    1.41   0
  -1   3 -14    0.96    1.40   0
   0   2 -14  324.10    3.80   0
   5  -1 -11    1.07    0.84   0
   5   1 -16    0.00    0.92   0
   8   2 -18    8.82    1.50   0
   9   1 -17   16.35    1.55   0
  11   1 -17  502.18    4.18   0
  -6   2  -5    5.32    0.79   0
  -6   4  -8   87.24    2.06   0
  -5   3  -9  494.79    3.91   0
  -1   7 -14   10.72    1.33   0
   0   0 -10  584.53    3.81   0
   0   4 -15    1.65    1.31   0
   1   5 -16   13.11    1.42   0
   2   0 -12 1126.19    5.70   0
   3  -1  -9   21.94    0.91   0
   7  -1 -11   55.34    1.28   0
   7   5 -19   97.35    2.04   0
  10   2 -18   65.99    1.98   0
  11   3 -19   31.92    1.64   0
  12   2 -18   17.39    1.54   0
  -4   2  -9 1106.69    5.51   0
  -4   6 -11    1.35    1.58   0
  -1   1 -11  420.46    3.60   0
   0   6 -15   13.00    1.44   0
   1   1 -13  175.35    2.67   0
   2   2 -15    3.13    1.32   0
   5  -1 -10  786.15    3.79   0
   6   2 -17   67.28    2.09   0
   7   1 -16   51.38    1.83   0
   8   4 -19    7.79    1.28   0
  -3   1  -8  145.05    1.90   0
  -2   4 -13   71.08    2.07   0
   1   3 -15  216.06    3.08   0
   2   4 -16  248.73    3.36   0
   3   1 -14   74.62    1.94   0
   3   5 -17  360.04    3.75   0
   5   5 -18   77.80    1.99   0
  -5   3  -8  459.56    3.53   0
  -3   3 -11   60.88    1.83   0
  -3   5 -12   73.71    2.08   0
  -2   2 -11    0.06    1.07   0
  -1   3 -13  256.50    3.27   0
   0   2 -13  287.71    3.37   0
   2   6 -16  116.68    2.35   0
   3   3 -16   38.79    1.82   0
   4   4 -17   79.96    2.16   0
   5   1 -15  196.16    2.83   0
   5   3 -17   47.70    1.89   0
   6   4 -18  180.83    2.82   0
   8   0 -14    1.10    1.04   0
   9   1 -16   23.07    1.48   0
   9   5 -19    1.09    1.12   0
  12   4 -19    0.37    1.20   0
  -6   4  -7   54.79    1.53   0
   1   1 -12  819.84    4.93   0
   4   6 -17   11.11    1.21   0
   6   6 -18  187.40    2.53   0
   8   2 -17  386.48    3.92   0
  11   5 -19    9.41    1.17   0
  13   3 -18  291.28    3.10   0
  13   5 -19    0.55    0.88   0
  13   5 -19    0.44    0.58   0
  -5   5  -9  110.86    2.17   0
  -4   4 -10  767.94    4.97   0
  -1   1 -10 1220.65    5.50   0
   1   5 -15  187.69    2.88   0
   2   2 -14   31.40    1.56   0
   3   7 -16   86.90    1.83   0
   4   0 -12   51.55    1.39   0
   5   7 -17   -0.40    1.11   0
  10   2 -17    8.00    1.37   0
  12   2 -17   48.74    1.77   0
  -3   7 -11   63.67    1.85   0
  -2   4 -12  140.20    2.49   0
  -1   7 -13  173.43    2.53   0
   0   0  -8 5319.94    9.39   0
   1   3 -14  113.14    2.36   0
   2   0 -10    9.46    0.81   0
   3   1 -13    0.68    0.99   0
   4   2 -15    3.15    1.23   0
   6   2 -16  307.15    3.52   0
   7   5 -18   26.29    1.46   0
   8   4 -18   63.15    1.90   0
  -5   3  -7   11.59    0.97   0
  -3   3 -10  222.11    2.69   0
  -2   2 -10  583.39    3.98   0
  -1   3 -12   48.45    1.66   0
  -1   5 -13  148.80    2.59   0
   0   2 -12   11.17    1.15   0
   0   6 -14    3.86    1.24   0
   0   8 -13    0.17    1.11   0
   2   4 -15   60.94    1.95   0
   3   5 -16    1.59    1.25   0
   5   1 -14    2.24    1.06   0
   5   5 -17  235.10    3.09   0
   7   3 -17    6.76    1.33   0
   8   6 -18    1.92    1.03   0
   9   1 -15  274.10    3.00   0
  -2   6 -12   23.81    1.58   0
  -1   1  -9  236.24    2.29   0
   1   1 -11   91.53    1.70   0
   3   3 -15  281.34    3.44   0
   4   4 -16  265.53    3.38   0
   5   3 -16   86.05    2.16   0
   6   4 -17   69.78    1.99   0
   8   2 -16   28.88    1.53   0
  12   4 -18  331.70    3.28   0
  -5   5  -8  983.29    5.10   0
  -4   4  -9  429.87    3.52   0
   1   7 -14   -0.27    1.17   0
   2   2 -13  571.58    4.28   0
   2   6 -15   10.59    1.32   0
   6   6 -17   18.06    1.28   0
   9   3 -17  158.67    2.60   0
   9   5 -18    2.27    1.13   0
  13   3 -17  180.24    2.53   0
  13   5 -18   94.49    1.94   0
   0   4 -13   12.13    1.35   0
   1   5 -14   75.77    2.03   0
   3   1 -12    0.03    0.84   0
   4   2 -14    3.89    1.06   0
   4   6 -16   34.13    1.56   0
   6   2 -15   19.06    1.34   0
   7   7 -17   15.52    1.17   0
   8   0 -12  350.98    2.72   0
  10   2 -16  176.05    2.57   0
  10   6 -18   52.69    1.53   0
  11   3 -17  118.43    2.24   0
  -5   3  -6    9.06    0.82   0
  -4   2  -6  735.32    3.42   0
  -4   6  -9  644.81    4.34   0
  -3   3  -9  169.50    2.19   0
  -3   7 -10  110.29    2.11   0
  -2   2  -9  254.92    2.46   0
  -2   4 -11    1.96    1.10   0
  -1   7 -12   74.69    1.90   0
   0   2 -11  573.61    3.91   0
   1   3 -13  380.15    3.58   0
   3   7 -15  149.69    2.34   0
   4   8 -15    9.69    1.05   0
   5   1 -13    0.79    0.90   0
   5   7 -16  144.16    2.25   0
   6   8 -16   24.30    1.17   0
   7   5 -17   10.76    1.28   0
   8   4 -17    1.01    1.21   0
  -2  -2  -9  261.09    3.64   0
  -1  -3  -9  569.19    5.42   0
  -1  -3  -6  338.73    3.50   0
  -1  -1 -13   48.19    2.74   0
   3  -3 -16   34.25    3.06   0
   4  -4 -15  179.31    4.42   0
   7  -5 -15   33.95    2.99   0
  12  -4 -20   74.97    2.85   0
  15  -5 -17   12.55    2.40   0
  -2  -2 -10  614.77    5.68   0
   2  -4 -13   12.18    2.56   0
   3  -5 -10    1.91    2.12   0
   3  -5  -9   16.26    2.19   0
   3  -5  -8  216.03    3.82   0
   5  -3 -18   82.00    3.43   0
   8  -2 -21  120.22    3.29   0
  13  -5 -18   92.28    3.29   0
  -1  -3 -10  721.49    6.38   0
   0  -4  -8  316.17    4.26   0
   0  -2 -14  328.47    5.07   0
   3  -5  -7   39.83    2.16   0
   4  -4 -16  262.40    5.38   0
   6  -2 -20   15.12    2.58   0
   8  -4 -19   10.08    2.41   0
  10  -6 -12   50.23    3.06   0
  10  -6 -11    1.56    2.44   0
  15  -5 -18   -0.64    2.42   0
   0  -4  -9    8.76    1.90   0
   3  -5 -12  294.92    5.22   0
   3  -5  -6   13.55    1.72   0
   6  -4 -18  180.86    4.56   0
   7  -3 -20  122.44    3.71   0
   8  -6 -13  137.35    4.03   0
   8  -6 -11   33.20    2.83   0
   8  -6 -10   73.19    3.21   0
   9  -3 -21   50.96    2.64   0
  10  -6 -10  133.76    3.74   0
  10  -4 -20  193.92    3.94   0
  12  -6 -14   67.36    3.56   0
  12  -6 -13  120.65    3.77   0
  12  -6 -12   -0.41    2.61   0
  -2  -2 -11    0.13    2.03   0
   0  -4 -10  133.06    3.15   0
   2  -4 -14  426.51    6.14   0
   2  -2 -17  185.71    4.32   0
   5  -5 -15   66.76    3.38   0
   6  -6 -11   25.67    2.62   0
   6  -6 -10  222.12    4.51   0
   9  -5 -18    2.04    2.34   0
  10  -6 -15  242.10    4.82   0
  10  -6  -9  153.98    4.03   0
  12  -6 -15  143.66    3.92   0
  12  -6 -11   72.87    3.30   0
  13  -5 -19    2.76    2.13   0
   0  -4  -5 1107.66    6.46   0
   1  -3 -15  220.64    4.73   0
   3  -5 -13   84.98    3.54   0
   6  -6  -9   14.62    2.37   0
   8  -6 -14    1.87    2.51   0
  11  -5 -19    7.93    2.27   0
  -1  -3 -12   51.28    2.88   0
   1  -5  -8  183.48    3.71   0
   2  -4 -15   58.02    3.37   0
   3  -5  -5   54.32    2.06   0
   4  -4 -17   80.29    3.50   0
   5  -5 -16   -0.01    2.57   0
   6  -6 -13    2.88    2.50   0
   8  -6 -15    0.51    2.52   0
  10  -6 -16    0.14    2.45   0
  14  -6 -15    5.57    2.82   0
  14  -6 -14   54.67    3.16   0
  -2  -2 -12   16.57    2.46   0
   0  -4 -12    2.33    2.35   0
   1  -5 -10    8.96    2.30   0
   1  -5  -7   10.25    1.87   0
   3  -5 -14   86.45    3.62   0
   4  -6 -10  250.98    4.80   0
   4  -6  -9  771.56    7.46   0
   5  -5  -4  366.71    3.88   0
   6  -6 -14    6.04    2.69   0
   6  -6  -7  176.89    3.64   0
   8  -6  -7  402.81    5.12   0
   8  -4 -20  135.96    3.46   0
  14  -6 -16   17.48    2.83   0
  -1  -3 -13  258.70    4.73   0
   1  -5 -11   95.30    3.48   0
   1  -5  -6   42.95    2.17   0
   4  -6 -12  103.60    3.79   0
   4  -6 -11   27.51    2.78   0
   4  -6  -8    2.61    2.10   0
   6  -4 -19    5.91    2.32   0
   7  -5 -18   28.66    2.69   0
   8  -6 -16   42.69    3.04   0
  10  -6 -17   92.79    3.37   0
  12  -6 -17    0.40    2.24   0
   0  -4 -13   13.89    2.70   0
   1  -5 -12   15.07    2.64   0
   1  -3 -16   14.10    2.87   0
   3  -5 -15   10.38    2.77   0
   4  -6  -7   16.35    2.19   0
   5  -5 -17  221.13    4.71   0
   6  -6 -15   94.32    3.73   0
   7  -3 -21   25.53    2.31   0
  14  -6 -17  100.73    3.21   0
  -3  -3  -6 1476.20    7.66   0
  -2  -4  -8  669.98    6.26   0
  -2  -4  -7   26.70    2.02   0
  -2  -2 -13   -0.13    2.50   0
   1  -5  -5  374.05    4.36   0
   2  -4 -16  239.54    4.88   0
   4  -6 -13  194.64    4.71   0
   4  -4 -18   21.70    2.85   0
   6  -6  -6    2.41    2.02   0
   8  -6 -17  130.51    3.77   0
  12  -6 -18    4.62    2.22   0
  -4  -2  -7    2.06    1.51   0
  -2  -4  -9    6.15    2.09   0
  -2  -4  -6    5.86    1.61   0
   2  -6  -9  811.41    7.86   0
   6  -6 -16    0.49    2.56   0
   9  -5 -20    0.84    2.21   0
  10  -6 -18   52.04    2.84   0
  -3  -3 -10  219.38    4.10   0
  -2  -4  -5    4.91    1.50   0
   1  -5  -4 3411.90   11.96   0
   2  -6 -10  792.30    8.05   0
   2  -6  -8   29.07    2.54   0
   3  -5 -16    2.11    2.58   0
   7  -7 -11  112.79    4.23   0
   9  -7 -12    0.48    2.63   0
   9  -7 -11   47.85    3.17   0
  -4  -2  -9 1106.99    7.25   0
  -1  -5  -9  696.14    7.16   0
  -1  -5  -8    0.27    2.02   0
  -1  -5  -7   55.96    2.58   0
   1  -5 -14   69.87    3.47   0
   1  -3 -17   69.41    3.67   0
   2  -6  -7  235.40    4.26   0
   2  -4 -17   38.69    3.37   0
   3  -5  -3  146.95    2.65   0
   5  -5 -18   77.56    3.32   0
   7  -7 -13  107.02    3.87   0
   7  -7 -12   -0.11    2.50   0
   8  -6 -18    0.40    2.09   0
   9  -7 -14   90.22    3.58   0
   9  -7 -10   41.03    3.09   0
  11  -7 -13   10.97    2.76   0
  11  -7 -12   24.75    2.91   0
  -3  -3 -11   63.61    3.09   0
  -2  -4 -11    2.64    2.41   0
  -2  -4  -4  158.34    2.81   0
  -1  -5 -10   92.31    3.45   0
   2  -6  -6    1.54    1.94   0
   3  -3 -19   18.54    2.66   0
   4  -6  -5  324.10    4.38   0
   4  -4 -19   26.59    2.90   0
   5  -7 -10   69.19    3.39   0
   6  -6 -17   15.80    2.70   0
   7  -7 -14    2.01    2.59   0
   7  -7  -9   55.84    3.17   0
   9  -7 -15    0.96    2.52   0
  10  -6 -19   30.31    2.39   0
  11  -7 -11    0.31    2.76   0
  -4  -2 -10   44.41    2.61   0
  -1  -5 -11   27.44    2.90   0
  -1  -5  -5   10.09    1.75   0
  -1  -3 -15    5.48    3.22   0
   0  -4 -15    2.82    2.81   0
   2  -6 -13  525.34    7.04   0
   3  -5 -17  370.23    5.77   0
   5  -7 -12   40.36    3.20   0
   5  -7  -9    5.81    2.59   0
   7  -7  -8  325.25    5.12   0
  11  -7 -16    2.16    2.40   0
   1  -5 -15  186.41    4.58   0
   2  -6  -5  628.67    6.06   0
   4  -6 -16   32.98    2.94   0
   5  -7 -13  192.81    4.73   0
   7  -7 -15   58.30    3.21   0
   9  -7 -16    2.09    2.32   0
  13  -7 -15    4.17    2.51   0
  -2  -4  -3  647.17    4.97   0
   0  -6  -8   66.63    3.08   0
   0  -6  -7  230.33    4.45   0
   2  -6 -14   12.24    2.76   0
   4  -6  -4   43.87    2.29   0
   5  -5 -19   73.92    2.98   0
   6  -6 -18  187.00    3.97   0
  13  -7 -16   66.68    2.88   0
  -1  -5  -4  784.29    6.09   0
   0  -6  -6   -0.21    1.99   0
   0  -4 -16    7.64    3.15   0
   2  -4 -18   34.74    2.86   0
   3  -7 -12    1.69    2.66   0
   3  -7 -11   11.20    2.73   0
   3  -7  -9   26.63    2.29   0
   3  -7  -8   75.97    3.42   0
   5  -7  -7    1.62    2.33   0
   7  -7 -16  118.24    3.60   0
   7  -7  -7   11.30    2.57   0
   9  -7 -17    3.56    2.25   0
  -4  -4  -7  948.20    7.44   0
  -1  -5 -13  152.47    4.33   0
   0  -6 -12  149.89    4.39   0
   1  -5 -16   13.37    3.18   0
   2  -6 -15    8.80    2.81   0
   2  -6  -4   33.60    2.19   0
   3  -7  -7  623.66    6.98   0
   5  -7 -15   24.59    2.80   0
  -4  -4  -8  177.31    3.89   0
  -4  -4  -6  157.20    3.32   0
  -3  -5  -8   96.35    3.37   0
  -3  -5  -7  191.97    4.05   0
  -1  -5  -3  381.90    4.30   0
   0  -6  -5   76.35    2.83   0
   3  -7 -13   46.96    3.22   0
   5  -7  -6   20.25    2.55   0
   7  -7 -17   17.71    2.33   0
  -5  -3  -7   11.49    2.01   0
  -5  -3  -6    9.16    1.81   0
  -4  -4  -5   35.79    2.08   0
  -3  -5  -9   32.68    2.87   0
  -3  -5  -6   18.20    2.18   0
  -2  -4 -14   81.70    3.65   0
   1  -7 -10   91.53    3.82   0
   1  -7  -9  120.54    4.03   0
   5  -7 -16  147.12    3.92   0
   7  -7  -6   47.01    2.87   0
  -4  -4 -10  763.07    7.54   0
  -4  -4  -4  361.10    4.24   0
  -3  -5  -5   89.33    2.85   0
   0  -6  -4  562.02    5.83   0
   1  -7  -8 1468.99   10.95   0
   1  -7  -7   18.51    2.60   0
   2  -6 -16  111.60    3.70   0
   4  -6  -3   31.86    2.09   0
   8  -8 -13    3.16    2.61   0
   8  -8 -12   28.20    3.06   0
   8  -8 -11  188.21    4.48   0
  -5  -3  -4  153.53    2.77   0
  -2  -6  -8  191.73    4.49   0
   0  -6 -14    4.77    2.76   0
   1  -7 -12  265.77    5.47   0
   1  -5 -17    0.39    2.77   0
   2  -6  -3  909.36    6.74   0
   3  -7 -15  147.56    4.04   0
   4  -6 -18   59.16    2.82   0
   5  -7  -5  301.83    4.70   0
   6  -8 -10    4.26    2.78   0
   8  -8 -10   32.65    3.11   0
  10  -8 -14   23.81    2.73   0
  10  -8 -13   -0.19    2.57   0
  10  -8 -12   58.31    3.22   0
  -5  -3 -10  270.16    4.66   0
  -4  -4 -11  185.48    4.46   0
  -1  -5  -2    7.71    1.54   0
   1  -7  -6  271.43    4.92   0
   3  -7  -5    0.85    2.13   0
   4  -8 -11  156.07    4.38   0
   4  -8 -10   28.30    3.10   0
   5  -7 -17    1.55    2.22   0
   6  -8 -14   62.25    3.08   0
   6  -8  -9   11.57    2.85   0
   8  -8 -15    4.37    2.38   0
   8  -8  -9   37.38    3.49   0
  10  -8 -15    0.58    2.33   0
  -6  -2  -6  169.56    3.18   0
  -2  -6 -11  423.62    6.50   0
  -2  -6  -5 1030.61    8.35   0
  -1  -5 -15   10.53    2.86   0
   0  -6  -3  864.69    6.88   0
   4  -8 -12   90.94    3.68   0
   4  -8  -9   36.69    3.21   0
   6  -8  -8  475.74    6.36   0
  -4  -4 -12  202.40    4.66   0
  -3  -5  -3    5.50    1.69   0
  -2  -6 -12   27.71    3.08   0
  -1  -7  -8    1.43    2.67   0
   0  -6 -15   14.45    2.81   0
   1  -7  -5  567.21    6.51   0
   2  -6 -17   77.32    3.07   0
   4  -8 -13   69.26    3.36   0
   6  -8 -15    3.06    2.35   0
   8  -8 -16   38.20    2.56   0
  -2  -6  -4   63.18    2.72   0
   1  -7 -14    0.36    2.47   0
   2  -8 -10   27.82    3.05   0
   2  -8  -9   14.90    2.88   0
   2  -6  -2  202.26    3.43   0
   3  -7  -4   19.37    2.42   0
   4  -8 -14    4.76    2.42   0
   4  -8  -7   -0.72    2.64   0
   5  -7  -4    0.76    2.23   0
  -4  -4  -2 1512.99    7.76   0
  -3  -5 -13    3.73    2.91   0
  -1  -7 -11   34.50    3.18   0
  -1  -7  -6  442.84    6.24   0
   1  -7  -4  787.70    7.39   0
   2  -8 -12   65.71    3.38   0
   2  -8 -11   11.29    2.75   0
   2  -8  -8    3.86    2.72   0
   6  -8 -16   23.13    2.28   0
  -5  -5  -8  962.64    8.68   0
  -5  -5  -7   55.33    2.99   0
  -5  -5  -6  299.78    4.92   0
  -5  -5  -5    6.30    2.08   0
  -4  -4 -13   22.43    3.45   0
  -3  -5  -2    1.30    1.54   0
  -2  -6  -3  366.83    4.95   0
  -1  -7 -12   74.30    3.61   0
  -1  -7  -5  430.12    6.07   0
  -1  -5  -1    3.99    1.46   0
   0  -6  -2  151.20    3.19   0
   4  -8 -15    9.47    2.29   0
   4  -8  -6   -0.53    2.97   0
  -6  -4  -7   54.00    2.88   0
  -6  -4  -5  128.51    3.23   0
  -4  -6  -8    0.86    2.60   0
  -4  -6  -7  456.68    6.17   0
  -4  -6  -6    1.61    2.43   0
   2  -8 -13   19.71    2.70   0
   6  -8  -6    2.18    2.71   0
  -6  -4  -9  207.00    4.76   0
  -6  -4  -4  189.78    3.55   0
  -5  -5  -4  238.93    4.19   0
  -4  -6 -10   38.47    3.28   0
  -4  -6  -5  489.42    6.26   0
  -3  -5 -14   77.24    3.89   0
  -1  -7 -13  172.00    4.40   0
  -1  -7  -4    3.46    2.34   0
   0  -8 -10  310.84    5.78   0
   3  -7  -3 1163.07    8.22   0
  -3  -7  -9   15.56    2.98   0
  -3  -7  -8    2.09    2.86   0
  -3  -7  -7   24.89    3.07   0
  -2  -6  -2  104.52    2.99   0
   0  -8 -11   36.20    3.18   0
   0  -8  -7    3.79    2.78   0
   4  -8  -5   17.39    2.76   0
   7  -9 -12   68.87    3.44   0
   7  -9 -11    6.96    2.96   0
  -7  -3  -7   96.89    3.41   0
  -7  -3  -6  253.64    4.09   0
  -7  -3  -5 1068.55    7.33   0
  -6  -4 -10  121.88    4.02   0
  -6  -4  -3  193.39    3.44   0
  -5  -5 -11   41.95    3.40   0
  -5  -5  -3  112.97    2.81   0
  -3  -7 -10  109.69    4.05   0
  -3  -5  -1   89.64    2.47   0
   0  -8 -12    0.22    2.58   0
   0  -8  -6  159.65    4.51   0
   1  -7 -16   10.67    2.25   0
   2  -8  -5  129.73    4.00   0
   2  -6  -1   16.33    1.85   0
   5  -9 -12   12.05    2.73   0
   5  -9 -10   14.52    2.80   0
   7  -9 -10   11.47    2.86   0
  -7  -3  -4  226.82    3.69   0
  -4  -6  -3  852.26    7.65   0
  -3  -7  -5   27.20    2.80   0
  -1  -7 -14   10.74    2.50   0
  -1  -7  -3  409.27    5.61   0
   2  -8 -15   32.16    2.53   0
   3  -9 -10    4.78    2.63   0
   5  -9 -13   64.87    3.04   0
   5  -9  -9   98.86    3.81   0
   7  -9 -14    4.26    2.30   0
  -5  -5  -2   90.05    2.75   0
  -4  -6 -12   85.13    3.74   0
  -3  -7  -4  266.97    5.08   0
   0  -8 -13    1.34    2.36   0
   0  -8  -5  144.32    4.23   0
   1  -7  -2  558.51    6.01   0
   2  -8  -4   19.48    2.74   0
   3  -9 -12    0.67    2.29   0
   3  -9 -11  399.29    5.83   0
   3  -9  -9   22.87    3.01   0
   5  -9 -14   35.93    2.47   0
   5  -9  -8   62.92    3.52   0
   7  -9  -9  193.53    4.44   0
  -5  -5 -12   -0.10    2.91   0
  -3  -7 -12    5.41    3.09   0
  -2  -8  -8  123.60    4.25   0
  -2  -8  -7  116.08    4.25   0
   3  -7  -2  104.93    3.15   0
   4  -8  -4  251.44    4.69   0
  -6  -6  -7  105.91    4.00   0
  -6  -6  -6  100.60    3.86   0
  -4  -6  -2    1.57    1.46   0
  -3  -7  -3  296.12    5.16   0
  -2  -8 -10   41.92    3.18   0
  -2  -8  -6   64.87    3.56   0
  -1  -7 -15    8.89    2.42   0
  -1  -7  -2  949.97    8.02   0
   0  -8 -14  257.04    4.61   0
   0  -8  -4  646.87    7.44   0
   1  -9 -10   -0.15    2.55   0
   3  -9 -13    4.41    2.22   0
   3  -9  -7   42.20    3.29   0
   5  -9  -7   14.30    2.98   0
  -7  -5  -6  115.72    3.80   0
  -7  -5  -5   62.80    3.16   0
  -6  -6  -8   49.43    3.48   0
  -6  -6  -5    5.86    2.61   0
  -5  -7  -7   23.03    3.01   0
  -2  -8 -11  216.81    4.79   0
  -2  -8  -5   17.88    2.99   0
   1  -9 -11   44.38    3.02   0
   1  -9  -8    3.39    2.67   0
   1  -9  -7   15.30    2.88   0
  -7  -5  -4  138.86    3.73   0
  -6  -6  -4  458.77    6.24   0
  -6  -4  -1    1.57    1.47   0
  -5  -7  -8   53.15    3.49   0
  -2  -8 -12   24.50    3.03   0
   2  -8  -3    7.17    2.60   0
   3  -9  -6  122.56    4.10   0
  -8  -4  -6   53.57    3.45   0
  -8  -4  -5   16.00    2.81   0
  -7  -5  -9  184.95    4.67   0
  -7  -5  -3  123.71    3.50   0
  -6  -6 -10    3.27    3.34   0
  -6  -6  -3  708.29    7.45   0
  -5  -7  -9   24.02    3.05   0
  -4  -6  -1    8.08    1.53   0
  -3  -7  -2   58.85    3.01   0
  -2  -8  -4  554.51    6.97   0
  -2  -6   0   84.00    2.68   0
   1  -9  -6   25.99    3.17   0
   1  -7  -1  534.98    5.76   0
   2  -6   0   83.18    2.47   0
   5  -9  -6   57.29    3.46   0
  -8  -4  -7  299.10    5.05   0
  -5  -7 -10   72.64    3.61   0
  -4  -8  -8  166.98    4.62   0
  -4  -8  -7   25.44    3.25   0
  -1  -9 -10   62.27    3.55   0
  -1  -9  -9  206.67    4.77   0
  -1  -9  -8    2.94    2.68   0
  -1  -9  -7   25.76    3.07   0
   1  -9 -13   20.63    2.35   0
  -7  -5  -2 1381.16    9.29   0
  -7  -3  -1   29.35    1.78   0
  -6  -6  -2  306.07    5.08   0
  -5  -7  -3  101.62    3.77   0
  -5  -5   0  124.14    2.91   0
  -4  -8  -9   23.88    3.08   0
  -3  -7 -14   -1.40    2.51   0
  -2  -8 -13    0.38    2.31   0
  -2  -8  -3  170.67    4.46   0
   1  -9  -5  153.70    4.44   0
  -4  -8 -10   14.10    2.75   0
  -4  -6   0  164.76    3.56   0
   2  -8  -2  174.42    4.14   0
  -8  -4  -2  321.53    4.50   0
  -7  -5  -1  976.53    7.73   0
  -1  -9 -12   33.81    2.52   0
  -1  -9  -5  277.81    5.51   0
   4 -10 -10    1.50    2.50   0
   4 -10  -9  169.79    4.21   0
  -4  -8 -11    6.02    2.61   0
  -3  -9  -8   34.55    3.01   0
  -1  -9  -4    2.93    2.74   0
  -1  -7   0 1067.22    8.13   0
   0  -6   1  820.94    6.17   0
   1  -7   0 1055.53    7.65   0
   4 -10  -8    2.76    2.95   0
  -9  -3  -5   55.69    2.84   0
  -8  -6  -6    1.95    2.87   0
  -8  -6  -5  213.16    4.91   0
  -8  -6  -4  115.90    4.02   0
  -8  -4  -1  205.92    3.66   0
  -7  -7  -7    0.64    2.86   0
  -7  -7  -6  129.42    4.39   0
  -7  -7  -5  215.75    5.11   0
  -7  -7  -4   84.82    3.82   0
  -6  -6 -12    5.39    2.74   0
  -5  -7 -12  131.96    3.76   0
  -5  -7  -1    9.80    2.54   0
  -5  -5   1    2.30    1.61   0
  -3  -9  -6   -0.00    2.72   0
  -3  -7   0  132.81    3.63   0
   2 -10  -8   13.01    2.77   0
  -9  -5  -5   89.19    4.00   0
  -9  -3  -3  208.71    3.88   0
  -8  -6  -8    9.76    3.45   0
  -8  -6  -3   22.37    2.88   0
  -7  -7  -8   62.74    3.60   0
  -7  -5   0    0.68    1.83   0
  -6  -8  -6  109.99    4.11   0
  -6  -6   0  681.62    6.90   0
  -4  -8  -2  257.15    5.32   0
  -4  -6   1 1223.45    8.40   0
  -3  -9 -10    7.20    2.47   0
  -3  -9  -5    5.20    2.84   0
   0  -8  -1   19.86    2.72   0
   1  -9  -3   73.38    3.62   0
   2 -10  -7  265.06    4.98   0
  -9  -5  -6    7.24    2.93   0
  -9  -5  -3    2.54    2.35   0
  -8  -6  -2   52.93    3.10   0
  -7  -7  -3  287.21    5.31   0
  -6  -8  -8   29.03    3.05   0
  -6  -8  -7    2.49    2.69   0
  -6  -8  -5   58.18    3.58   0
  -3  -9  -4    8.41    2.91   0
  -3  -5   2  465.35    4.59   0
   0 -10 -10   52.44    2.73   0
   0 -10  -9    1.37    2.37   0
   0 -10  -8   -0.31    2.45   0
   0 -10  -7   75.71    3.37   0
   2 -10  -6    5.47    3.14   0
   2  -8  -1    0.21    2.42   0
  -9  -5  -7   33.27    3.33   0
  -9  -3  -2   67.30    2.52   0
  -8  -6  -9   73.55    4.05   0
  -8  -4   0  943.93    7.02   0
  -7  -7  -2  286.64    5.54   0
  -6  -8  -9   15.91    3.12   0
  -5  -7   0    9.41    2.43   0
  -3  -9 -11   -0.03    2.18   0
  -9  -5  -8    4.43    3.43   0
  -9  -5  -2  461.78    6.01   0
  -8  -6  -1  507.68    6.52   0
  -7  -7 -10   70.90    3.63   0
  -6  -8  -3  184.42    4.82   0
  -4  -8  -1   21.89    2.90   0
  -1  -7   1  514.57    5.76   0
  -9  -5  -1   56.69    2.89   0
  -9  -3  -1    2.58    1.75   0
  -7  -5   1  450.48    5.13   0
  -6  -6   1   86.17    3.06   0
  -5  -9  -8    0.01    2.40   0
  -5  -9  -7    8.62    2.73   0
  -5  -9  -5   83.40    3.79   0
  -5  -5   2  509.94    5.12   0
  -3  -7   1   36.14    2.61   0
  -2 -10  -7    2.64    2.44   0
  -2  -6   2  193.67    3.51   0
  -1  -9  -2    2.02    2.70   0
   0 -10  -5  328.76    5.60   0
   0  -8   0    4.40    2.57   0
   1  -9  -2  122.97    4.09   0
   2 -10  -5   53.59    3.41   0
 -10  -4  -5    0.94    2.64   0
 -10  -4  -4  388.21    5.50   0
 -10  -4  -3  260.52    4.61   0
  -5  -9  -9   10.45    2.71   0
  -5  -9  -4    1.24    2.77   0
  -4  -6   2  109.31    3.06   0
  -3  -9  -2  103.94    4.07   0
  -2 -10  -6    3.99    2.52   0
   0  -6   2  155.72    3.25   0
   1  -7   1   27.51    2.42   0
 -10  -4  -2  763.17    7.06   0
  -8  -6   0  205.45    4.16   0
  -8  -4   1 1456.46    8.54   0
  -7  -7   0   10.25    2.68   0
  -6  -8  -1   26.82    3.15   0
  -5  -9  -3   92.71    3.92   0
  -5  -7   1   36.92    2.71   0
  -4  -8   0   54.59    3.32   0
  -2 -10  -5   96.95    3.78   0
   0 -10  -4    8.27    2.91   0
   2 -10  -4    0.07    3.27   0
  -9  -7  -5    8.65    2.97   0
  -9  -7  -4   53.77    3.59   0
  -9  -5   0   48.78    2.70   0
  -7  -7 -11   -0.19    1.98   0
  -7  -7 -11    0.04    1.32   0
  -7  -5   2    4.26    1.78   0
  -2 -10  -4   47.25    3.59   0
  -1  -9  -1    0.48    2.81   0
  -9  -7  -7   27.95    3.22   0
  -8  -8  -7   71.34    3.70   0
  -8  -8  -6   18.62    2.91   0
  -8  -8  -4  347.22    6.09   0
  -8  -8  -3    0.26    2.79   0
  -6  -6   2   80.08    2.63   0
  -5  -9  -2   43.19    3.41   0
  -3  -9  -1   88.68    3.86   0
  -3  -5   3  146.69    2.88   0
  -2  -8   1   -0.52    2.90   0
 -10  -6  -2   12.20    2.90   0
  -9  -5   1  444.42    5.66   0
  -8  -8  -2   60.80    3.64   0
  -6  -8   0  272.05    5.46   0
  -5  -5   3   87.45    2.55   0
  -4 -10  -8   29.45    2.44   0
  -4 -10  -7   22.41    2.56   0
  -4 -10  -5   94.52    3.56   0
  -4  -8   1  267.22    5.17   0
  -1  -7   2  548.46    5.83   0
   0 -10  -3  127.28    4.10   0
 -10  -6  -7   28.15    3.27   0
 -10  -4   0  277.67    4.45   0
  -9  -7  -1    1.04    2.60   0
  -8  -4   2   70.88    2.42   0
  -6  -4   3  417.33    4.37   0
  -5  -9  -1  164.56    4.66   0
  -5  -7   2  580.06    6.50   0
  -4 -10  -4   16.20    2.83   0
  -4  -6   3   32.58    2.25   0
  -2  -6   3  905.21    6.80   0
   0  -8   1   21.39    2.71   0
 -11  -5  -4  826.84    8.18   0
 -11  -5  -3  158.72    4.32   0
 -11  -5  -2  484.15    6.66   0
  -9  -7   0   15.29    2.78   0
  -9  -3   1  495.54    4.86   0
  -7  -9  -7   26.58    2.61   0
  -7  -9  -3   -0.93    2.69   0
 -10  -6   0   77.81    3.55   0
  -9  -5   2  370.20    5.15   0
  -7  -9  -8    2.57    2.33   0
  -7  -9  -2   50.85    3.43   0
  -7  -7   2 1415.18   10.63   0
  -7  -5   3  411.21    4.98   0
  -6  -8   1   78.01    3.63   0
  -6  -6   3  639.21    6.51   0
  -4 -10  -3   45.74    3.18   0
  -2 -10  -2   50.32    3.36   0
   0 -10  -2    6.80    2.85   0
 -11  -3  -2   23.20    2.80   0
 -10  -4   1   54.10    2.60   0
  -9  -7  -9   15.66    2.66   0
  -8  -8   0  130.46    4.38   0
  -5  -9   0  139.75    4.41   0
  -3  -7   3 1234.76    8.94   0
  -1 -11  -6   17.66    2.59   0
   0  -6   3  868.15    6.25   0
 -11  -5   0   84.72    3.47   0
 -10  -6   1    4.03    2.55   0
 -10  -2  -1  826.28    5.83   0
  -9  -3   2  451.27    4.62   0
  -6 -10  -5   30.92    2.74   0
  -6 -10  -4    3.85    2.77   0
  -5  -7   3  187.37    4.17   0
  -4 -10  -2  114.29    3.93   0
 -11  -7  -3   13.71    3.02   0
 -11  -3  -1  191.00    3.75   0
 -10  -8  -4   24.87    2.99   0
 -10  -8  -3  105.72    3.99   0
  -8  -8   1   67.73    3.68   0
  -8  -6   3 1080.38    8.83   0
  -6 -10  -3  193.89    4.43   0
  -5  -5   4  368.22    4.43   0
  -3  -9   1   84.57    3.76   0
  -3  -5   4  152.86    2.93   0
  -2 -10  -1  100.01    3.89   0
  -1 -11  -5   33.44    2.66   0
  -1  -7   3  132.55    3.35   0
 -11  -7  -5    1.61    2.85   0
 -11  -7  -2  159.75    4.57   0
 -11  -7  -1   35.22    3.26   0
 -11  -5   1  227.10    4.61   0
 -10  -8  -2  136.96    4.35   0
 -10  -6   2    3.82    2.43   0
 -10  -4   2 2008.05   10.71   0
 -10  -2   0  237.94    3.51   0
  -9  -7   2   73.83    3.56   0
  -9  -5   3    3.67    2.02   0
  -7  -9   0   34.07    3.26   0
  -7  -7   3   67.42    3.32   0
  -6  -4   4 1896.06    8.96   0
  -5  -9   1   10.91    2.94   0
  -1 -11  -4   11.02    2.74   0
   0 -10  -1   -0.37    2.91   0
 -12  -6  -3  111.79    4.37   0
 -12  -4  -3   21.46    2.90   0
 -12  -4  -2  220.87    4.46   0
 -11  -3   0  590.04    5.77   0
 -10  -8  -1    4.37    2.77   0
  -9  -9  -5    5.71    2.49   0
  -9  -9  -4    0.88    2.51   0
  -7  -5   4    8.32    1.43   0
  -6 -10  -2    1.74    2.53   0
  -6  -6   4  206.00    4.00   0
  -2  -6   4   31.63    2.41   0
 -12  -6  -4   20.54    3.13   0
 -12  -6  -1    0.27    2.88   0
 -12  -4  -1   84.96    3.42   0
 -11  -7  -6    6.44    2.79   0
 -11  -7   0  147.84    4.49   0
 -11  -5   2  485.30    6.19   0
 -10  -8   0    4.02    2.84   0
  -9  -9  -2  130.58    4.05   0
  -7  -9   1  208.41    5.00   0
  -6 -10  -1    2.67    2.54   0
  -4  -8   3  202.12    4.57   0
  -2 -10   0   -0.74    3.17   0
 -11  -7   1    4.32    2.79   0
 -11  -3   1  272.10    4.13   0
 -10  -6   3    6.55    2.45   0
 -10  -4   3  406.83    5.09   0
 -10  -2   1  898.42    6.03   0
  -9  -7   3  506.11    6.89   0
  -9  -3   3 1480.73    8.08   0
  -8  -6   4   53.13    2.85   0
  -6  -8   3   25.80    2.94   0
  -5  -7   4    3.81    2.29   0
  -4 -10   0   -0.29    2.71   0
  -3 -11  -3   53.67    3.10   0
  -3  -9   2    4.67    2.84   0
  -2  -8   3    5.27    2.58   0
  -1 -11  -3    9.91    2.57   0
  -9  -9   0   84.25    3.73   0
  -8 -10  -3   44.76    3.03   0
  -7  -7   4  321.00    5.36   0
 -12  -6   1    2.48    2.65   0
 -11  -5   3  209.85    4.40   0
  -8 -10  -2    2.76    2.40   0
  -7  -9   2    4.31    2.81   0
  -6 -10   0   66.77    3.37   0
  -5  -5   5   31.58    2.02   0
 -13  -5  -3    3.10    3.44   0
 -13  -5  -2  288.69    5.27   0
 -10  -8   2  259.97    5.44   0
  -9  -9   1  307.65    5.73   0
  -9  -7   4  138.60    4.13   0
  -8 -10  -1  102.79    3.53   0
  -7  -5   5  106.29    2.69   0
  -6  -6   5   24.23    2.31   0
  -6  -4   5  101.93    2.51   0
  -4 -10   1   81.91    3.61   0
  -4  -6   5  327.88    4.53   0
  -3 -11  -2  104.38    3.31   0
  -3  -5   5   58.46    2.18   0
  -2 -10   1   40.61    3.48   0
  -1  -7   4  795.05    6.61   0
 -13  -5   0   52.75    3.34   0
 -12  -4   2    4.40    2.26   0
 -10  -4   4  193.73    3.74   0
 -10  -2   2  418.67    4.20   0
  -9  -3   4 1120.02    7.07   0
  -8  -6   5   61.85    2.97   0
  -6 -10   1  169.55    4.37   0
  -6  -8   4  731.48    7.86   0
  -5  -9   3  293.73    5.45   0
  -4  -8   4  253.26    4.85   0
 -12  -8  -2   18.88    2.75   0
 -12  -8  -1  108.44    3.86   0
 -11  -9  -3    0.71    2.55   0
 -11  -9  -2   19.44    2.89   0
 -11  -5   4  298.26    5.00   0
 -10  -8   3   33.72    3.12   0
  -9  -9   2   10.28    2.81   0
  -9  -5   5  223.43    4.17   0
  -8 -10   0   -1.69    2.47   0
  -8  -4   5   40.66    1.80   0
  -7  -9   3    5.08    2.76   0
  -7  -7   5  110.01    3.68   0
  -3 -11  -1    1.67    2.43   0
  -3  -9   3  734.50    7.59   0
 -13  -7  -3    3.56    3.04   0
 -13  -7  -2  227.87    4.84   0
 -13  -7   0   21.50    2.99   0
 -12  -8   0    0.94    2.59   0
 -12  -4   3  510.74    5.99   0
 -11  -9  -4   18.18    2.33   0
 -11  -3   3 1842.86    9.67   0
  -5 -11  -1   45.89    2.98   0
  -3  -7   5    0.95    2.47   0
  -2  -8   4   19.56    2.68   0
 -13  -7  -4   29.83    3.21   0
 -13  -7   1    1.31    2.74   0
 -13  -5   2  205.74    4.59   0
 -12  -8   1   -0.47    2.57   0
 -11  -9   0   24.77    2.83   0
  -9  -7   5   26.35    2.86   0
  -8 -10   1   21.36    2.70   0
  -4 -10   2  138.85    4.08   0
 -10  -4   5   76.41    2.73   0
  -9  -9   3   52.58    3.32   0
  -7  -5   6  388.31    4.90   0
  -6  -6   6    4.32    2.09   0
  -5  -5   6    9.11    1.78   0
 -14  -6  -2   17.16    2.99   0
 -14  -6  -1  212.58    4.70   0
 -14  -6   0  148.56    4.30   0
 -13  -7   2   51.29    3.34   0
 -13  -5   3  731.87    7.69   0
 -12  -4   4  485.11    5.84   0
 -11  -5   5  168.59    3.98   0
 -11  -3   4  306.42    4.23   0
  -9  -5   6  581.83    6.24   0
  -8 -10   2   -0.08    2.78   0
  -8  -6   6  428.20    5.69   0
  -7  -9   4    2.43    2.70   0
  -6  -4   6   82.12    2.34   0
  -5 -11   0    4.97    2.35   0
  -4  -8   5   16.60    2.66   0
  -4  -6   6    0.77    2.24   0
 -14  -4   0  131.01    3.86   0
 -12  -2   1 1191.52    7.22   0
 -11  -9   2    7.05    2.64   0
 -10 -10   0    1.66    2.22   0
  -8  -4   6  412.33    4.75   0
  -5  -7   6   20.50    2.53   0
  -3  -9   4  119.17    3.85   0
 -14  -6   2   22.89    3.05   0
 -14  -4   1   33.25    2.87   0
 -13  -5   4  217.95    4.68   0
 -13  -3   2  221.59    4.04   0
 -12  -6   5    0.71    2.50   0
 -10 -10   1   70.88    2.96   0
 -10  -8   5    2.09    2.59   0
 -10  -6   6  177.64    4.24   0
  -9  -9   4  173.94    4.48   0
  -7 -11   0    4.31    2.06   0
  -4 -10   3    7.08    2.66   0
 -14  -6   3  314.95    5.62   0
 -14  -4   2  200.75    4.38   0
 -13  -7   4    1.90    2.56   0
 -12  -4   5  176.55    3.86   0
 -12  -2   2  237.58    3.59   0
 -11  -5   6  127.31    3.63   0
 -10  -4   6  548.57    5.81   0
 -10  -2   4  837.71    5.79   0
  -8 -10   3  310.94    5.12   0
  -5 -11   1   20.26    2.50   0
 -13  -3   3  257.26    4.27   0
 -11  -3   5  189.81    3.50   0
  -8  -8   6   46.51    3.14   0
  -8  -6   7  391.91    5.45   0
  -7  -5   7   37.42    2.22   0
  -7  -3   6    0.15    1.30   0
  -6  -8   6   -0.10    2.49   0
  -3  -7   6   33.71    2.57   0
 -15  -5   1  369.33    5.78   0
 -14  -8  -1  106.67    3.30   0
 -14  -8   0   21.12    2.66   0
 -14  -8   1    4.19    2.39   0
 -14  -4   3    1.76    2.43   0
 -13  -9  -1   -0.09    2.03   0
 -13  -9   0    6.36    2.21   0
 -13  -5   5  170.14    4.23   0
 -12  -6   6   27.93    2.89   0
 -11  -9   4   73.12    3.31   0
  -9  -9   5   83.08    3.51   0
  -9  -5   7 1208.53    8.77   0
  -2  -6   6    0.73    1.88   0
 -15  -5   2   29.43    3.05   0
 -14  -8  -2    8.04    2.36   0
 -14  -8   2    9.91    2.51   0
 -13  -9   1   17.47    2.41   0
 -13  -7   5   26.20    2.85   0
 -12  -8   5   74.09    3.48   0
 -10 -10   3   39.40    2.67   0
 -10  -8   6  141.72    4.17   0
 -10  -6   7   20.77    2.54   0
  -6 -10   4    3.46    2.58   0
  -5 -11   2   45.54    2.85   0
  -5  -5   7   51.27    2.28   0
  -4  -8   6    1.84    2.47   0
 -15  -7  -1   26.37    2.89   0
 -15  -7   0  151.77    3.86   0
 -15  -7   1    7.90    2.60   0
 -15  -7   2    0.14    2.83   0
 -14  -8   3   38.85    2.81   0
 -14  -6   5   14.74    2.68   0
 -13  -5   6   81.81    3.31   0
 -12  -4   6  343.34    5.01   0
 -10  -2   5  701.68    5.35   0
  -6  -4   7    0.71    1.47   0
  -5  -7   7   -0.00    2.22   0
  -4 -10   4   22.18    2.84   0
  -4  -6   7   20.51    2.14   0
 -15  -7   3    4.57    2.79   0
 -11  -9   5   25.12    2.77   0
 -11  -3   6 1314.90    8.25   0
  -7  -9   6  230.35    4.66   0
 -14  -8   4   21.64    2.67   0
 -13  -3   5  178.70    3.64   0
 -12  -8   6   12.48    2.64   0
 -12  -2   4   52.14    2.22   0
 -10 -10   4    3.06    2.26   0
  -9  -9   6    0.53    2.41   0
  -5  -9   6   56.04    3.40   0
 -15  -7   4   12.11    2.58   0
 -12  -4   7   12.26    2.12   0
 -10  -8   7    3.28    2.46   0
 -10  -6   8  641.79    6.99   0
  -9  -5   8  334.49    4.86   0
  -8 -10   5  106.49    3.44   0
  -8  -6   8  298.51    4.58   0
  -8  -2   6    5.56    1.29   0
  -7 -11   3   -0.22    2.20   0
  -7  -5   8  182.91    3.58   0
  -7  -3   7  653.24    5.16   0
  -6 -10   5  236.51    4.43   0
  -4  -4   7 1012.94    6.18   0
 -16  -6   1    4.09    2.60   0
 -16  -6   2   70.65    3.26   0
 -16  -6   3   82.54    3.65   0
 -13  -5   7   30.80    2.67   0
 -12 -10   3   24.11    2.14   0
 -11  -9   6  134.02    3.77   0
 -11  -5   8   81.20    3.08   0
  -9  -7   8   16.55    2.57   0
  -7  -7   8  318.07    5.06   0
  -6  -6   8   13.44    2.18   0
 -15  -7   5   38.19    2.87   0
 -13  -7   7  204.24    4.30   0
 -12  -8   7    9.46    2.42   0
 -12  -6   8   50.29    2.95   0
 -11  -7   8  170.26    4.30   0
 -11  -3   7  344.62    4.43   0
 -10 -10   5  246.10    4.30   0
 -10  -4   8  499.73    5.49   0
 -10  -2   6   24.36    1.65   0
  -4  -8   7    1.06    2.40   0
 -15  -3   3   63.97    2.83   0
 -14  -8   6   44.16    2.85   0
 -14  -6   7  467.52    6.35   0
 -12 -10   4    1.18    1.86   0
  -8  -8   8   20.82    2.62   0
  -7  -9   7   -0.50    2.37   0
  -6  -4   8 1221.99    7.30   0
  -5  -5   8   11.49    1.74   0
 -16  -6   5   43.87    2.96   0
 -15  -3   4    8.73    2.29   0
 -14  -2   3 2389.65   10.35   0
 -13  -5   8   18.86    2.43   0
 -12  -4   8  864.39    7.43   0
 -11  -1   4  423.33    3.92   0
 -10  -8   8  134.72    3.85   0
  -8 -10   6    0.57    2.24   0
  -4  -6   8    2.72    1.91   0
 -16  -8   2  308.06    4.22   0
 -14  -4   7  139.61    3.68   0
 -13  -7   8    2.51    2.39   0
 -12  -2   6   30.61    1.85   0
 -11  -9   7  184.64    3.99   0
 -10  -6   9  150.76    3.79   0
  -9  -5   9   22.33    2.22   0
  -9  -3   8  587.00    5.23   0
  -6 -10   6    2.12    2.33   0
  -6  -8   8  458.02    5.70   0
 -16  -8   3    7.97    2.04   0
 -16  -6   6   15.16    2.55   0
 -15  -7   7    7.53    2.32   0
 -15  -3   5   15.94    2.21   0
 -14  -8   7   14.07    2.38   0
 -14  -6   8    0.88    2.20   0
 -14  -2   4  106.47    2.83   0
 -13  -3   7   56.53    2.53   0
 -12 -10   5   77.93    2.61   0
 -12  -8   8  278.93    4.86   0
 -12  -6   9   -0.95    2.14   0
 -11  -7   9   27.37    2.59   0
 -11  -3   8  101.91    2.73   0
 -10  -2   7  203.24    3.07   0
  -7  -5   9  477.64    5.23   0
  -7  -3   8 1046.82    6.42   0
 -18   6   1  143.31    1.75   0
 -15   7   1    9.22    0.94   0
 -14   8   5   10.26    0.96   0
 -14   8   7   15.44    1.13   0
 -12   8   4  132.68    2.07   0
 -12   8   5   69.65    1.59   0
 -10   6  -3  267.49    2.71   0
  -9   7  -1    1.09    0.88   0
  -8   6  -3   23.42    1.11   0
  -7   7   7   11.19    0.95   0
  -5   5  -4  244.90    2.16   0
 -17   5  -1  119.92    1.75   0
 -17   7   3   49.47    1.34   0
 -14   8   6   43.37    1.31   0
 -13   7   0   22.54    1.16   0
 -11   5  -4  866.34    4.44   0
  -7   7   1  100.00    1.75   0
  -4   6   0  174.47    1.88   0
  -4   6   5  328.32    2.36   0
 -10   4  -5    1.47    0.85   0
  -7   7   2 1406.90    5.85   0
  -7   7   6   44.45    1.25   0
  -6   4  -5  125.40    1.57   0
  -6   6  -2  307.96    2.65   0
  -4   6   1 1254.68    4.75   0
  -4   6   4   41.71    1.03   0
  -3   5  -2    1.61    0.40   0
 -19   5   1   88.65    1.46   0
 -19   7   7   41.01    1.09   0
 -15   5  -2   44.87    1.35   0
 -15   7   2    0.15    0.88   0
 -13   5  -3    3.52    0.99   0
 -13   7   1    2.93    0.95   0
 -11   7  10  260.92    2.55   0
  -9   5  -4    0.78    0.84   0
  -8   4  -5   17.14    1.00   0
  -7   7   3   65.81    1.49   0
  -4   6   2  112.58    1.52   0
  -4   6   3   31.48    0.94   0
 -19   7   8    0.38    0.69   0
 -18   6   2   16.33    0.98   0
 -17   7   4    1.53    0.81   0
 -13   7  11   -0.20    0.91   0
 -11   7   1    4.80    0.99   0
 -10   6  -2   11.54    1.05   0
  -9   7   8   19.38    1.08   0
  -8   6  -2   54.19    1.39   0
  -5   5  -3  110.40    1.50   0
  -4   4  -4  352.84    2.23   0
  -3   5   5   57.25    0.97   0
 -17   7  11   36.88    1.16   0
 -15   7   3    5.24    0.95   0
 -15   7  11   54.48    1.43   0
 -13   7   2   52.70    1.50   0
 -12   4  -4   11.15    1.17   0
  -9   7   2   74.26    1.64   0
  -9   7   7   42.09    1.28   0
  -3   5   0    7.39    0.58   0
 -20   6   5    0.90    0.72   0
 -16   6   1    5.26    0.96   0
 -13   7  10  132.06    2.01   0
 -12   6  -1    0.85    0.94   0
 -11   5  -3  168.95    2.18   0
 -11   7   9   28.67    1.23   0
  -9   7   3  508.65    3.72   0
  -9   7   6   83.16    1.66   0
  -8   6  -1  536.30    3.63   0
  -7   5  -3  124.72    1.70   0
  -6   6   7  170.04    1.84   0
  -5   3  -5   26.83    0.75   0
  -3   5   1   89.70    1.21   0
  -3   5   4  148.74    1.44   0
 -18   6   3   -0.07    0.84   0
 -17   5   0    0.29    0.88   0
 -17   7   6   80.96    1.57   0
 -17   7   7  115.40    1.82   0
 -17   7   8   19.23    1.14   0
 -17   7   9    4.63    0.88   0
 -15   7  10   35.13    1.34   0
 -14   4  -3    8.78    1.06   0
 -14   6   0  152.51    2.21   0
 -11   7   8  172.11    2.30   0
 -10   6  -1   88.15    1.73   0
  -9   5  -3    3.74    0.86   0
  -9   7   4  135.19    2.03   0
  -9   7   5   28.97    1.21   0
  -6   6   6    2.35    0.80   0
  -5   5  -2   94.85    1.39   0
  -3   5   2  504.68    2.63   0
 -20   6   6    2.62    0.77   0
 -19   5   2   39.75    1.20   0
 -15   5  -1   15.79    1.13   0
 -15   7   5   37.47    1.35   0
 -13   5  -2  289.15    2.81   0
 -13   7   4    0.45    0.92   0
 -13   7   9   40.49    1.35   0
 -10   4  -4  413.08    2.96   0
  -8   6   9  546.61    3.25   0
  -6   4  -4  191.24    1.82   0
  -6   6   1   86.17    1.47   0
  -4   4  -3    9.33    0.60   0
 -16   6   2   70.31    1.62   0
 -15   7   6   34.78    1.31   0
 -15   7   7    7.53    1.00   0
 -15   7   8  282.24    2.81   0
 -13   7   5   25.05    1.23   0
 -13   7   8    3.71    0.99   0
  -8   4  -4  343.70    2.57   0
  -7   3  -5 1049.27    3.82   0
  -6   6   3  640.17    3.57   0
  -6   6   4  209.84    2.09   0
 -21   5   5   56.45    1.22   0
 -20   6   8   27.45    1.10   0
 -18   4   0   43.92    1.30   0
 -18   6   4    6.33    0.93   0
 -14   6   1  180.80    2.43   0
 -13   7   6  161.79    2.29   0
 -13   7   7  202.65    2.51   0
  -7   5  -2 1370.41    5.19   0
  -5   5  -1  458.55    2.77   0
 -20   4   2    2.85    0.88   0
 -20   6   9   38.84    1.13   0
 -20   6  10    0.60    0.77   0
 -12   4  -3   19.95    1.12   0
  -9   5  -2  463.27    3.28   0
  -5   5   7   48.71    0.99   0
 -18   6   5   76.89    1.61   0
 -16   4  -1  149.74    2.07   0
 -16   6   3   77.27    1.71   0
 -15   5   0   72.85    1.67   0
 -14   4  -2   25.42    1.33   0
 -12   6   1   -0.09    0.93   0
 -10   6   1    2.40    0.87   0
  -8   6   2   74.80    1.50   0
  -8   6   7  389.15    2.94   0
  -6   4  -3  199.03    1.83   0
  -4   4  -2 1473.05    4.34   0
 -21   5   6   23.20    0.97   0
 -14   6   2   21.91    1.21   0
 -14   6  12   -0.15    0.93   0
 -12   6  11   72.14    1.55   0
  -8   6   3 1033.59    4.84   0
  -7   5  -1  997.65    4.41   0
  -5   5   1    2.90    0.56   0
  -5   5   6    7.71    0.66   0
 -12   6   2   76.29    1.71   0
 -11   5  -1  296.56    2.83   0
 -10   4  -3  260.03    2.44   0
 -10   6   9  152.83    2.02   0
  -8   6   4   51.39    1.30   0
  -8   6   5   60.62    1.36   0
  -5   5   5   31.59    0.87   0
 -21   5   7   84.58    1.48   0
 -20   4   3   98.13    1.65   0
 -19   5   4    8.52    0.98   0
 -18   4   1   24.37    1.21   0
 -18   6   8   14.16    1.04   0
 -18   6   9   90.39    1.72   0
 -17   5   2    7.60    1.02   0
 -16   6  11    5.14    1.11   0
 -14   6  11  121.67    1.95   0
 -13   3  -3   33.55    1.35   0
  -9   3  -4   99.92    1.46   0
  -9   5  -1   60.41    1.36   0
  -7   3  -4  223.12    1.85   0
  -5   5   2  506.39    2.81   0
  -5   5   3   83.15    1.24   0
  -5   5   4  355.49    2.36   0
  -4   4  -1   90.14    1.15   0
 -22   4   6   43.78    1.17   0
 -21   5  12    0.77    0.77   0
 -15   3  -2  105.84    1.78   0
 -15   5   1  363.60    3.31   0
 -13   5   0   49.56    1.49   0
 -12   4  -2  207.23    2.34   0
 -10   6   3    7.54    0.74   0
 -10   6   8  676.63    4.00   0
  -7   5   0    0.64    0.64   0
  -6   4  -2  483.87    2.75   0
 -21   5   9    7.84    0.85   0
 -21   5  11  103.54    1.59   0
 -19   3   1    3.92    0.98   0
 -19   5   5  136.62    2.04   0
 -16   4   0   19.54    1.21   0
 -16   6   6   16.27    1.14   0
 -16   6   7  310.85    3.10   0
 -14   6  10    0.67    0.95   0
 -12   6   4   44.86    1.43   0
 -12   6   9    1.18    0.92   0
 -10   6   4  429.86    3.32   0
 -10   6   5   12.42    1.00   0
 -10   6   6  171.96    2.19   0
  -7   5   8  176.35    1.85   0
 -22   4   7   42.06    1.23   0
 -17   5   3  272.20    2.88   0
 -16   6   8   23.86    1.24   0
 -14   6   5   16.27    1.13   0
 -14   6   6   11.39    1.09   0
 -14   6   9    3.76    1.02   0
 -11   5   0   84.04    1.67   0
  -9   5   0   50.47    1.27   0
  -8   4  -2  332.56    2.52   0
 -20   4   4   82.92    1.63   0
 -19   5   6  104.99    1.88   0
 -19   5  13   83.69    1.56   0
 -15   5   2   29.26    1.34   0
 -14   6   7  454.42    3.71   0
 -14   6   8    1.21    0.99   0
 -13   5   1  113.79    2.00   0
 -12   6   6   26.18    1.21   0
 -12   6   7   12.76    1.05   0
 -11   3  -3  505.31    3.25   0
  -9   5  10   39.33    1.16   0
  -7   5   7   36.28    1.09   0
 -22   4   8    2.30    0.79   0
 -17   3   0  220.33    2.53   0
 -17   5   4   -0.35    0.99   0
 -11   5   1  236.11    2.57   0
  -9   5   1  448.04    3.19   0
  -7   5   2    2.74    0.50   0
  -6   4  -1    0.34    0.52   0
 -21   3   4   20.48    1.09   0
 -20   4   5    0.89    1.04   0
 -19   5   8    2.47    0.90   0
 -19   5  11    2.71    1.05   0
 -17   5  13   37.14    1.32   0
 -16   4   1  268.95    2.88   0
 -15   5   3   66.75    1.69   0
 -15   5  13   11.56    1.09   0
 -13   3  -2    1.67    1.05   0
 -12   4  -1   83.04    1.66   0
 -11   5  11   23.47    1.21   0
  -9   3  -3  219.93    2.04   0
  -7   5   3  401.40    2.74   0
  -7   5   4    7.80    0.71   0
  -7   5   5  104.64    1.48   0
  -7   5   6  394.69    2.67   0
 -22   2   4  166.21    1.88   0
 -22   4  10   87.51    1.53   0
 -22   4  11   72.84    1.41   0
 -22   4  12   -0.02    0.75   0
 -19   3   2  113.09    1.89   0
 -19   5   9  168.57    2.28   0
 -19   5  10   84.40    1.73   0
 -18   4   3    2.67    0.99   0
 -17   5   5   -0.56    0.98   0
 -14   4   0  129.88    2.08   0
 -13   5   2  206.94    2.56   0
  -9   5   9   25.53    1.05   0
  -8   2  -4  305.28    2.09   0
  -8   4  -1  215.05    2.05   0
 -20   2   2   32.03    1.32   0
 -17   5  12    3.40    1.01   0
 -15   5  12  175.04    2.29   0
 -11   5   2  465.94    3.50   0
 -20   4   6   17.75    1.13   0
 -16   4   2  451.56    3.78   0
 -15   5   4  166.90    2.33   0
 -13   5   3  701.70    4.52   0
 -13   5  11   36.06    1.42   0
  -9   5   3    4.28    0.75   0
  -9   5   8  331.76    2.65   0
 -21   3   5   12.30    1.00   0
 -17   3   1    0.39    1.05   0
 -17   5   7   98.27    1.96   0
 -17   5   8  261.67    2.95   0
 -17   5   9   32.82    1.36   0
 -16   2  -1   45.03    1.43   0
 -15   5  11  209.42    2.54   0
 -14   2  -2  260.60    2.57   0
 -14   4   1   32.34    1.35   0
 -12   4   0  587.02    3.87   0
 -11   3  -2   22.83    1.04   0
  -9   5   4    5.25    0.77   0
  -9   5   5  217.53    2.24   0
  -9   5   6  573.15    3.50   0
 -22   2   5   13.64    1.01   0
 -20   4   7    5.65    0.97   0
 -15   5  10   55.45    1.70   0
 -13   5  10   53.46    1.49   0
 -11   5   4  298.92    2.84   0
 -11   5   9  104.27    1.75   0
 -10   4   0  287.34    2.57   0
  -8   4   0 1002.57    4.22   0
  -7   3  -2    1.24    0.55   0
 -21   3   6   21.76    1.18   0
 -20   4  12  142.84    2.07   0
 -18   4   5   64.45    1.69   0
 -18   4  14  168.14    2.19   0
 -16   4   3    0.46    0.99   0
 -15   3   0    4.79    1.04   0
 -13   3  -1  548.38    3.67   0
 -13   5   5  165.51    2.33   0
  -6   4   2  117.69    1.39   0
  -6   4   7    2.18    0.57   0
 -20   2   3   95.59    1.80   0
 -20   4   9    3.73    0.95   0
 -20   4  10   67.84    1.62   0
 -20   4  11   54.41    1.50   0
 -18   2   1  417.49    3.33   0
 -16   4  14    8.18    1.10   0
 -13   5   6   78.02    1.72   0
 -13   5   7   28.93    1.26   0
 -13   5   8   20.62    1.20   0
 -12   4   1  900.46    4.78   0
 -11   5   6  126.78    1.84   0
 -11   5   7  822.03    4.45   0
 -10   2  -3  221.28    2.01   0
  -8   4   1 1509.73    5.17   0
  -6   4   3  419.52    2.48   0
  -6   4   6   80.74    1.17   0
 -22   2   6   16.01    1.04   0
 -21   3   7   -0.12    0.90   0
 -19   3   4   16.30    1.23   0
 -18   4   6    1.35    1.01   0
 -18   4  13    8.72    1.09   0
 -17   3   2   50.30    1.59   0
 -10   4   1   56.32    1.31   0
  -8   2  -3  277.88    2.03   0
  -6   4   4 1845.14    5.08   0
 -21   3  14   50.01    1.36   0
  -8   4   9  525.02    2.97   0
  -7   3  -1   28.78    0.82   0
 -21   3   8    7.02    1.01   0
 -19   3  15  169.88    2.20   0
 -14   2  -1   43.90    1.47   0
 -14   4   3    1.73    0.98   0
 -13   3   0  128.93    1.99   0
 -12   2  -2   71.53    1.45   0
 -12   4   2    7.58    0.93   0
 -12   4  12   80.76    1.60   0
  -9   3  -1    3.24    0.68   0
 -22   0   4   29.42    1.20   0
 -22   2   7    1.83    0.95   0
 -21   3  12   93.08    1.84   0
 -21   3  13    0.88    0.88   0
 -19   3   5   16.08    1.23   0
 -18   2   2   54.81    1.59   0
 -18   4   8  154.56    2.38   0
 -18   4   9   22.80    1.32   0
 -18   4  10   56.98    1.65   0
 -17   1   0  112.35    2.02   0
 -17   3   3  103.07    2.03   0
 -10   4   2 2044.55    6.57   0
  -8   4   3  101.41    1.44   0
  -8   4   8  309.86    2.34   0
 -23   1   7   30.35    1.12   0
 -22   2  15    3.61    0.86   0
 -21   1   4    2.23    1.02   0
 -21   3  10    8.73    1.03   0
 -21   3  11    1.51    0.93   0
 -17   3  15   12.56    1.30   0
 -16   4  12    4.76    1.05   0
 -14   4   4  179.13    2.44   0
 -14   4  12    0.45    1.00   0
 -12   4   3  517.72    3.68   0
 -10   4  10  242.17    2.30   0
 -22   2   8    0.00    0.91   0
 -19   1   2   72.19    1.71   0
 -19   3   6   10.50    1.17   0
 -19   3  14   13.18    1.16   0
 -16   4  11    3.24    1.08   0
 -15   3   2  145.50    2.26   0
 -12   4  11  166.50    2.14   0
 -11   3   0  575.31    3.55   0
 -10   2  -2  189.37    1.91   0
  -8   4   4  270.92    2.19   0
  -8   4   5   40.31    1.02   0
  -8   4   6  395.48    2.65   0
  -8   4   7  897.02    3.90   0
  -7   3   0  280.46    2.04   0
 -23   1   8    2.14    0.90   0
 -22   2   9   67.75    1.61   0
 -22   2  14    7.28    0.92   0
 -20   2   5   11.56    1.18   0
 -20   2  16    0.54    0.98   0
 -17   3   4  260.93    3.02   0
 -16   4  10   49.66    1.59   0
 -15   1  -1   26.85    1.24   0
 -14   4  11  344.12    3.16   0
 -13   3   1  753.27    4.40   0
 -10   4   4  199.98    2.16   0
 -10   4   9   90.25    1.55   0
  -9   3   0 1541.45    5.19   0
 -22   2  11   14.66    1.20   0
 -22   2  12    0.73    0.85   0
 -22   2  13   31.53    1.24   0
 -19   3   7   17.71    1.26   0
 -18   2   3    4.11    1.14   0
 -14   2   0   80.33    1.77   0
 -14   4   6  163.76    2.36   0
 -12   4   5  174.29    2.24   0
 -12   4  10  907.70    4.70   0
 -10   4   5   74.59    1.42   0
  -8   2  -2  208.33    1.77   0
 -23   1   9    0.01    0.88   0
 -17   3  14   29.32    1.38   0
 -15   3   3   57.99    1.62   0
 -15   3  14    0.73    1.18   0
 -14   4   7  140.46    2.21   0
 -14   4   8   13.20    1.12   0
 -14   4   9    4.83    1.03   0
 -12   4   6  347.04    3.05   0
 -10   4   6  564.16    3.48   0
 -10   4   7  200.26    2.15   0
 -23   1  10   26.33    1.19   0
 -20   2   6    3.21    1.06   0
 -20   2  15   98.08    1.83   0
 -19   1   3  225.63    2.79   0
 -19   3   9   40.23    1.54   0
 -19   3  10  107.08    2.11   0
 -19   3  11  134.63    2.27   0
 -17   1   1    0.38    1.09   0
 -13   3   2  220.91    2.52   0
 -12   4   7   11.11    1.00   0
 -12   4   8  852.46    4.63   0
 -11   3   1  253.57    2.41   0
  -7   3   1 1688.27    4.84   0
 -23   1  12    2.35    0.89   0
 -18   2   4   33.21    1.47   0
 -17   3  13    5.24    1.16   0
 -16   2   2  350.17    3.33   0
  -9   3   1  512.85    3.03   0
 -21   1   6   48.39    1.52   0
 -21   1  16  183.30    2.17   0
 -20   2   7  150.76    2.39   0
 -15   1   0    1.84    1.15   0
 -15   3   4    6.64    1.07   0
 -13   3  13   70.98    1.60   0
 -10   2  -1  829.80    3.84   0
 -20   2   8    2.82    1.10   0
 -20   2  13   13.69    1.32   0
 -18   2  15   58.73    1.72   0
 -14   2   1  112.48    1.93   0
 -13   3   3  248.80    2.65   0
 -11   1  -2    1.99    0.75   0
 -11   3   2  392.81    2.97   0
 -21   1   7   46.57    1.57   0
 -21   1  15  209.95    2.50   0
 -20   2  12   34.52    1.44   0
 -19   1   4   13.77    1.28   0
 -18   2   5   68.23    1.84   0
 -17   3  10  291.13    3.23   0
 -17   3  11   22.04    1.32   0
 -16   2   3  466.04    3.85   0
 -15   3   5   16.05    1.20   0
 -15   3  12    7.41    1.10   0
 -13   1  -1  860.94    4.34   0
  -9   3   2  447.99    2.81   0
 -22   0  16  118.45    1.77   0
 -20   0   4  142.27    2.26   0
 -20   2  10   -0.68    1.03   0
 -20   2  11  435.61    3.83   0
 -16   0   0  209.24    2.47   0
 -16   2  15   35.69    1.46   0
 -13   3   4   69.05    1.58   0
 -13   3  12  703.32    4.23   0
 -11   3   3 1775.33    6.19   0
  -9   3  10    1.45    0.73   0
 -23  -1   8    3.55    0.98   0
 -21   1   8  114.02    2.14   0
 -21   1  14    0.72    0.97   0
 -19  -1   2   72.44    1.74   0
 -19   1  16   64.78    1.72   0
 -18   0   2  127.75    2.19   0
 -18   2   6   35.70    1.56   0
 -18   2  14  116.02    2.13   0
 -15   3   7  716.49    4.74   0
 -14   2   2   76.42    1.69   0
 -10   2   0  235.36    2.14   0
 -22   0   8    6.99    1.09   0
 -21   1   9  144.25    2.39   0
 -19   1   5  156.13    2.50   0
 -16   2   4    1.21    1.06   0
 -15   1   1  138.21    2.15   0
 -15   3   8   21.42    1.29   0
 -15   3   9  305.63    3.17   0
 -15   3  10    0.59    1.02   0
 -13   3  11  113.76    1.94   0
 -12   2   1 1160.89    5.09   0
  -9   1  -2  168.17    1.64   0
  -9   3   9  340.92    2.52   0
 -23  -1   9   -0.02    0.92   0
 -21  -1   5   89.26    1.86   0
 -21   1  10    5.67    1.15   0
 -21   1  11   69.81    1.83   0
 -21   1  12   66.41    1.75   0
 -18   2   7    2.01    1.10   0
 -17   1   3   89.34    1.97   0
 -16   2  14   17.00    1.26   0
 -13   3   6   70.54    1.60   0
 -11   3  10 1222.27    5.15   0
  -9   3   4 1074.06    4.33   0
  -9   3   8  596.24    3.28   0
 -23  -1  10   25.32    1.30   0
 -22  -2   6   17.31    1.27   0
 -22   0  14   41.67    1.42   0
 -19   1   6    1.66    1.13   0
 -19   1  15   22.63    1.31   0
 -18   2   8   19.40    1.41   0
 -18   2  12   21.88    1.40   0
 -17   1  16    0.37    1.26   0
 -14   2  14   11.86    1.17   0
 -13   1   0  260.18    2.56   0
 -13   3   7   57.20    1.49   0
 -13   3   8  279.70    2.84   0
 -13   3   9  782.74    4.59   0
 -11   1  -1  898.74    4.08   0
 -11   3   5  184.11    2.11   0
 -11   3   9   26.05    1.10   0
  -9   3   5   94.74    1.42   0
  -9   3   6  189.40    1.92   0
  -9   3   7    2.87    0.69   0
 -23  -1  13   48.82    1.45   0
 -23  -1  14   59.37    1.43   0
 -22   0  10  550.21    4.10   0
 -22   0  12   86.70    1.83   0
 -21  -1  17   13.60    1.13   0
 -18   2   9  513.88    4.32   0
 -18   2  10  106.50    2.21   0
 -18   2  11  868.49    5.47   0
 -16   2   5  150.08    2.39   0
 -14   2   3 2433.91    8.10   0
 -11   3   6 1322.27    5.38   0
 -11   3   7  335.77    2.80   0
 -10   2   1  865.19    3.98   0
 -23  -1  12    2.18    0.92   0
 -20   0   6   59.22    1.76   0
 -20   0  16   46.79    1.52   0
 -19  -1   3  211.85    2.67   0
 -19   1   7    3.72    1.17   0
 -17  -1   1    0.14    1.16   0
 -17   1   4  102.63    2.10   0
 -16   2   6  110.94    2.12   0
 -15   1   2  810.82    4.81   0
 -12   2   2  235.81    2.40   0
 -14   2   4  105.42    1.92   0
 -14   2  13  138.44    2.18   0
 -12   2  13  308.43    2.78   0
 -19   1   8    0.78    1.17   0
 -19   1  13  479.67    4.09   0
 -17   1  15   95.33    2.00   0
 -16   2   7   22.14    1.34   0
 -16   2  11   57.97    1.72   0
[truncated: 68,432 more chars]
